# Supplementary material for: Comparison of Depletion Strategies for the Enrichment of Low-Abundance Proteins in Urine
Source: PLoS One. 2015 Jul 24;10(7):e0133773. doi: 10.1371/journal.pone.0133773 (PMC4514849; doi:10.1371/journal.pone.0133773)
Supplement: S1 Table — (XLSX) [file pone.0133773.s001.xlsx]

## Sheet: Seppro IgY14 Normal
Peptide sequence	UniprotID	UniprotAccession	Symbol	Name	Area 1	Area 2	Area 3	Area 4	Area 5
AAFTEccQAADK	P02768	ALBU_HUMAN	ALB	Serum albumin	0	0	3759000	6546000	12700000
AAFTEccQAADKAAcLLPK	P02768	ALBU_HUMAN	ALB	Serum albumin	0	5745000	7982000	9344000	5767750
DTLMISR	P01859	IGHG2_HUMAN	IGHG2	Ig gamma-2 chain C region	0	25700000	34100000	0	35900000
EPQVYTLPPSREEMTK	P01859	IGHG2_HUMAN	IGHG2	Ig gamma-2 chain C region	0	52500000	62800000	3.84333e+07	3.84333e+07
FQNALLVR	P02768	ALBU_HUMAN	ALB	Serum albumin	0	37900000	39100000	52500000	92200000
IPGEKDSVIcLK	P08174	DAF_HUMAN	CD55	Complement decay-accelerating factor	0	271000000	259000000	132500000	0
LLIYGASSR	P01620	KV302_HUMAN	Ig kappa chain V-III region SIE	Ig kappa chain V-III region SIE	0	8603000	10800000	8125750	13100000
NILTSNNIDVK	P05090	APOD_HUMAN	APOD	Apolipoprotein D	0	428000000	349000000	372000000	0
QTALVELVK	P02768	ALBU_HUMAN	ALB	Serum albumin	0	0	39200000	30000000	17300000
SFPTYcQQK	P05156	CFAI_HUMAN	CFI	Complement factor I	0	10700000	8365000	6750000	0
YLGEEYVK	P02787	TRFE_HUMAN	TF	Serotransferrin	0	16000000	14300000	12800000	31700000
SVLGQLGITK	P01009	A1AT_HUMAN	SERPINA1	Alpha-1-antitrypsin	4516000	1652000	23600000	0	9123000
mPYEcGPSLDVcAQDER	P10643	CO7_HUMAN	C7	Complement component C7	7661250	0	11900000	14800000	3945000
NILTSNNIDVKK	P05090	APOD_HUMAN	APOD	Apolipoprotein D	8282000	8322000	13100000	15400000	15100000
EGTcPEAPTDEcKPVK	P02787	TRFE_HUMAN	TF	Serotransferrin	8725000	7873000	6355000	11663250	23700000
LLIYGASTR	P01605	KV113_HUMAN	Ig kappa chain V-I region Lay	Ig kappa chain V-I region Lay	9089000	10800000	12000000	11447250	13900000
ALPAPIEK	P01857	IGHG1_HUMAN	IGHG1	Ig gamma-1 chain C region	9247000	10600000	12100000	8761000	15100000
HKVYAcEVTHQGLSSPVTK	P01834	IGKC_HUMAN	IGKC	Ig kappa chain C region	9337000	0	8261000	15700000	19000000
EQLGEFYEALDcLR	P02763	A1AG1_HUMAN	ORM1	Alpha-1-acid glycoprotein 1	9556000	0	0	16900000	30300000
ADSPMDDFFQcVNGK	P05156	CFAI_HUMAN	CFI	Complement factor I	9936000	12800000	8818000	0	0
VFSNGADLSGVTEEAPLK	P01009	A1AT_HUMAN	SERPINA1	Alpha-1-antitrypsin	10200000	9618000	10500000	0	25300000
YAASSYLSLTPEQWK	P0CF74	LAC6_HUMAN	IGLC6	Ig lambda-6 chain C region	11625000	0	0	16000000	30500000
LVRPEVDVMcTAFHDNEETFLKK	P02768	ALBU_HUMAN	ALB	Serum albumin	12150000	0	0	11700000	36900000
IEcVSAETTEDcIAK	P02787	TRFE_HUMAN	TF	Serotransferrin	13000000	19400000	11500000	15800000	39600000
SDVMYTDWKK	P19652	A1AG2_HUMAN	ORM2	Alpha-1-acid glycoprotein 2	13700000	0	0	10600000	28700000
DLcGcYSVSSVLPGcAEPWNHGK	P01876	IGHA1_HUMAN	IGHA1	Ig alpha-1 chain C region	13800000	0	0	7075000	14500000
EMEcAGTYDGSIDAcK	P05156	CFAI_HUMAN	CFI	Complement factor I	14500000	14100000	11900000	6542000	0
EPQVYTLPPSR	P01859	IGHG2_HUMAN	IGHG2	Ig gamma-2 chain C region	14800000	24900000	23000000	20700000	20850000
cEESFVKIPGEK	P08174	DAF_HUMAN	CD55	Complement decay-accelerating factor	1.53667e+07	1.53667e+07	16200000	14700000	15200000
GFTmIGEHSIYcTVNNDEGEWSGPPPEcR	P08174	DAF_HUMAN	CD55	Complement decay-accelerating factor	15700000	0	0	21200000	9225000
TmGYQDFADVVcYTQK	P05156	CFAI_HUMAN	CFI	Complement factor I	16500000	9722000	5863000	6403000	2851000
AQLGDLPWQVAIK	P05156	CFAI_HUMAN	CFI	Complement factor I	16600000	21300000	12200000	19700000	15100000
AIHcPRPHDFENGEYWPR	P00751	CFAB_HUMAN	CFB	Complement factor B	16900000	22350000	0	26600000	45900000
IKVLNQELR	P05090	APOD_HUMAN	APOD	Apolipoprotein D	16900000	0	13500000	26600000	0
VFDEFKPLVEEPQNLIK	P02768	ALBU_HUMAN	ALB	Serum albumin	17500000	46750000	11500000	62500000	95500000
GLPAPIEK	P01859	IGHG2_HUMAN	IGHG2	Ig gamma-2 chain C region	18400000	25800000	29100000	27100000	35100000
NFPPSQDASGDLYTTSSQLTLPATQcLAGK	P01876	IGHA1_HUMAN	IGHA1	Ig alpha-1 chain C region	19675000	0	0	27500000	51200000
EHVAHLLFLR	P19652	A1AG2_HUMAN	ORM2	Alpha-1-acid glycoprotein 2	20000000	0	14600000	21600000	43800000
VLSLAQEQVGGSPEK	P0C0L4	CO4A_HUMAN	C4A	Complement C4-A	20100000	18300000	15200000	1.78667e+07	1.78667e+07
FNWYVDGVEVHNAK	P01857	IGHG1_HUMAN	IGHG1	Ig gamma-1 chain C region	21600000	12600000	11400000	11500000	35000000
LVTDLTK	P02768	ALBU_HUMAN	ALB	Serum albumin	23400000	8950000	68100000	0	16900000
LKEccEKPLLEK	P02768	ALBU_HUMAN	ALB	Serum albumin	24000000	27000000	22000000	64700000	61400000
SRPVRDcDDVLQTHPSGTQSGIFNIK	P02671	FIBA_HUMAN	FGA	Fibrinogen alpha chain	25000000	0	0	29400000	22700000
QNcELFEQLGEYK	P02768	ALBU_HUMAN	ALB	Serum albumin	25300000	19100000	19800000	32100000	64200000
QEPSQGTTTFAVTSILR	P01876	IGHA1_HUMAN	IGHA1	Ig alpha-1 chain C region	25900000	11500000	0	24400000	39400000
EVQLVESGGGLVQPGGSLR	P01766	HV305_HUMAN	Ig heavy chain V-III region BRO	Ig heavy chain V-III region BRO	27900000	18900000	16700000	12700000	35500000
cRGQSISVTSIRPcAAETQ	P10643	CO7_HUMAN	C7	Complement component C7	29100000	31400000	33700000	23100000	28200000
EIVLTQSPGTLSLSPGER	P01620	KV302_HUMAN	Ig kappa chain V-III region SIE	Ig kappa chain V-III region SIE	29800000	29900000	23700000	16900000	41300000
LLQEGQALEYVcPSGFYPYPVQTR	P00751	CFAB_HUMAN	CFB	Complement factor B	31000000	0	0	23100000	36500000
ETYGEMADccAK	P02768	ALBU_HUMAN	ALB	Serum albumin	31100000	35700000	34700000	50600000	82900000
KMTVTDQVNcPK	P05090	APOD_HUMAN	APOD	Apolipoprotein D	32100000	31000000	27600000	60000000	29700000
SDVVYTDWK	P02763	A1AG1_HUMAN	ORM1	Alpha-1-acid glycoprotein 1	32100000	46300000	46900000	24600000	84600000
FKDLGEENFK	P02768	ALBU_HUMAN	ALB	Serum albumin	32800000	38200000	39100000	71700000	115000000
YLTWASR	P01876	IGHA1_HUMAN	IGHA1	Ig alpha-1 chain C region	32800000	38800000	41200000	24700000	56500000
AVMDDFAAFVEK	P02768	ALBU_HUMAN	ALB	Serum albumin	33600000	36900000	25000000	69300000	122000000
MPYEcGPSLDVcAQDER	P10643	CO7_HUMAN	C7	Complement component C7	33700000	13000000	12700000	31000000	23700000
SDVMYTDWK	P19652	A1AG2_HUMAN	ORM2	Alpha-1-acid glycoprotein 2	34700000	36600000	46200000	38600000	74300000
VFSLQWGEVK	P05156	CFAI_HUMAN	CFI	Complement factor I	35000000	22300000	17700000	22050000	13200000
EQTMSEcEAGALR	P10643	CO7_HUMAN	C7	Complement component C7	35700000	33300000	40900000	35900000	38400000
AcDGINDcGDQSDELccK	P05156	CFAI_HUMAN	CFI	Complement factor I	39300000	23600000	18200000	25175000	19600000
LEDSVTYHcSR	P00751	CFAB_HUMAN	CFB	Complement factor B	39500000	32000000	29800000	33100000	41100000
SDVVYTDWKK	P02763	A1AG1_HUMAN	ORM1	Alpha-1-acid glycoprotein 1	41000000	43900000	0	64400000	70800000
GPSVFPLAPSSK	P01857	IGHG1_HUMAN	IGHG1	Ig gamma-1 chain C region	45800000	36300000	3.76667e+07	3.76667e+07	30900000
AEDTAVYYcAR	P01766	HV305_HUMAN	Ig heavy chain V-III region BRO	Ig heavy chain V-III region BRO	46700000	32800000	24900000	25600000	31000000
TPEVTcVVVDVSHEDPEVK	P01857	IGHG1_HUMAN	IGHG1	Ig gamma-1 chain C region	47000000	10900000	7381000	4791000	10900000
DASGVTFTWTPSSGK	P01876	IGHA1_HUMAN	IGHA1	Ig alpha-1 chain C region	48550000	46800000	33600000	40200000	73600000
VDNALQSGNSQESVTEQDSK	P01834	IGKC_HUMAN	IGKC	Ig kappa chain C region	49400000	78500000	63200000	71900000	115000000
VHTEccHGDLLEcADDRADLAK	P02768	ALBU_HUMAN	ALB	Serum albumin	50400000	63200000	51500000	125000000	252000000
AcGAcPLWGK	P10643	CO7_HUMAN	C7	Complement component C7	50800000	49100000	59800000	43600000	50700000
SYScQVTHEGSTVEK	P0CF74	LAC6_HUMAN	IGLC6	Ig lambda-6 chain C region	52000000	67300000	62800000	41700000	102000000
RPcFSALEVDETYVPK	P02768	ALBU_HUMAN	ALB	Serum albumin	52900000	0	11200000	51700000	101000000
NPDAVAAPYcYTR	P08519	APOA_HUMAN	LPA	Apolipoprotein(a)	56400000	71900000	78100000	68100000	85500000
QEPERNEcFLQHKDDNPNLPR	P02768	ALBU_HUMAN	ALB	Serum albumin	57400000	44700000	32500000	96300000	152000000
cEESFVKIPGEKDSVIcLK	P08174	DAF_HUMAN	CD55	Complement decay-accelerating factor	58500000	29300000	21200000	79500000	36800000
GLETSLAEcTFTK	P05156	CFAI_HUMAN	CFI	Complement factor I	58500000	35975000	31800000	25400000	28200000
ILPLTVcK	P10643	CO7_HUMAN	C7	Complement component C7	59600000	64550000	83500000	49200000	65900000
VELEDWAGNEAYAEYHFR	P02671	FIBA_HUMAN	FGA	Fibrinogen alpha chain	62800000	0	0	45200000	57700000
GQSISVTSIRPcAAETQ	P10643	CO7_HUMAN	C7	Complement component C7	63200000	63700000	71600000	57600000	62500000
WYEIEKIPTTFENGR	P05090	APOD_HUMAN	APOD	Apolipoprotein D	64800000	28900000	27300000	59500000	45125000
TFTcTAAYPESK	P01876	IGHA1_HUMAN	IGHA1	Ig alpha-1 chain C region	65300000	104000000	94500000	74300000	123000000
GPSVFPLAPcSR	P01859	IGHG2_HUMAN	IGHG2	Ig gamma-2 chain C region	75700000	60400000	69700000	42800000	52000000
LVNEVTEFAK	P02768	ALBU_HUMAN	ALB	Serum albumin	80600000	107875000	95000000	15900000	240000000
WLQGSQELPR	P01876	IGHA1_HUMAN	IGHA1	Ig alpha-1 chain C region	83800000	103000000	53400000	34100000	86100000
EIYcPAPPQIDNGIIQGER	P08174	DAF_HUMAN	CD55	Complement decay-accelerating factor	111000000	87200000	102000000	94900000	112000000
TVAAPSVFIFPPSDEQLK	P01834	IGKC_HUMAN	IGKC	Ig kappa chain C region	123000000	134000000	120000000	160000000	255000000
AEDTAVYYcAK	P01765	HV304_HUMAN	Ig heavy chain V-III region TIL	Ig heavy chain V-III region TIL	129000000	117000000	90900000	89000000	106000000
NQVSLTcLVK	P01859	IGHG2_HUMAN	IGHG2	Ig gamma-2 chain C region	136000000	173000000	208000000	87700000	232000000
MTVTDQVNcPK	P05090	APOD_HUMAN	APOD	Apolipoprotein D	137000000	167000000	157000000	152000000	162000000
LTcLQNLK	P08174	DAF_HUMAN	CD55	Complement decay-accelerating factor	155000000	181000000	209000000	154000000	179000000
WSTAVEFcK	P08174	DAF_HUMAN	CD55	Complement decay-accelerating factor	179000000	166000000	180000000	175000000	173000000
GFTMIGEHSIYcTVNNDEGEWSGPPPEcR	P08174	DAF_HUMAN	CD55	Complement decay-accelerating factor	183000000	134250000	0	182000000	172000000
EIYcPAPPQIDNGIIQGERDHYGYR	P08174	DAF_HUMAN	CD55	Complement decay-accelerating factor	225000000	110000000	53700000	271000000	143000000
VYAcEVTHQGLSSPVTK	P01834	IGKC_HUMAN	IGKC	Ig kappa chain C region	271000000	316000000	330000000	247000000	491000000
NPNLPPETVDSLK	P05090	APOD_HUMAN	APOD	Apolipoprotein D	287000000	336000000	284000000	232000000	299000000
YIcENQDSISSK	P02768	ALBU_HUMAN	ALB	Serum albumin	290000000	139750000	80900000	74100000	114000000
cPNPPVQENFDVNK	P05090	APOD_HUMAN	APOD	Apolipoprotein D	302000000	370000000	308000000	306000000	443000000
YLYEIAR	P02768	ALBU_HUMAN	ALB	Serum albumin	335000000	125000000	870000000	84400000	217000000
TSFPEDTVITYK	P08174	DAF_HUMAN	CD55	Complement decay-accelerating factor	463000000	368000000	482000000	382000000	516000000
KVPQVSTPTLVEVSR	P02768	ALBU_HUMAN	ALB	Serum albumin	590000000	160000000	1370000000	117000000	336000000
DcDDVLQTHPSGTQSGIFNIK	P02671	FIBA_HUMAN	FGA	Fibrinogen alpha chain	718000000	602000000	519000000	35100000	769000000
AKIQDKEGIPPDQQR	P0CG48	UBC_HUMAN	UBC	Polyubiquitin-C	0	3260000	4140000	5957000	3957000
ALAAKPGLDTYSLGGGGAAR	P54802	ANAG_HUMAN	NAGLU	Alpha-N-acetylglucosaminidase	0	3658000	3658000	3658000	7316000
ALENPQPHPGWQGTLK	P19835	CEL_HUMAN	CEL	Bile salt-activated lipase	0	21100000	15800000	10100000	0
ALTSELANAR	P26038	MOES_HUMAN	MSN	Moesin	0	4900000	14700000	0	4900000
ATATScRPcPcPYIDASR	P98160	PGBM_HUMAN	HSPG2	Basement membrane-specific heparan sulfate proteoglycan core protein	0	11300000	1.01667e+07	1.01667e+07	19200000
ATPEHTVSFTcESHGFSPR	O00241	SIRB1_HUMAN	SIRPB1	Signal-regulatory protein beta-1	0	9120000	6505000	16900000	0
ATWSGAVLAGR	P04217	A1BG_HUMAN	A1BG	Alpha-1B-glycoprotein	0	18500000	14200000	18100000	12600000
AVVVHAGEDDLGR	P08294	SODE_HUMAN	SOD3	Extracellular superoxide dismutase [Cu-Zn]	0	103000000	92700000	89100000	111000000
AYVAVDGIPQGVLER	P16278	BGAL_HUMAN	GLB1	Beta-galactosidase	0	7378000	0	2798000	3814000
cDMEVScPDGYTccR	P28799	GRN_HUMAN	GRN	Granulins	0	22600000	30500000	38400000	45300000
cDQHTDcYScTANTNDcHWcNDHcVPR	O75882	ATRN_HUMAN	ATRN	Attractin	0	16100000	14100000	0	7550000
cQLDVLLPEPNcPAPR	P48745	NOV_HUMAN	NOV	Protein NOV homolog	0	1.70267e+06	1.70267e+06	5108000	0
cSATGSPTPTLEWTGGPGGQLPAK	P98160	PGBM_HUMAN	HSPG2	Basement membrane-specific heparan sulfate proteoglycan core protein	0	10200000	12700000	13100000	0
cVNHYGGYLcLPK	Q12805	FBLN3_HUMAN	EFEMP1	EGF-containing fibulin-like extracellular matrix protein 1	0	22500000	7500000	7500000	0
DIDEcDIVPDAcK	Q12805	FBLN3_HUMAN	EFEMP1	EGF-containing fibulin-like extracellular matrix protein 1	0	47000000	35400000	0	42500000
DKVAELENSEFR	P19256	LFA3_HUMAN	CD58	Lymphocyte function-associated antigen 3	0	36600000	33500000	33600000	0
DLDMFINASK	O75882	ATRN_HUMAN	ATRN	Attractin	0	9274000	4533250	4677000	4182000
DPGFDLR	Q9H0W9	CK054_HUMAN	C11orf54	Ester hydrolase C11orf54	0	5100000	5100000	5100000	10200000
DSGGREDLVYNIIcK	P29323	EPHB2_HUMAN	EPHB2	Ephrin type-B receptor 2	0	3773000	1875250	3728000	0
DTLPScAVR	Q96PD5	PGRP2_HUMAN	PGLYRP2	N-acetylmuramoyl-L-alanine amidase	0	13300000	13500000	0	8799000
EDIFMETLK	P25311	ZA2G_HUMAN	AZGP1	Zinc-alpha-2-glycoprotein	0	6161000	0	3569500	8117000
EVALDLSQHK	O00391	QSOX1_HUMAN	QSOX1	Sulfhydryl oxidase 1	0	4007000	3645000	5256000	0
FFLcQVAGDAK	P13591	NCAM1_HUMAN	NCAM1	Neural cell adhesion molecule 1	0	9.13733e+06	18500000	9.13733e+06	8912000
FMETVAEK	P10909	CLUS_HUMAN	CLU	Clusterin	0	5499000	4734000	0	4929000
GcPDVQASLPDAK	Q96PD5	PGRP2_HUMAN	PGLYRP2	N-acetylmuramoyl-L-alanine amidase	0	68400000	47000000	47400000	40600000
GDKVWVYPPEKK	P02790	HEMO_HUMAN	HPX	Hemopexin	0	0	6077000	11000000	5731000
GGSVLVTcSTScDQPK	P05362	ICAM1_HUMAN	ICAM1	Intercellular adhesion molecule 1	0	10300000	10500000	10700000	0
GLEDQNLWHIGR	Q96NY8	PVRL4_HUMAN	PVRL4	Nectin-4	0	1947000	1947000	5841000	0
GNDISSGTVLSDYVGSGPPK	P30086	PEBP1_HUMAN	PEBP1	Phosphatidylethanolamine-binding protein 1	0	5685000	7010000	6071000	0
GYmEIEQSVK	Q8NC54	KCT2_HUMAN	KCT2	Keratinocyte-associated transmembrane protein 2	0	9344000	6835000	4242000	6959000
HLVLAcHYDSK	Q16769	QPCT_HUMAN	QPCT	Glutaminyl-peptide cyclotransferase	0	0	8990000	10300000	12900000
HmWPGDIK	P04746	AMYP_HUMAN	AMY2A	Pancreatic alpha-amylase	0	16700000	23100000	23800000	22200000
IDVHWTR	P25311	ZA2G_HUMAN	AZGP1	Zinc-alpha-2-glycoprotein	0	0	64000000	93300000	64800000
IFQASKEPENTEPPTVIR	P98164	LRP2_HUMAN	LRP2	Low-density lipoprotein receptor-related protein 2	0	19800000	14400000	11400000	11400000
IFQIYK	Q6UXF1	TM108_HUMAN	TMEM108	Transmembrane protein 108	0	14500000	5918250	9173000	0
IGPDNLPYVQILK	P11362	FGFR1_HUMAN	FGFR1	Fibroblast growth factor receptor 1	0	4311000	7765000	12900000	11500000
IIPGFMcQGGDFTR	Q9Y536	PAL4A_HUMAN	PPIAL4A	Peptidyl-prolyl cis-trans isomerase A-like 4A/B/C	0	2729000	6411000	7882000	9276000
ILLLGAGESGK	P63092	GNAS2_HUMAN	GNAS	Guanine nucleotide-binding protein G(t) subunit alpha-1, Guanine nucleotide-binding protein G(s) subunit alpha isoforms short	0	5.96667e+06	5.96667e+06	0	17900000
ImGITLVSK	Q9Y5Y7	LYVE1_HUMAN	LYVE1	Lymphatic vessel endothelial hyaluronic acid receptor 1	0	16300000	9300000	11600000	9300000
INENTGSVSVTR	P55290	CAD13_HUMAN	CDH13	Cadherin-13	0	19200000	19900000	18500000	13900000
IQKVDVYDEGSYTcSVQTQHEPK	Q13449	LSAMP_HUMAN	LSAMP	Limbic system-associated membrane protein	0	14500000	21825000	30600000	42200000
IQSSHNFQLESVNK	Q8NBJ4	GOLM1_HUMAN	GOLM1	Golgi membrane protein 1	0	36100000	31000000	28700000	27600000
KDVLETFTVK	P21926	CD9_HUMAN	CD9	CD9 antigen	0	140000000	136000000	0	69000000
LGNNEAcSScHcSPVGSLSTQcDSYGR	P11047	LAMC1_HUMAN	LAMC1	Laminin subunit gamma-1	0	5634000	7650000	5683000	0
LGVRPSQGGEAPR	P02751	FINC_HUMAN	FN1	Fibronectin	0	6290000	4929000	6654000	2421000
LTVGLTR	P02751	FINC_HUMAN	FN1	Fibronectin	0	7423000	9038000	0	9059000
LTWTNPSIK	P40189	IL6RB_HUMAN	IL6ST	Interleukin-6 receptor subunit beta	0	7009000	10500000	6249000	0
LVAYTQDGVmHPR	Q96RW7	HMCN1_HUMAN	HMCN1	Hemicentin-1	0	8365000	9361000	4355000	8497000
LYGSEAFATDFQDSAAAK	P01011	AACT_HUMAN	SERPINA3	Alpha-1-antichymotrypsin	0	20418000	6772000	36000000	38900000
MFTTAPDQVDKEDEDFQESNK	P00450	CERU_HUMAN	CP	Ceruloplasmin	0	28500000	11550000	17700000	0
MQQVENGLSEK	P05154	IPSP_HUMAN	SERPINA5	Plasma serine protease inhibitor	0	26500000	18600000	16800000	12600000
MVIEYAR	P07686	HEXB_HUMAN	HEXB	Beta-hexosaminidase subunit beta	0	9335000	15200000	0	13900000
NAVQADEGEYEcR	Q96NY8	PVRL4_HUMAN	PVRL4	Nectin-4	0	10400000	6788000	10500000	8190000
NLHLVSR	P30530	UFO_HUMAN	AXL	Tyrosine-protein kinase receptor UFO	0	12500000	10300000	18500000	11800000
NMVNFR	P04745	AMY1_HUMAN	AMY1A	Alpha-amylase 1	0	0	42500000	39900000	50000000
NNEGTYYSPNYNPQSR	P00450	CERU_HUMAN	CP	Ceruloplasmin	0	5700000	12000000	10800000	0
NPDNDERPWcYVVK	Q04756	HGFA_HUMAN	HGFAC	Hepatocyte growth factor activator	0	26100000	14000000	29900000	0
NWGEGWGFmPSDR	P04745	AMY1_HUMAN	AMY1A	Alpha-amylase 1	0	22800000	35400000	0	14550000
QDPPSVVVTSHQAPGEKK	P25311	ZA2G_HUMAN	AZGP1	Zinc-alpha-2-glycoprotein	0	8702000	9379000	16300000	9734000
QEELcLAR	P02753	RET4_HUMAN	RBP4	Retinol-binding protein 4	0	12000000	8283000	7693000	0
QGPISDNYLFTPGK	Q9Y2E5	MA2B2_HUMAN	MAN2B2	Epididymis-specific alpha-mannosidase	0	15500000	5.16667e+06	5.16667e+06	0
QINDYVAK	P05154	IPSP_HUMAN	SERPINA5	Plasma serine protease inhibitor	0	7762000	5810000	4444000	5413000
RAPDLQDLPWQVK	P22891	PROZ_HUMAN	PROZ	Vitamin K-dependent protein Z	0	4214250	10900000	5957000	0
RPDIQYPDATDEDITSHMESEELNGAYK	P10451	OSTP_HUMAN	SPP1	Osteopontin	0	3564000	0	1188000	1188000
SADFTNFDPR	P00918	CAH2_HUMAN	CA2	Carbonic anhydrase 2	0	9819000	4909500	4909500	4909500
SAVTGScVNDGVHIIR	O60494	CUBN_HUMAN	CUBN	Cubilin	0	38800000	35700000	31100000	31700000
ScFTKDYEEHDKAcVR	P09603	CSF1_HUMAN	CSF1	Macrophage colony-stimulating factor 1	0	15700000	11300000	26100000	13000000
SFSNIISTLNPTAK	Q16769	QPCT_HUMAN	QPCT	Glutaminyl-peptide cyclotransferase	0	5860000	8090000	11800000	6437500
SNSSMHITDcR	P07998	RNAS1_HUMAN	RNASE1	Ribonuclease pancreatic	0	5629000	6578000	13000000	5074000
SPHWPQNFPENSR	O60494	CUBN_HUMAN	CUBN	Cubilin	0	75300000	72200000	36875000	0
TLLSNLEEAK	P10909	CLUS_HUMAN	CLU	Clusterin	0	13800000	0	4600000	4600000
TSGLcVPLTWR	Q9NPF0	CD320_HUMAN	CD320	CD320 antigen	0	45100000	37500000	33500000	57500000
TTDPETPVTLHNSEGVVPASYDSR	P16234	PGFRA_HUMAN	PDGFRA	Platelet-derived growth factor receptor alpha	0	52800000	43500000	52900000	0
VEQPPPPRNPLDGSVLLR	Q96NY8	PVRL4_HUMAN	PVRL4	Nectin-4	0	4115000	0	12200000	4078750
VFEEMIEPYR	Q13621	S12A1_HUMAN	SLC12A1	Solute carrier family 12 member 1	0	4052000	8104000	4052000	4052000
VFQEPLFYEAPR	P07711	CATL1_HUMAN	CTSL	Cathepsin L1	0	13000000	0	4.33333e+06	4.33333e+06
VIPSTGDSEHLFR	Q9BYE9	CDHR2_HUMAN	CDHR2	Cadherin-related family member 2	0	15500000	19100000	12100000	11675000
VTEIWQEVmQR	P08294	SODE_HUMAN	SOD3	Extracellular superoxide dismutase [Cu-Zn]	0	2.98367e+06	8951000	2.98367e+06	0
WLPSSSPVTGYR	P02751	FINC_HUMAN	FN1	Fibronectin	0	0	3.10833e+06	3.10833e+06	9325000
YIQKPDNSPcSITDSVK	Q7Z7G0	TARSH_HUMAN	ABI3BP	Target of Nesh-SH3	0	28400000	29800000	16900000	27500000
YTAcETAR	P00734	THRB_HUMAN	F2	Prothrombin	0	1108000	0	664500	1550000
YWLNGDFR	Q8TDQ0	HAVR2_HUMAN	HAVCR2	Hepatitis A virus cellular receptor 2	0	78600000	57225000	84800000	65500000
FSVQMFR	P07911	UROM_HUMAN	UMOD	Uromodulin	772500	322443125	418000000	258000000	613000000
LSLELGGK	Q9H2A2	AL8A1_HUMAN	ALDH8A1	Aldehyde dehydrogenase family 8 member A1	785667	0	0	2357000	785667
ASLQHGQAAEKGPHR	Q6UWH4	F198B_HUMAN	FAM198B	Protein FAM198B	859000	381600	859000	1816000	379400
ILPNDEcKK	P06870	KLK1_HUMAN	KLK1	Kallikrein-1	1298000	0	756700	1910000	1042000
AATGEcTATVGK	P01042	KNG1_HUMAN	KNG1	Kininogen-1	1538000	0	915800	1115000	906800
AcNPQPNGENAISAR	Q8NHP8	PLBL2_HUMAN	PLBD2	Putative phospholipase B-like 2	1.74267e+06	5228000	0	1.74267e+06	0
HSFKGEEcPAGSHR	O14798	TR10C_HUMAN	TNFRSF10C	Tumor necrosis factor receptor superfamily member 10C	1795000	1295000	1819000	4017000	2846000
DGNPFYFTDHR	O00533	CHL1_HUMAN	CHL1	Neural cell adhesion molecule L1-like protein	1.93767e+06	1.93767e+06	5813000	0	0
cPLQDFLR	P11117	PPAL_HUMAN	ACP2	Lysosomal acid phosphatase	1965250	1920000	5941000	0	0
VHAKDPDAANSPIR	P55287	CAD11_HUMAN	CDH11	Cadherin-11	2037000	1905000	1098000	0	1662000
EcLQTcR	P02760	AMBP_HUMAN	AMBP	Protein AMBP	2438000	2788000	2893000	0	2306000
HGSGSGHSSSYGQHGSGSGWSSSSGR	Q86YZ3	HORN_HUMAN	HRNR	Hornerin	2438000	0	0	935900	843475
WVDIALEcER	P04746	AMYP_HUMAN	AMY2A	Pancreatic alpha-amylase	2523000	252000000	238000000	219000000	309000000
AATGEcTATVGKR	P01042	KNG1_HUMAN	KNG1	Kininogen-1	2554000	1745000	1376000	4621000	1732000
VAHVEHEETLSSR	P51654	GPC3_HUMAN	GPC3	Glypican-3	2596000	1920000	893300	2044000	1778000
DQLLPPSPNNR	P12109	CO6A1_HUMAN	COL6A1	Collagen alpha-1(VI) chain	2674000	2674000	2674000	2674000	2674000
DAEEWFFTK	P02533	K1C14_HUMAN	KRT14	Keratin, type I cytoskeletal 14	2734000	2941750	0	1167000	7866000
ELPELLQR	Q8WUM4	PDC6I_HUMAN	PDCD6IP	Programmed cell death 6-interacting protein	2.82733e+06	2500000	5982000	0	2.82733e+06
WEQNRQPLLLDDR	Q92859	NEO1_HUMAN	NEO1	Neogenin	2.88933e+06	0	0	2.88933e+06	8668000
QccDccGLGLR	P98095	FBLN2_HUMAN	FBLN2	Fibulin-2	3058500	5940000	6294000	0	0
AFIQLWAFDAVK	P02760	AMBP_HUMAN	AMBP	Protein AMBP	3071000	0	0	11900000	11500000
GLVIYPK	P98172	EFNB1_HUMAN	EFNB1	Ephrin-B1	3.11067e+06	9332000	3.11067e+06	0	0
DPNGLPPEAQK	P02753	RET4_HUMAN	RBP4	Retinol-binding protein 4	3.22267e+06	0	0	3.22267e+06	9668000
cIEGSYKGPVK	O75882	ATRN_HUMAN	ATRN	Attractin	3262000	3124000	0	2854000	3942000
GSLLLGGLDAEASR	Q6UVK1	CSPG4_HUMAN	CSPG4	Chondroitin sulfate proteoglycan 4	3.46667e+06	3.46667e+06	0	10400000	0
HSAQPWADFTLLGAR	Q8IYS5	OSCAR_HUMAN	OSCAR	Osteoclast-associated immunoglobulin-like receptor	3.66667e+06	0	0	11000000	3.66667e+06
TYEVcDVQR	P54760	EPHB4_HUMAN	EPHB4	Ephrin type-B receptor 4	3.66667e+06	3.66667e+06	11000000	0	0
APDLQDLPWQVK	P22891	PROZ_HUMAN	PROZ	Vitamin K-dependent protein Z	3.67767e+06	6595000	3.67767e+06	4438000	0
cSGPGLPLYTLHSSVNDK	P27487	DPP4_HUMAN	DPP4	Dipeptidyl peptidase 4	3694500	0	3694500	7389000	3694500
GSDPVTIFLR	Q9Y279	VSIG4_HUMAN	VSIG4	V-set and immunoglobulin domain-containing protein 4	3890500	3890500	7781000	3890500	0
DRLPQEPGREQVVEDRPVGGR	Q8NBJ4	GOLM1_HUMAN	GOLM1	Golgi membrane protein 1	3998250	7455000	0	8538000	0
SGcTPcScDPQGAVRDDcEQmTGLcScKPGVAGPK	O00468	AGRIN_HUMAN	AGRN	Agrin	4004000	14000000	11100000	7276000	0
DTYHPmSEYPTYHTHGR	P15941	MUC1_HUMAN	MUC1	Mucin-1	4122000	7570000	0	8656000	10400000
DFPAVPYSGWDFNDGKcK	P04746	AMYP_HUMAN	AMY2A	Pancreatic alpha-amylase	4138000	9332000	7271000	0	0
DPcPSQPPVFPAAK	O95998	I18BP_HUMAN	IL18BP	Interleukin-18-binding protein	4143500	7688000	8886000	0	0
HHGPTITAK	P02760	AMBP_HUMAN	AMBP	Protein AMBP	4205000	3442000	1632000	15300000	4278000
LYTLVLTDPDAPSR	P30086	PEBP1_HUMAN	PEBP1	Phosphatidylethanolamine-binding protein 1	4389500	0	5165000	6872000	5521000
TDScQGDSGGPLVcSLQGR	P00749	UROK_HUMAN	PLAU	Urokinase-type plasminogen activator	4408750	11200000	0	0	6435000
YYGESLPFGDNSFKDSR	P42785	PCP_HUMAN	PRCP	Lysosomal Pro-X carboxypeptidase	4485500	0	0	11300000	6642000
AYVAFPDFFR	O43451	MGA_HUMAN	MGAM	Maltase-glucoamylase, intestinal	4531000	0	0	6925000	7369000
LLAGDHPIDLLLR	Q14515	SPRL1_HUMAN	SPARCL1	SPARC-like protein 1	4539000	4735500	4735500	4932000	4735500
EGScPQVNINFPQLGLcR	Q14508	WFDC2_HUMAN	WFDC2	WAP four-disulfide core domain protein 2	4867000	0	11500000	24300000	19800000
cPcSAVTSTGScSIK	Q9H1U4	MEGF9_HUMAN	MEGF9	Multiple epidermal growth factor-like domains protein 9	4902000	6981000	8095000	7278000	6215000
YGEAASTEcNSVcFGDHTQPcGGDGR	Q96MU8	KREM1_HUMAN	KREMEN1	Kremen protein 1	4944000	2352750	0	4467000	0
RFQWVDGSR	P13727	PRG2_HUMAN	PRG2	Bone marrow proteoglycan	5.03333e+06	0	0	15100000	5.03333e+06
YGHSLALYK	O75882	ATRN_HUMAN	ATRN	Attractin	5216000	7147000	0	0	8071000
GQcPPPPGLPcPcTGVSDcSGGTDK	Q9NPF0	CD320_HUMAN	CD320	CD320 antigen	5.28533e+06	9796000	5.28533e+06	0	6060000
AVLALLR	Q86T13	CLC14_HUMAN	CLEC14A	C-type lectin domain family 14 member A	5471750	9937000	4771000	0	7179000
FSGTWYAMAK	P02753	RET4_HUMAN	RBP4	Retinol-binding protein 4	5.51667e+06	5010000	3764000	5.51667e+06	7776000
TREDGPWIPYQYYSGScENTYSK	P11047	LAMC1_HUMAN	LAMC1	Laminin subunit gamma-1	5524750	0	0	15200000	6899000
DQPFTILYR	Q9UBX5	FBLN5_HUMAN	FBLN5	Fibulin-5	5636000	9704000	9608000	6909000	7964250
VPPTLEVTQQPMR	O00241	SIRB1_HUMAN	SIRPB1	Signal-regulatory protein beta-1	5.77367e+06	0	9766000	5.77367e+06	7555000
ALLSAPWYLNR	P06865	HEXA_HUMAN	HEXA	Beta-hexosaminidase subunit alpha	5775000	5775000	3668000	7458000	6199000
cNFYDNKDLEcVTNLQEVAR	P10619	PPGB_HUMAN	CTSA	Lysosomal protective protein	5820000	0	0	2410750	3823000
GLIMYSWDcPMEQcKR	P19256	LFA3_HUMAN	CD58	Lymphocyte function-associated antigen 3	5828750	0	0	5715000	17600000
LDDPGEIcTFQDIPSTHVR	Q6W4X9	MUC6_HUMAN	MUC6	Mucin-6	5883000	3781000	4058500	6570000	0
QcQLQRPLR	Q9HCU0	CD248_HUMAN	CD248	Endosialin	5922000	6332000	5589000	4589000	6789000
VEADKYEYNVVPFR	Q8IUL8	CILP2_HUMAN	CILP2	Cartilage intermediate layer protein 2	6.06467e+06	0	6494000	6.06467e+06	11700000
GPGEDFRMATLYSR	P41222	PTGDS_HUMAN	PTGDS	Prostaglandin-H2 D-isomerase	6.13333e+06	0	18400000	6.13333e+06	0
cTSYPDGSWK	P07996	TSP1_HUMAN	THBS1	Thrombospondin-1	6219000	9198000	9496000	5593000	0
FIPLIPIPER	Q12860	CNTN1_HUMAN	CNTN1	Contactin-1	6234000	9183000	5082000	6409750	5140000
cSWTAITHK	O60494	CUBN_HUMAN	CUBN	Cubilin	6353000	6839000	5112000	13800000	8026000
LTNGSRYPNcAYR	P07998	RNAS1_HUMAN	RNASE1	Ribonuclease pancreatic	6456000	6389000	0	4737000	0
LFWEPMK	P22352	GPX3_HUMAN	GPX3	Glutathione peroxidase 3	6474000	9337000	12200000	9337000	9337000
FIDNLRDR	P12109	CO6A1_HUMAN	COL6A1	Collagen alpha-1(VI) chain	6518000	5288000	0	0	5874000
VLDALQAIK	P00915	CAH1_HUMAN	CA1	Carbonic anhydrase 1	6519000	3697000	0	0	3378000
DAAVISWTK	P21802	FGFR2_HUMAN	FGFR2	Fibroblast growth factor receptor 2	6525000	12200000	13900000	0	0
AVVFLEPQWYSVLEK	O75015	FCG3B_HUMAN	FCGR3B	Low affinity immunoglobulin gamma Fc region receptor III-B	6625000	0	0	3067750	5646000
FTLVPSGR	Q92692	PVRL2_HUMAN	PVRL2	Nectin-2	6649000	8932000	12000000	5664000	0
FYSEKEcR	P02760	AMBP_HUMAN	AMBP	Protein AMBP	6683000	4362000	7547750	12900000	6246000
SFSTASAITPSVSR	P13647	K2C5_HUMAN	KRT5	Keratin, type II cytoskeletal 5	6858250	0	0	7933000	19500000
LKPYGALVDK	P12109	CO6A1_HUMAN	COL6A1	Collagen alpha-1(VI) chain	6996000	8933000	6702000	8046000	0
GTYLYNDcPGPGQDTDcREcESGSFTASENHLR	P19438	TNR1A_HUMAN	TNFRSF1A	Tumor necrosis factor receptor superfamily member 1A	7095000	0	0	13300000	5098750
SRcPDGSTccELPSGK	P28799	GRN_HUMAN	GRN	Granulins	7119000	6935000	5997000	0	0
TLAEGFPGLEAASR	Q8N271	PROM2_HUMAN	PROM2	Prominin-2	7357000	0	5218000	2752000	6546000
EDDGVPVIcQVEHPAVTGNLQTQR	Q9BY67	CADM1_HUMAN	CADM1	Cell adhesion molecule 1	7396000	22200000	7384000	0	0
LTVMTDLEDKNEWK	Q12907	LMAN2_HUMAN	LMAN2	Vesicular integral-membrane protein VIP36	7400000	0	0	22200000	7400000
KYEDEINKR	P35908	K22E_HUMAN	KRT2	Keratin, type II cytoskeletal 2 epidermal	7461000	0	448800	2457000	4078000
NcPPNDLEcALSPYALEYK	Q96RW7	HMCN1_HUMAN	HMCN1	Hemicentin-1	7573000	13200000	10100000	15400000	15600000
RGEQcVDIDEcTIPPYcHQR	Q12805	FBLN3_HUMAN	EFEMP1	EGF-containing fibulin-like extracellular matrix protein 1	7576000	9977000	0	11500000	7263250
ATGDIKVTESEIKR	Q7Z7D3	VTCN1_HUMAN	VTCN1	V-set domain-containing T-cell activation inhibitor 1	7592000	8283000	7048000	11300000	0
DLMVLNDVYR	P15144	AMPN_HUMAN	ANPEP	Aminopeptidase N	7604000	9674000	9625000	8.96767e+06	8.96767e+06
TDcPGDALFDLLR	Q96PD5	PGRP2_HUMAN	PGLYRP2	N-acetylmuramoyl-L-alanine amidase	7652000	2590000	0	13100000	9596000
HGTcAAQVDALNSQK	O00584	RNT2_HUMAN	RNASET2	Ribonuclease T2	7726000	5699000	5120000	0	0
GFQLDLR	P35555	FBN1_HUMAN	FBN1	Fibrillin-1	7763000	0	3087750	4588000	0
VIYLGLR	P39059	COFA1_HUMAN	COL15A1	Collagen alpha-1(XV) chain	7775000	13000000	0	0	18100000
NPMDYPVEDAFcKPQLVK	Q8NFJ5	RAI3_HUMAN	GPRC5A	Retinoic acid-induced protein 3	7894000	4476000	0	13600000	13500000
QQTHMLDVMQDHFSR	P10909	CLUS_HUMAN	CLU	Clusterin	7938000	8412000	7938000	7938000	7464000
cIQMWFDPAQGNPNEEVAR	P15328	FOLR1_HUMAN	FOLR1	Folate receptor alpha	7979000	8153000	8463000	15300000	0
SIPTcTDFEVIQFPLR	Q14515	SPRL1_HUMAN	SPARCL1	SPARC-like protein 1	7992000	3626000	0	16900000	10300000
QTSILIQK	P00995	ISK1_HUMAN	SPINK1	Pancreatic secretory trypsin inhibitor	8032000	8604000	9935000	7419000	5453000
LISLIcR	O00592	PODXL_HUMAN	PODXL	Podocalyxin	8098000	8737000	8098000	7459000	8098000
WAVSEVQHHDAITGTESPK	Q9Y2E5	MA2B2_HUMAN	MAN2B2	Epididymis-specific alpha-mannosidase	8243000	8745000	7180000	12800000	9299000
HRQDWVDSGcPEESKEK	Q6UX71	PXDC2_HUMAN	PLXDC2	Plexin domain-containing protein 2	8252000	5763000	6013000	6749000	7920000
FTFQEAANEcR	P16112	PGCA_HUMAN	ACAN	Aggrecan core protein	8.26667e+06	11000000	13800000	0	8.26667e+06
DNINWLR	P98164	LRP2_HUMAN	LRP2	Low-density lipoprotein receptor-related protein 2	8.44133e+06	11800000	8.44133e+06	5886000	7638000
STGGISVPGPmGPSGPR	P02452	CO1A1_HUMAN	COL1A1	Collagen alpha-1(I) chain	8450000	0	10100000	4637500	0
LKDLQEPQEPR	Q02747	GUC2A_HUMAN	GUCA2A	Guanylin	8592000	7640000	7856000	4875000	7115000
EDcKYIVVEK	P08118	MSMB_HUMAN	MSMB	Beta-microseminoprotein	8617000	0	8.40567e+06	16600000	8.40567e+06
cSNQLPQSITK	P35555	FBN1_HUMAN	FBN1	Fibrillin-1	8634000	14000000	13600000	8618000	7730000
ATLWAEPGSVISR	A6NI73	LIRA5_HUMAN	LILRA5	Leukocyte immunoglobulin-like receptor subfamily A member 5	8706000	2761250	2339000	0	0
SDPLLIGIPTSENPFK	Q9UBI6	GBG12_HUMAN	GNG12	Guanine nucleotide-binding protein G(I)/G(S)/G(O) subunit gamma-12	8725000	0	4233000	0	5922000
YTAcLcDDNPK	P12273	PIP_HUMAN	PIP	Prolactin-inducible protein	8745000	5371000	8180000	8375000	0
AKPSAPVVSGPAAR	Q5TFQ8	SIRBL_HUMAN	SIRPB1	Signal-regulatory protein beta-1 isoform 3	8761000	12200000	11100000	16200000	4830000
TPcVGDKDSSPGVR	P16112	PGCA_HUMAN	ACAN	Aggrecan core protein	8771000	4805000	5746000	0	0
IVGPLEVNVR	O75339	CILP1_HUMAN	CILP	Cartilage intermediate layer protein 1	8775000	20200000	0	14900000	0
ELSGSSPVLEETHPAHQQGASRPGPR	P10253	LYAG_HUMAN	GAA	Lysosomal alpha-glucosidase	8779000	8779000	8779000	8779000	8779000
GKRPYQEGTPcSQcPSGYHcK	Q6UXB8	PI16_HUMAN	PI16	Peptidase inhibitor 16	8821000	52700000	63300000	95000000	72500000
QVEKEETNEIQVVNEEPQRDR	Q8NBJ4	GOLM1_HUMAN	GOLM1	Golgi membrane protein 1	8838000	15600000	0	9123000	0
HIQETEWQSQEGK	Q14515	SPRL1_HUMAN	SPARCL1	SPARC-like protein 1	8874000	9491000	0	10800000	0
QSEHSILAGDPFELEcPVK	Q7Z6A9	BTLA_HUMAN	BTLA	B- and T-lymphocyte attenuator	8881000	7347000	9246000	13500000	7256000
KNHEEEMKDLR	P13645	K1C10_HUMAN	KRT10	Keratin, type I cytoskeletal 10	8922000	0	0	6627000	3819000
VNVEDAGGETLGR	P69891	HBG1_HUMAN	HBG1	Hemoglobin subunit gamma-1	8964000	0	7106000	4340000	7260000
ALAQcAPPPAVcAELVR	P17936	IBP3_HUMAN	IGFBP3	Insulin-like growth factor-binding protein 3	9198000	10300000	10200000	9198000	7094000
cPLPGTEAFR	Q14767	LTBP2_HUMAN	LTBP2	Latent-transforming growth factor beta-binding protein 2	9.19967e+06	9.19967e+06	11000000	6738000	9861000
SHcTLENEPLR	Q86T13	CLC14_HUMAN	CLEC14A	C-type lectin domain family 14 member A	9240000	6750000	0	7754000	6927000
cLNPSFNPPEKK	Q12841	FSTL1_HUMAN	FSTL1	Follistatin-related protein 1	9284000	5621000	6711000	0	6489000
NALALFVLPK	P05543	THBG_HUMAN	SERPINA7	Thyroxine-binding globulin	9336000	13100000	7784000	0	9796000
EVQEFYK	P21926	CD9_HUMAN	CD9	CD9 antigen	9348000	7245000	0	0	12500000
YEDEEcTLPIAGR	P35555	FBN1_HUMAN	FBN1	Fibrillin-1	9348000	7296500	0	6738000	13100000
ASSIIDELFQDR	P10909	CLUS_HUMAN	CLU	Clusterin	9422000	0	7392000	8861000	10600000
ERTEEQMEEYR	Q8WVV5	BT2A2_HUMAN	BTN2A2	Butyrophilin subfamily 2 member A2	9427000	16600000	18000000	21600000	24600000
cHcSPGYVAEAGPPHcTAK	Q14767	LTBP2_HUMAN	LTBP2	Latent-transforming growth factor beta-binding protein 2	9450000	16600000	8746000	0	0
SGEEALIIPPDAVAVDcKDPDDVVPVGQR	Q9Y287	ITM2B_HUMAN	ITM2B	Integral membrane protein 2B	9457000	0	4844000	0	12900000
RKPDTIEVQQMK	P26038	MOES_HUMAN	MSN	Moesin	9493000	6805000	8008000	14700000	11000000
VTVNYPPYISEAK	Q9P121	NTRI_HUMAN	NTM	Neurotrimin	9622000	18900000	14200000	12900000	13905500
LWEEQLAAAK	P14314	GLU2B_HUMAN	PRKCSH	Glucosidase 2 subunit beta	9625000	10400000	7836000	0	0
GccYIPAK	P10253	LYAG_HUMAN	GAA	Lysosomal alpha-glucosidase	9725000	8223000	5373000	7315000	6317000
QEVPLATLEPLVK	Q99574	NEUS_HUMAN	SERPINI1	Neuroserpin	9726000	9726000	7252000	12200000	9726000
WNDAFcDR	P06734	FCER2_HUMAN	FCER2	Low affinity immunoglobulin epsilon Fc receptor	9736000	6198000	6198000	0	8858000
VVDVLDSIK	P00918	CAH2_HUMAN	CA2	Carbonic anhydrase 2	9780000	8053000	9369000	6703000	5312000
LPAVEPTDQAQYLcR	P98160	PGBM_HUMAN	HSPG2	Basement membrane-specific heparan sulfate proteoglycan core protein	9877750	9040000	8171000	12000000	10300000
VLDSGFR	P01833	PIGR_HUMAN	PIGR	Polymeric immunoglobulin receptor	10000000	8721000	0	5554000	0
GKPLPEPVLWTK	Q8N3J6	CADM2_HUMAN	CADM2	Cell adhesion molecule 2	10100000	8906000	6271000	3980000	4667000
GcVQDEFcTR	O95274	LYPD3_HUMAN	LYPD3	Ly6/PLAUR domain-containing protein 3	10200000	9712000	9540000	0	10100000
FYGDEEKDKGLQTSQDAR	P27797	CALR_HUMAN	CALR	Calreticulin	10300000	6849000	7537250	13000000	0
IHALGPNYNLVISDLR	Q9UIB8	SLAF5_HUMAN	CD84	SLAM family member 5	10400000	0	0	11000000	10200000
RISPVEESEDVSNK	P31431	SDC4_HUMAN	SDC4	Syndecan-4	10400000	9636000	8359000	10500000	11000000
TVIEQQPVLcEVFcR	A6NGU5	GGT3_HUMAN	GGT3P	Putative gamma-glutamyltranspeptidase 3	10400000	0	9783000	0	5045750
QFTTLDRDHDVYTGNcAHYQK	Q9UKU9	ANGL2_HUMAN	ANGPTL2	Angiopoietin-related protein 2	10500000	6358000	8574000	0	6358000
VWLEVEPVGMLK	P43121	MUC18_HUMAN	MCAM	Cell surface glycoprotein MUC18	10500000	6135000	4699000	0	0
IALVITDGR	P12109	CO6A1_HUMAN	COL6A1	Collagen alpha-1(VI) chain	1.05333e+07	1.05333e+07	0	31600000	0
APEEPNIQVNPLGIPVNSKEPEEVATcVGR	P43121	MUC18_HUMAN	MCAM	Cell surface glycoprotein MUC18	10600000	0	0	5081000	9483000
cDcAFGTLQSDGK	P98164	LRP2_HUMAN	LRP2	Low-density lipoprotein receptor-related protein 2	10600000	10200000	7312500	0	8450000
GDPLGTEGGLDASNTER	Q12913	PTPRJ_HUMAN	PTPRJ	Receptor-type tyrosine-protein phosphatase eta	10600000	0	4839250	3564000	5193000
AEKSDEGTYmcVATNSAGHR	Q8WZ75	ROBO4_HUMAN	ROBO4	Roundabout homolog 4	10800000	6710000	0	12500000	0
EFTEAFLGcPAIHPR	Q96PD5	PGRP2_HUMAN	PGLYRP2	N-acetylmuramoyl-L-alanine amidase	10800000	13700000	14900000	12425000	10300000
YcGVDLPPPGSTTSSK	O60494	CUBN_HUMAN	CUBN	Cubilin	10900000	13100000	9475000	13900000	0
DFRPLKDSR	Q9BY67	CADM1_HUMAN	CADM1	Cell adhesion molecule 1	11000000	9289000	7329000	12600000	13400000
IISNAScTTNcLAPLAK	P04406	G3P_HUMAN	GAPDH	Glyceraldehyde-3-phosphate dehydrogenase	11000000	0	8439000	0	9648000
IQcAAGYEQSEHNVcQDIDEcTAGTHNcR	Q12805	FBLN3_HUMAN	EFEMP1	EGF-containing fibulin-like extracellular matrix protein 1	11000000	7709000	0	6.23633e+06	6.23633e+06
KSQPMGLWR	P25311	ZA2G_HUMAN	AZGP1	Zinc-alpha-2-glycoprotein	11000000	0	31275000	64700000	49400000
SSVYANAFPSTPVNPLR	O43451	MGA_HUMAN	MGAM	Maltase-glucoamylase, intestinal	11000000	8372000	9915000	12600000	14400000
TDTGVSLQTYDDLLAK	Q99988	GDF15_HUMAN	GDF15	Growth/differentiation factor 15	11000000	11000000	0	22000000	11000000
GLMAALcPHK	P08571	CD14_HUMAN	CD14	Monocyte differentiation antigen CD14	11100000	6436750	8524000	0	6123000
SLPcDIcK	P07602	SAP_HUMAN	PSAP	Prosaposin	11100000	18400000	0	13100000	17800000
VELVPAGKPFYcLSSEDLR	P36896	ACV1B_HUMAN	ACVR1B	Activin receptor type-1B	11100000	4812000	2986000	6399000	6324250
EVVSLTEAccAEGADPDcYDTR	P02774	VTDB_HUMAN	GC	Vitamin D-binding protein	11190000	11190000	9380000	11190000	13000000
LVGLLDLALEKDYVR	P19961	AMY2B_HUMAN	AMY2B	Alpha-amylase 2B	11200000	0	0	8504000	32000000
VcGSDGVTYGNEcQLK	O00468	AGRIN_HUMAN	AGRN	Agrin	11200000	14100000	17500000	14725000	16100000
LRSEIDNVKK	P04264	K2C1_HUMAN	KRT1	Keratin, type II cytoskeletal 1	11400000	2198000	1460000	8358000	1109000
THLPEVFLSK	P02774	VTDB_HUMAN	GC	Vitamin D-binding protein	11400000	3800000	3800000	0	0
TETASTLIENK	O00241	SIRB1_HUMAN	SIRPB1	Signal-regulatory protein beta-1	11600000	12300000	12200000	10900000	11750000
TNDDQTmcLDINEcER	P35555	FBN1_HUMAN	FBN1	Fibrillin-1	11600000	7469000	8722000	9856000	13200000
WYVVQTNYDR	Q13510	ASAH1_HUMAN	ASAH1	Acid ceramidase	11631000	17100000	10800000	11631000	6993000
DLLTPcYSR	P07686	HEXB_HUMAN	HEXB	Beta-hexosaminidase subunit beta	11700000	12200000	9895000	9390000	7235000
LVGYLDR	P07602	SAP_HUMAN	PSAP	Prosaposin	11700000	14200000	11900000	0	9450000
cLQcQmcDPAMGLR	Q92956	TNR14_HUMAN	TNFRSF14	Tumor necrosis factor receptor superfamily member 14	11800000	30200000	30500000	21800000	19700000
FSTEYELQQLEQFKK	P15144	AMPN_HUMAN	ANPEP	Aminopeptidase N	11800000	4862000	0	12500000	11600000
KGGILFSR	Q6UXG3	CLM9_HUMAN	CD300LG	CMRF35-like molecule 9	11800000	12600000	9303000	17100000	5931000
SRTEAESWYQTK	P13647	K2C5_HUMAN	KRT5	Keratin, type II cytoskeletal 5	11800000	0	0	8688000	12200000
ALYLQYTDETFR	P00450	CERU_HUMAN	CP	Ceruloplasmin	11900000	3368000	0	6980000	0
IQIPGIMNDEKFNLK	Q8TDQ0	HAVR2_HUMAN	HAVCR2	Hepatitis A virus cellular receptor 2	11900000	0	0	14800000	21700000
LDLRDDKDTIEK	P15153	RAC2_HUMAN	RAC2	Ras-related C3 botulinum toxin substrate 2	11900000	7654000	6846000	0	11100000
EYTDASFTNR	P00450	CERU_HUMAN	CP	Ceruloplasmin	12100000	11000000	8033000	0	6706000
SPcEcESLVEFQGR	O95460	MATN4_HUMAN	MATN4	Matrilin-4	12200000	8793000	6473000	0	0
EGFINYLTR	O43278	SPIT1_HUMAN	SPINT1	Kunitz-type protease inhibitor 1	12300000	11400000	10100000	5269000	0
NDYccFAAFPR	O00533	CHL1_HUMAN	CHL1	Neural cell adhesion molecule L1-like protein	12300000	10800000	7908000	7752000	0
ISNIPDEYFK	P51884	LUM_HUMAN	LUM	Lumican	12309000	0	3227000	12309000	33700000
FGALcEAETGR	O00468	AGRIN_HUMAN	AGRN	Agrin	12400000	11600000	10400000	8675000	10768750
MFDSSNYHGQDLLFK	P08582	TRFM_HUMAN	MFI2	Melanotransferrin	12400000	10300000	13000000	11100000	11700000
MSSPTDASVIcR	Q9UGT4	SUSD2_HUMAN	SUSD2	Sushi domain-containing protein 2	12400000	10200000	12300000	9274000	0
SILDWTSFNQER	P06280	AGAL_HUMAN	GLA	Alpha-galactosidase A	12400000	5850000	11000000	0	0
EcREYcGVPGDGDEELLR	P02760	AMBP_HUMAN	AMBP	Protein AMBP	12451750	9007000	15900000	13900000	11000000
TVGSDTFYSFKYEIK	P01042	KNG1_HUMAN	KNG1	Kininogen-1	12475000	0	0	22700000	27200000
DYFmPcPGR	P02790	HEMO_HUMAN	HPX	Hemopexin	12500000	11000000	15700000	14150000	17400000
IYDGPSIHAR	O60494	CUBN_HUMAN	CUBN	Cubilin	12500000	13000000	9265000	9486000	9802000
TAcGDcTSGSSEcMWcSNMK	O75882	ATRN_HUMAN	ATRN	Attractin	12500000	0	12800000	6325000	0
NLLSVAYK	P27348	1433T_HUMAN	YWHAQ	14-3-3 protein theta	12600000	0	4200000	4200000	0
VWAGTEEVDK	O60494	CUBN_HUMAN	CUBN	Cubilin	12600000	20400000	11000000	11000000	0
LEGEAcGVYTPR	P18065	IBP2_HUMAN	IGFBP2	Insulin-like growth factor-binding protein 2	12800000	13100000	12600000	0	15900000
LIQGAPTIR	P18065	IBP2_HUMAN	IGFBP2	Insulin-like growth factor-binding protein 2	12800000	12400000	8495000	5232000	12700000
VLTHSELAPLR	Q14515	SPRL1_HUMAN	SPARCL1	SPARC-like protein 1	12900000	0	0	11500000	7112000
WcGTTQNYDADQK	P02751	FINC_HUMAN	FN1	Fibronectin	12900000	10500000	12300000	10400000	0
GSIVWQEVFDDKAK	P07686	HEXB_HUMAN	HEXB	Beta-hexosaminidase subunit beta	13000000	0	0	5833000	6057000
GYLTGMAGK	P15289	ARSA_HUMAN	ARSA	Arylsulfatase A	13000000	18900000	23200000	15000000	17300000
VAAGAFQGLR	P02750	A2GL_HUMAN	LRG1	Leucine-rich alpha-2-glycoprotein	13000000	18400000	19200000	0	14400000
VGTTVGQVcATDKDEPDTMHTR	Q02487	DSC2_HUMAN	DSC2	Desmocollin-2	13000000	9152000	13100000	12200000	12700000
ALmSPAGMLR	O75144	ICOSL_HUMAN	ICOSLG	ICOS ligand	13043750	10200000	21000000	12500000	8475000
DIASGLIGPLIIcK	P00450	CERU_HUMAN	CP	Ceruloplasmin	13100000	11800000	0	8478000	6821000
NWAcFTGK	P53634	CATC_HUMAN	CTSC	Dipeptidyl peptidase 1	13100000	17400000	1.38667e+07	11100000	1.38667e+07
DSDIIEDVmVK	O94919	ENDD1_HUMAN	ENDOD1	Endonuclease domain-containing 1 protein	13200000	14000000	13200000	14800000	10800000
DLLLPQPDLR	P02750	A2GL_HUMAN	LRG1	Leucine-rich alpha-2-glycoprotein	13300000	0	0	13400000	15300000
IEQEYQAGPLELNR	Q9Y2E5	MA2B2_HUMAN	MAN2B2	Epididymis-specific alpha-mannosidase	13300000	11000000	12150000	12150000	12150000
ALQATVGNSYK	P11279	LAMP1_HUMAN	LAMP1	Lysosome-associated membrane glycoprotein 1	13600000	10300000	1.19667e+07	12000000	1.19667e+07
GDSSGEGVcDKSPLER	P08582	TRFM_HUMAN	MFI2	Melanotransferrin	13700000	10600000	7936000	0	12700000
GPVGVQTFR	Q6GTX8	LAIR1_HUMAN	LAIR1	Leukocyte-associated immunoglobulin-like receptor 1	13700000	20800000	21000000	11900000	10600000
GTQEQDFYVTSETVVR	P05154	IPSP_HUMAN	SERPINA5	Plasma serine protease inhibitor	13700000	0	0	7776000	12300000
LEPESEYYK	Q9UKU9	ANGL2_HUMAN	ANGPTL2	Angiopoietin-related protein 2	13700000	12600000	12100000	15000000	16900000
VAQVPLGPEcSR	P35052	GPC1_HUMAN	GPC1	Glypican-1	13700000	11000000	12500000	0	9772000
FGFQWPER	Q14332	FZD2_HUMAN	FZD2	Frizzled-2	13750000	13750000	13750000	15000000	12500000
LWEGSTSR	O95998	I18BP_HUMAN	IL18BP	Interleukin-18-binding protein	13800000	15800000	13000000	11500000	15000000
DVNDNPPTLDVASLR	Q9BYE9	CDHR2_HUMAN	CDHR2	Cadherin-related family member 2	13900000	27000000	9331000	15400000	0
SPFFPNVYPGER	O60494	CUBN_HUMAN	CUBN	Cubilin	13900000	9549750	7013000	8824000	8462000
NLQPASEYTVSLVAIK	P02751	FINC_HUMAN	FN1	Fibronectin	1.39333e+07	1.39333e+07	0	20100000	21700000
VLEPTLK	P02774	VTDB_HUMAN	GC	Vitamin D-binding protein	14000000	10600000	11600000	9058000	15400000
FVDVTEVVR	A6NGU5	GGT3_HUMAN	GGT3P	Putative gamma-glutamyltranspeptidase 3	14100000	14700000	0	11300000	10025000
HDPGGWTVIQR	Q9UKU9	ANGL2_HUMAN	ANGPTL2	Angiopoietin-related protein 2	14100000	14800000	13300000	20300000	11500000
mEDAGDYKADINTQADPYTTTKR	Q9UIB8	SLAF5_HUMAN	CD84	SLAM family member 5	14100000	17900000	0	0	13900000
IcANVFcGAGR	Q12841	FSTL1_HUMAN	FSTL1	Follistatin-related protein 1	14200000	15000000	17300000	6899000	13700000
mEPFHFK	P05155	IC1_HUMAN	SERPING1	Plasma protease C1 inhibitor	14200000	11200000	0	0	9153000
VADFLSWcR	Q10588	BST1_HUMAN	BST1	ADP-ribosyl cyclase/cyclic ADP-ribose hydrolase 2	14200000	15500000	12600000	15400000	18700000
DSQEEEKTEALTSAKR	P06396	GELS_HUMAN	GSN	Gelsolin	14300000	8292000	0	13000000	8067000
ELWILNR	P15144	AMPN_HUMAN	ANPEP	Aminopeptidase N	14300000	15000000	13300000	10300000	11500000
IEPNLPSYR	P27487	DPP4_HUMAN	DPP4	Dipeptidyl peptidase 4	14300000	8539000	12200000	7991000	9666000
ADTDGGLIFR	P08582	TRFM_HUMAN	MFI2	Melanotransferrin	14500000	18800000	16650000	16650000	16650000
cLVENAGDVAFVR	P08582	TRFM_HUMAN	MFI2	Melanotransferrin	14500000	14500000	14500000	14500000	14500000
NQFNLHELK	P51654	GPC3_HUMAN	GPC3	Glypican-3	14500000	11600000	9532000	0	8908000
cEcEIGYELDR	P35555	FBN1_HUMAN	FBN1	Fibrillin-1	14600000	14600000	16000000	17600000	10200000
EFTPPVQAAYQK	P68871	HBB_HUMAN	HBB	Hemoglobin subunit beta	14600000	11300000	14400000	0	0
AFIPGGPSPGSR	Q8NHP8	PLBL2_HUMAN	PLBD2	Putative phospholipase B-like 2	14800000	14000000	17000000	15200000	11700000
DYSLQIQNVDVTDDGPYTcSVQTQHTPR	Q7Z3B1	NEGR1_HUMAN	NEGR1	Neuronal growth regulator 1	14800000	0	0	4.93333e+06	4.93333e+06
KTLLSNLEEAKK	P10909	CLUS_HUMAN	CLU	Clusterin	14800000	19000000	17800000	15000000	14100000
VVEQmcITQYER	P04156	PRIO_HUMAN	PRNP	Major prion protein	14800000	16000000	17100000	14400000	14300000
DLTALSNMLPK	P15144	AMPN_HUMAN	ANPEP	Aminopeptidase N	14900000	16700000	9105000	15200000	12400000
mDILSYMR	P22352	GPX3_HUMAN	GPX3	Glutathione peroxidase 3	14900000	11800000	11044500	1978000	15500000
SPGPNVAVNAK	P98160	PGBM_HUMAN	HSPG2	Basement membrane-specific heparan sulfate proteoglycan core protein	14900000	11400000	10700000	0	10100000
FEDGGYVVcNTR	O00182	LEG9_HUMAN	LGALS9	Galectin-9	15100000	0	0	26300000	25400000
SINGILFPGGSVDLR	Q92820	GGH_HUMAN	GGH	Gamma-glutamyl hydrolase	15100000	11600000	0	22100000	25600000
LLQIQPTQVSDSGR	Q8NDA2	HMCN2_HUMAN	HMCN2	Hemicentin-2	15184000	15184000	21400000	8968000	15184000
AGcSASGAcYSLHHATMK	Q86T13	CLC14_HUMAN	CLEC14A	C-type lectin domain family 14 member A	15200000	6582000	7967000	14500000	0
cEScAPGYEGNPIQPGGK	P98160	PGBM_HUMAN	HSPG2	Basement membrane-specific heparan sulfate proteoglycan core protein	15200000	14300000	14200000	16800000	17200000
DAcGccPMcAR	Q16270	IBP7_HUMAN	IGFBP7	Insulin-like growth factor-binding protein 7	15200000	7646000	6458000	7096000	5231000
LINDYVK	P01011	AACT_HUMAN	SERPINA3	Alpha-1-antichymotrypsin	15200000	14900000	14700000	12300000	13000000
NLEPVSWSSLNPK	P98172	EFNB1_HUMAN	EFNB1	Ephrin-B1	15200000	0	18100000	17100000	12600000
TPDKVNHAVLAVGYGEK	P09668	CATH_HUMAN	CTSH	Pro-cathepsin H	15200000	12500000	16300000	16400000	19900000
VPFDAATLHTSTAmAAQHGmDDDGTGQK	P06396	GELS_HUMAN	GSN	Gelsolin	15200000	9934000	0	13600000	0
MGIQHAYSENADFSGLTEDNGLK	P05543	THBG_HUMAN	SERPINA7	Thyroxine-binding globulin	15400000	0	0	6543000	9666000
NEFSQTVGEVFYTK	Q53GD3	CTL4_HUMAN	SLC44A4	Choline transporter-like protein 4	15400000	0	0	5.13333e+06	5.13333e+06
GDSGEQVGQVAWAR	Q96NY8	PVRL4_HUMAN	PVRL4	Nectin-4	15500000	17600000	12900000	1.53333e+07	1.53333e+07
IScQTLIVK	Q9NU53	GINM1_HUMAN	GINM1	Glycoprotein integral membrane protein 1	15500000	14800000	14300000	10800000	10100000
RQVEKEETNEIQVVNEEPQR	Q8NBJ4	GOLM1_HUMAN	GOLM1	Golgi membrane protein 1	15500000	16300000	12117250	6569000	10100000
LSDAGQYLcQAGDDSNSNK	P01833	PIGR_HUMAN	PIGR	Polymeric immunoglobulin receptor	15600000	20900000	11500000	16000000	16000000
TKYEHELALR	P08779	K1C16_HUMAN	KRT16	Keratin, type I cytoskeletal 16	15600000	0	0	45600000	15300000
NLLDKDWNIFSK	P09603	CSF1_HUMAN	CSF1	Macrophage colony-stimulating factor 1	1.56097e+07	1.56097e+07	6729000	21000000	19100000
INIPGTPETDIDSScSR	Q8IZF2	GP116_HUMAN	GPR116	Probable G-protein coupled receptor 116	15700000	21500000	16300000	0	11000000
DNNGGcEQVcVLSHR	P98164	LRP2_HUMAN	LRP2	Low-density lipoprotein receptor-related protein 2	15900000	20000000	17600000	11800000	15300000
LLWIGLQR	Q9HCU0	CD248_HUMAN	CD248	Endosialin	15905000	8015000	15905000	17400000	22300000
DcILTcNHGNGGcQHScDDTADGPEcScHPQYK	Q9NQ36	SCUB2_HUMAN	SCUBE2	Signal peptide, CUB and EGF-like domain-containing protein 2	15975000	17200000	0	28100000	18600000
FTPFTLGK	P20827	EFNA1_HUMAN	EFNA1	Ephrin-A1	15975000	14500000	14700000	16100000	18600000
FSIEGSYQLEK	P05154	IPSP_HUMAN	SERPINA5	Plasma serine protease inhibitor	16000000	17275000	0	23000000	30100000
NGLLTEHNIcEINGQNVIGLK	O00560	SDCB1_HUMAN	SDCBP	Syntenin-1	16200000	0	0	12100000	7075000
EcRPGGScAPcGGDLTFDPGPR	P54760	EPHB4_HUMAN	EPHB4	Ephrin type-B receptor 4	16300000	17600000	16300000	13900000	17400000
EIADYLAAGKDER	P53990	IST1_HUMAN	IST1	IST1 homolog	16300000	12032500	9530000	0	22300000
IKTDGAAPNVAPSDVGGGGGR	Q12860	CNTN1_HUMAN	CNTN1	Contactin-1	16300000	13600000	16900000	15100000	15300000
LASYLDK	P35527	K1C9_HUMAN	KRT9	Keratin, type I cytoskeletal 9	16300000	0	0	5981000	10100000
DcGSVDGVIK	P61916	NPC2_HUMAN	NPC2	Epididymal secretory protein E1	16400000	17400000	18400000	15100000	13700000
VFDKDGNGYISAAELR	P62158	CALM_HUMAN	CALM1	Calmodulin	16475000	17000000	13100000	10300000	25500000
IKDPDASKPEDWDER	P27797	CALR_HUMAN	CALR	Calreticulin	16500000	14200000	12900000	17400000	15000000
LYWSDQGTDSGVPAK	P98164	LRP2_HUMAN	LRP2	Low-density lipoprotein receptor-related protein 2	16500000	14200000	14500000	0	11000000
QLVcPVTR	P22792	CPN2_HUMAN	CPN2	Carboxypeptidase N subunit 2	16500000	15700000	12800000	12400000	10300000
SIQLPTTVR	P15144	AMPN_HUMAN	ANPEP	Aminopeptidase N	16625000	31900000	34600000	0	0
GLAPASAPQNLHAIR	Q06418	TYRO3_HUMAN	TYRO3	Tyrosine-protein kinase receptor TYRO3	16700000	21300000	18700000	20000000	21000000
KLINDYVK	P01011	AACT_HUMAN	SERPINA3	Alpha-1-antichymotrypsin	16700000	15000000	13200000	21000000	10400000
AIGGGLSSVGGGSSTIK	P02538	K2C6A_HUMAN	KRT6A	Keratin, type II cytoskeletal 6A	16800000	8764000	0	28900000	0
VcSQYAAYGEK	P02774	VTDB_HUMAN	GC	Vitamin D-binding protein	16800000	14500000	15200000	16300000	17000000
VNGSPVDNHPFAGDVVFPR	O00533	CHL1_HUMAN	CHL1	Neural cell adhesion molecule L1-like protein	16800000	7639000	0	6109750	0
VNRIDMVNLDGSYR	P98164	LRP2_HUMAN	LRP2	Low-density lipoprotein receptor-related protein 2	16800000	8149000	9194000	9378000	10880250
cScHGHSEAcEPETGAcQGcQHHTEGPR	P98160	PGBM_HUMAN	HSPG2	Basement membrane-specific heparan sulfate proteoglycan core protein	16900000	8736000	1806000	21100000	13200000
FATLYSTR	O94919	ENDD1_HUMAN	ENDOD1	Endonuclease domain-containing 1 protein	16900000	20000000	18500000	16900000	12200000
FSQEPADQTVVAGQR	Q96J84	KIRR1_HUMAN	KIRREL	Kin of IRRE-like protein 1	16900000	15600000	13300000	4627000	15200000
TYPKDPYQEEEWPQGFGQLTK	P11117	PPAL_HUMAN	ACP2	Lysosomal acid phosphatase	16900000	4066000	6754000	8344000	6343000
TSIVHLFEWR	P04746	AMYP_HUMAN	AMY2A	Pancreatic alpha-amylase	1.69333e+07	0	1.69333e+07	21000000	29800000
NYPSSLcALcVGDEQGR	P08582	TRFM_HUMAN	MFI2	Melanotransferrin	17000000	1.90667e+07	20400000	1.90667e+07	19800000
YLEcSALTQR	P15153	RAC2_HUMAN	RAC2	Ras-related C3 botulinum toxin substrate 2	17000000	11300000	14500000	15200000	14500000
DVWGIEGPIDAAFTR	P04004	VTNC_HUMAN	VTN	Vitronectin	17100000	9947000	0	30500000	19600000
VKVcQcDSNGDcTDVDR	P19022	CADH2_HUMAN	CDH2	Cadherin-2	17100000	18700000	13100000	17100000	17600000
QQcKDIDEcDIVPDAcK	Q12805	FBLN3_HUMAN	EFEMP1	EGF-containing fibulin-like extracellular matrix protein 1	17200000	21200000	18000000	17000000	18350000
SFTIEcR	P13598	ICAM2_HUMAN	ICAM2	Intercellular adhesion molecule 2	17200000	15500000	16100000	13900000	15500000
SSPEQSYQGDmYPTR	Q9NQ84	GPC5C_HUMAN	GPRC5C	G-protein coupled receptor family C group 5 member C	17200000	13100000	0	0	22700000
LSVPPLVEVMR	P50895	BCAM_HUMAN	BCAM	Basal cell adhesion molecule	17300000	11300000	15300000	14400000	0
VDHFGFNTVK	P42785	PCP_HUMAN	PRCP	Lysosomal Pro-X carboxypeptidase	17300000	18700000	14800000	0	12700000
DVNDWVGPPNDNGVTK	P04745	AMY1_HUMAN	AMY1A	Alpha-amylase 1	17500000	38500000	42300000	33800000	36900000
LEGDTLIIPR	P98160	PGBM_HUMAN	HSPG2	Basement membrane-specific heparan sulfate proteoglycan core protein	17500000	18700000	20600000	19200000	18100000
DHSAIPVINR	P15144	AMPN_HUMAN	ANPEP	Aminopeptidase N	17600000	18500000	17000000	21600000	13100000
ENELTYYccKK	P13987	CD59_HUMAN	CD59	CD59 glycoprotein	17600000	0	18500000	7695000	0
KLESFYIQK	P07686	HEXB_HUMAN	HEXB	Beta-hexosaminidase subunit beta	17625000	12800000	16000000	24000000	17700000
TTPSYVAFTDTER	P11142	HSP7C_HUMAN	HSPA8	Heat shock cognate 71 kDa protein, Putative heat shock 70 kDa protein 7	17700000	11800000	0	11800000	17700000
NKDGVLVDEFGLPQIPAS	Q9NZZ3	CHMP5_HUMAN	CHMP5	Charged multivesicular body protein 5	17900000	0	0	9159000	7749000
QEEGLHAGTMLTTFTAQDPDR	P19022	CADH2_HUMAN	CDH2	Cadherin-2	17900000	9495000	7086000	6817000	10324500
AIMEKLEMSK	P05155	IC1_HUMAN	SERPING1	Plasma protease C1 inhibitor	18000000	8594000	8505000	16800000	12974750
NLmIDIQK	Q9BY67	CADM1_HUMAN	CADM1	Cell adhesion molecule 1	18082750	20500000	24400000	7831000	19600000
GDEcQLcEVENR	O75882	ATRN_HUMAN	ATRN	Attractin	18100000	23000000	19800000	18200000	23500000
DGSPDVTTADIGANTPDATK	Q96PD5	PGRP2_HUMAN	PGLYRP2	N-acetylmuramoyl-L-alanine amidase	18150000	23600000	18150000	12700000	18150000
AELDREDFEHVK	P12830	CADH1_HUMAN	CDH1	Cadherin-1	18200000	21400000	0	20200000	0
GFSGIFEDR	P09619	PGFRB_HUMAN	PDGFRB	Platelet-derived growth factor receptor beta	18400000	19500000	19825000	21500000	19900000
NALDPMSVLLAR	P42785	PCP_HUMAN	PRCP	Lysosomal Pro-X carboxypeptidase	18400000	0	14400000	23600000	19100000
YPIVTPRPAcGGDKPGVR	P16112	PGCA_HUMAN	ACAN	Aggrecan core protein	18400000	0	13700000	14900000	18800000
VLAKPQNTAEVQK	P15151	PVR_HUMAN	PVR	Poliovirus receptor	18500000	14900000	13100000	16100000	12800000
DLKWWELR	P01133	EGF_HUMAN	EGF	Pro-epidermal growth factor	18600000	12300000	8626000	1.31753e+07	1.31753e+07
DLTDYLMK	P60709	ACTB_HUMAN	ACTB	Actin, cytoplasmic 1	18600000	12100000	19100000	13800000	12300000
DWVIPPIScPENEK	P12830	CADH1_HUMAN	CDH1	Cadherin-1	18700000	23800000	24200000	19200000	21475000
YLIEIAK	P53990	IST1_HUMAN	IST1	IST1 homolog	18800000	0	17100000	0	12200000
cLQcQMcDPAMGLR	Q92956	TNR14_HUMAN	TNFRSF14	Tumor necrosis factor receptor superfamily member 14	18900000	30700000	23775000	23500000	22000000
GQSGTYGcRVEDYDAADDVQLSK	P50895	BCAM_HUMAN	BCAM	Basal cell adhesion molecule	18900000	0	0	11500000	7600000
APFQLHSAALDFSPPGTEVSALcR	Q86T13	CLC14_HUMAN	CLEC14A	C-type lectin domain family 14 member A	19000000	0	0	12800000	25800000
VGALASLIR	Q9Y646	CBPQ_HUMAN	CPQ	Carboxypeptidase Q	19200000	26600000	14700000	20300000	33800000
STGEYMFIR	O60494	CUBN_HUMAN	CUBN	Cubilin	19300000	25400000	17100000	22800000	17900000
VWTSGQVEEYDLDADDINSR	P29972	AQP1_HUMAN	AQP1	Aquaporin-1	19300000	8939000	0	9345000	7111000
cQPSPDEARPLQALLDGR	P17936	IBP3_HUMAN	IGFBP3	Insulin-like growth factor-binding protein 3	19400000	11346000	9118000	11500000	5366000
GYNWYKGETVDANR	P31997	CEAM8_HUMAN	CEACAM8	Carcinoembryonic antigen-related cell adhesion molecule 8	19400000	23100000	19900000	21225000	22500000
DSTGHVGFIFK	O00560	SDCB1_HUMAN	SDCBP	Syntenin-1	19500000	0	1.32333e+07	20200000	1.32333e+07
ITDAELEAVKEK	Q13621	S12A1_HUMAN	SLC12A1	Solute carrier family 12 member 1	19500000	9553000	11500000	0	13400000
DIDEcDIVPDAcKGGMK	Q12805	FBLN3_HUMAN	EFEMP1	EGF-containing fibulin-like extracellular matrix protein 1	19700000	21400000	21900000	13400000	19100000
ENSLLFDPLSSSSSNK	P15144	AMPN_HUMAN	ANPEP	Aminopeptidase N	19800000	20900000	19800000	19800000	18700000
LNTFGDEVFNDPK	P11047	LAMC1_HUMAN	LAMC1	Laminin subunit gamma-1	19900000	21600000	18350000	15000000	16900000
VTDPQLVVTLHEK	P09619	PGFRB_HUMAN	PDGFRB	Platelet-derived growth factor receptor beta	19900000	9367000	0	8535250	4874000
YPGSPGSYAAR	Q16769	QPCT_HUMAN	QPCT	Glutaminyl-peptide cyclotransferase	20000000	0	22100000	19700000	19000000
ATLLEEQLPLGK	Q9BQ51	PD1L2_HUMAN	PDCD1LG2	Programmed cell death 1 ligand 2	20100000	44100000	25900000	0	0
VVQcSDLGLK	P21810	PGS1_HUMAN	BGN	Biglycan	20100000	23000000	19600000	15900000	19500000
VEGcFNQLLYDIR	O60635	TSN1_HUMAN	TSPAN1	Tetraspanin-1	20200000	12000000	9229000	23100000	26200000
VDAGEGAQELALLHSK	Q96NY8	PVRL4_HUMAN	PVRL4	Nectin-4	20300000	26500000	20825000	14500000	22000000
ELQETNAALQDVR	P49747	COMP_HUMAN	COMP	Cartilage oligomeric matrix protein	20400000	21300000	14700000	18000000	15600000
GSYQcIDTPcPPNYQR	Q96RW7	HMCN1_HUMAN	HMCN1	Hemicentin-1	20400000	34200000	36900000	35800000	25400000
LAPGTIVEVWK	P07686	HEXB_HUMAN	HEXB	Beta-hexosaminidase subunit beta	20400000	15600000	12000000	15600000	14400000
DGDNNLAQQLAVLcGR	O60494	CUBN_HUMAN	CUBN	Cubilin	20600000	20100000	28300000	24200000	0
TGAEAPPLPGTSQYGHER	Q6UXG3	CLM9_HUMAN	CD300LG	CMRF35-like molecule 9	20600000	1.90063e+07	1.90063e+07	28500000	7919000
VNYDEENWR	P15144	AMPN_HUMAN	ANPEP	Aminopeptidase N	20600000	22500000	20600000	18700000	20600000
ILSGDPYcEK	P43251	BTD_HUMAN	BTD	Biotinidase	20700000	28000000	27200000	21700000	19400000
WQTLLSVDDLVEK	P15586	GNS_HUMAN	GNS	N-acetylglucosamine-6-sulfatase	20700000	0	0	24900000	15400000
FYTFLK	P22352	GPX3_HUMAN	GPX3	Glutathione peroxidase 3	20800000	20800000	29100000	0	33300000
GDVSLKDIIDPAFR	Q01459	DIAC_HUMAN	CTBS	Di-N-acetylchitobiase	20800000	5223000	15441000	20300000	15441000
LATGLDGMR	Q14982	OPCM_HUMAN	OPCML	Opioid-binding protein/cell adhesion molecule	20900000	19400000	20700000	13200000	17900000
YYKVEPLDFGGTQK	P07686	HEXB_HUMAN	HEXB	Beta-hexosaminidase subunit beta	21000000	14200000	0	11800000	18500000
QcPTcVQPLGTcSSGSPR	Q8N6Q3	CD177_HUMAN	CD177	CD177 antigen	21100000	16600000	19250000	21600000	17700000
VNVDEVGGEALGR	P68871	HBB_HUMAN	HBB	Hemoglobin subunit beta	21200000	22600000	2.33667e+07	26300000	2.33667e+07
EAGIQPSLLcVR	P08582	TRFM_HUMAN	MFI2	Melanotransferrin	21300000	27200000	20500000	20350000	12400000
QRGEScSDLEPcDESSGLYcDR	P48745	NOV_HUMAN	NOV	Protein NOV homolog	21300000	19500000	15700000	19400000	19800000
AKWEmPFDPQDTHQSR	P01011	AACT_HUMAN	SERPINA3	Alpha-1-antichymotrypsin	21400000	0	10125000	19100000	0
FNWNHcGEMAPAcKR	P15328	FOLR1_HUMAN	FOLR1	Folate receptor alpha	21400000	15800000	18100000	37700000	15700000
QNLLAPQNAVSSEETNDFK	P10451	OSTP_HUMAN	SPP1	Osteopontin	21400000	19800000	17300000	16812500	8750000
SQPSQPSDHHETPPAAPDRNPQNIR	O00533	CHL1_HUMAN	CHL1	Neural cell adhesion molecule L1-like protein	21400000	0	9467000	22000000	9473000
YFPQWK	P0DJD8	PEPA3_HUMAN	PGA3	Pepsin A-3	21600000	23300000	30700000	22200000	11600000
ESNEELTEScETKK	P01042	KNG1_HUMAN	KNG1	Kininogen-1	21700000	15000000	2917000	13600000	4186000
DSPVATNKLDQEVQEETQGR	P20138	CD33_HUMAN	CD33	Myeloid cell surface antigen CD33	21800000	30600000	13800000	24700000	19500000
SSLNDPLcLVHPSSETcNSIR	O43490	PROM1_HUMAN	PROM1	Prominin-1	21800000	17800000	0	0	21600000
VDVIPVNLPGEHGQR	P02751	FINC_HUMAN	FN1	Fibronectin	21800000	20300000	0	17800000	14975000
VMSSYRWPR	P04746	AMYP_HUMAN	AMY2A	Pancreatic alpha-amylase	21800000	20900000	26000000	29100000	38600000
DGKPLALQPGR	Q8WZ75	ROBO4_HUMAN	ROBO4	Roundabout homolog 4	21900000	20600000	16300000	25500000	11200000
DSFSNEKFDFR	O75882	ATRN_HUMAN	ATRN	Attractin	21900000	19700000	22900000	23600000	24800000
LEISVDQYPTHTSNR	Q6UVK1	CSPG4_HUMAN	CSPG4	Chondroitin sulfate proteoglycan 4	21900000	16675000	15200000	14600000	15000000
ALLQDKDVIAINQDPLGK	P06280	AGAL_HUMAN	GLA	Alpha-galactosidase A	22100000	3687000	0	3129000	0
cAPFFYGGcGGNR	P05067	A4_HUMAN	APP	Amyloid beta A4 protein	22100000	1.50533e+07	1.50533e+07	20200000	2860000
ELTLEDLK	P08571	CD14_HUMAN	CD14	Monocyte differentiation antigen CD14	22300000	17000000	14700000	16200000	10800000
EVNVSPcPTQPcQLSK	P61916	NPC2_HUMAN	NPC2	Epididymal secretory protein E1	22400000	22500000	23800000	23200000	20800000
RKANDESNEHSDVIDSQELSK	P10451	OSTP_HUMAN	SPP1	Osteopontin	22500000	21600000	11300000	1.84667e+07	1.84667e+07
RLLDLYSAGEQR	Q9BRK3	MXRA8_HUMAN	MXRA8	Matrix-remodeling-associated protein 8	22500000	16600000	11300000	9125000	6210000
TKYETELNLR	P02533	K1C14_HUMAN	KRT14	Keratin, type I cytoskeletal 14	22500000	0	0	29400000	11600000
cHLSPEKNAEDMEVR	Q8WVV5	BT2A2_HUMAN	BTN2A2	Butyrophilin subfamily 2 member A2	22600000	6078000	20000000	36700000	20300000
IPTEAPQLELK	Q5VW32	BROX_HUMAN	BROX	BRO1 domain-containing protein BROX	22700000	11800000	13300000	3234000	20000000
GALQNIIPASTGAAK	P04406	G3P_HUMAN	GAPDH	Glyceraldehyde-3-phosphate dehydrogenase	22800000	12900000	13500000	18900000	17025000
GILIDTSR	P07686	HEXB_HUMAN	HEXB	Beta-hexosaminidase subunit beta	22800000	16950000	26100000	0	18900000
VcPFAGILENGAVR	P02749	APOH_HUMAN	APOH	Beta-2-glycoprotein 1	2.28333e+07	25400000	17300000	25800000	2.28333e+07
EVGTPHGIILDSVDAAFIcPGSSR	P02790	HEMO_HUMAN	HPX	Hemopexin	22900000	0	0	41400000	54400000
VDcGYPHVTPK	Q07654	TFF3_HUMAN	TFF3	Trefoil factor 3	22900000	43200000	54200000	34000000	38500000
EGFFLSDNQHTcIHR	Q9NQ36	SCUB2_HUMAN	SCUBE2	Signal peptide, CUB and EGF-like domain-containing protein 2	23000000	0	0	4773000	28600000
LLEGEDAHLSSQQASGQSYSSR	P08779	K1C16_HUMAN	KRT16	Keratin, type I cytoskeletal 16	23000000	7768000	0	39500000	0
AVLDVFEEGTEASAATAVK	P01011	AACT_HUMAN	SERPINA3	Alpha-1-antichymotrypsin	23100000	2179000	0	0	31000000
EDQYHYLLDR	P05154	IPSP_HUMAN	SERPINA5	Plasma serine protease inhibitor	23200000	44600000	35100000	24600000	32200000
cPPGYIGLScQDcAPGYTR	P98160	PGBM_HUMAN	HSPG2	Basement membrane-specific heparan sulfate proteoglycan core protein	23300000	27900000	20150000	0	29400000
TNEGVLcVVKPLNYEEK	Q02487	DSC2_HUMAN	DSC2	Desmocollin-2	23300000	11300000	1.42813e+07	1.42813e+07	8244000
ELDLNSVLLK	O00584	RNT2_HUMAN	RNASET2	Ribonuclease T2	23500000	10400000	16200000	22400000	23600000
AEIEYLEK	P14151	LYAM1_HUMAN	SELL	L-selectin	23700000	2.15667e+07	19400000	2.15667e+07	21600000
LIVHNGYcDGR	P02753	RET4_HUMAN	RBP4	Retinol-binding protein 4	23900000	17200000	13200000	12300000	14800000
LMQVWcDQR	Q9UKU9	ANGL2_HUMAN	ANGPTL2	Angiopoietin-related protein 2	23900000	23900000	23900000	23900000	23900000
DQLVIPDGQEEEQEAAGEGR	Q8NBJ4	GOLM1_HUMAN	GOLM1	Golgi membrane protein 1	24000000	15523500	15523500	7047000	15523500
VTTSQDMLSIMEK	P05155	IC1_HUMAN	SERPING1	Plasma protease C1 inhibitor	24000000	21500000	26000000	0	0
TLDHDRcDQHTDcYScTANTNDcHWcNDHcVPR	O75882	ATRN_HUMAN	ATRN	Attractin	24160250	8241000	14500000	43100000	30800000
HGESGSmAVFHQTQGPSYSESK	P15151	PVR_HUMAN	PVR	Poliovirus receptor	24200000	20500000	16900000	29000000	13900000
TVLVSEGIVTPR	P98164	LRP2_HUMAN	LRP2	Low-density lipoprotein receptor-related protein 2	24200000	14700000	17575000	17700000	13700000
ASLENSLEETKGR	P08779	K1C16_HUMAN	KRT16	Keratin, type I cytoskeletal 16	24300000	0	0	33600000	13400000
TGLEAISNHKETEEK	Q14515	SPRL1_HUMAN	SPARCL1	SPARC-like protein 1	24300000	16800000	10400000	20000000	11700000
ALGVQGGQAGVPEGPGFcPQR	P25940	CO5A3_HUMAN	COL5A3	Collagen alpha-3(V) chain	24400000	38200000	45200000	28900000	38400000
ADLDGVGVK	P01133	EGF_HUMAN	EGF	Pro-epidermal growth factor	24500000	24800000	14900000	10300000	15500000
ATLKDSGSYFcR	P08637	FCG3A_HUMAN	FCGR3A	Low affinity immunoglobulin gamma Fc region receptor III-A	24600000	12500000	16000000	20900000	16200000
IDPVNGQITTIAVLDRESPNVK	P19022	CADH2_HUMAN	CDH2	Cadherin-2	24600000	0	0	8120750	7883000
LDLTEKDYEILFK	Q92820	GGH_HUMAN	GGH	Gamma-glutamyl hydrolase	24700000	0	0	20000000	24400000
RPYQEGTPcSQcPSGYHcK	Q6UXB8	PI16_HUMAN	PI16	Peptidase inhibitor 16	24998000	42000000	24998000	29300000	3694000
TPHAEDMAELVIVGGK	P55290	CAD13_HUMAN	CDH13	Cadherin-13	25000000	0	0	17300000	10575000
NGGSPESPIIGQYcGNSNPR	O60494	CUBN_HUMAN	CUBN	Cubilin	25097000	39400000	29100000	25097000	6791000
NMFTINR	P12830	CADH1_HUMAN	CDH1	Cadherin-1	25200000	25200000	25200000	25200000	25200000
SFcDLTDEWR	P48551	INAR2_HUMAN	IFNAR2	Interferon alpha/beta receptor 2	25200000	24900000	20800000	27400000	26500000
DSALSWEYcR	Q04756	HGFA_HUMAN	HGFAC	Hepatocyte growth factor activator	25400000	25400000	25400000	25400000	25400000
DSGPYScSVNVQDK	Q96AP7	ESAM_HUMAN	ESAM	Endothelial cell-selective adhesion molecule	25600000	23800000	25500000	25600000	25300000
EQLANPIVSSGNSLFLR	O60494	CUBN_HUMAN	CUBN	Cubilin	25600000	7732000	15100000	0	0
AKWEMPFDPQDTHQSR	P01011	AACT_HUMAN	SERPINA3	Alpha-1-antichymotrypsin	25700000	15500000	19300000	16700000	19300000
FAGFPALINR	O43451	MGA_HUMAN	MGAM	Maltase-glucoamylase, intestinal	25700000	19000000	19325000	12000000	20600000
VMSEFNNNFR	P08962	CD63_HUMAN	CD63	CD63 antigen	25700000	18200000	21100000	19700000	21500000
ILQDDLTcR	Q07954	LRP1_HUMAN	LRP1	Prolow-density lipoprotein receptor-related protein 1	2.58667e+07	31700000	32800000	2.58667e+07	13100000
LAYQGQDTPEVLMDIGLR	P30530	UFO_HUMAN	AXL	Tyrosine-protein kinase receptor UFO	25900000	0	0	55300000	40400000
QISNLQQSISDAEQRGENALKDAK	P04264	K2C1_HUMAN	KRT1	Keratin, type II cytoskeletal 1	25900000	0	0	3289000	7297250
HTVSGGSLLMAR	Q8WZ75	ROBO4_HUMAN	ROBO4	Roundabout homolog 4	26100000	7971000	21100000	21742750	31800000
LEcGANDmKVSLGK	P07911	UROM_HUMAN	UMOD	Uromodulin	26100000	19000000	17400000	17800000	18200000
cPAGFIDK	P80370	DLK1_HUMAN	DLK1	Protein delta homolog 1	26300000	33400000	37500000	25000000	25300000
GGVAcDcRPGFDLAQNQK	Q8IWY4	SCUB1_HUMAN	SCUBE1	Signal peptide, CUB and EGF-like domain-containing protein 1	26300000	34500000	38200000	27300000	32700000
DISEMFLQIYK	P15941	MUC1_HUMAN	MUC1	Mucin-1	26500000	4656000	7368000	33700000	25300000
ESLDVYELDAK	Q13510	ASAH1_HUMAN	ASAH1	Acid ceramidase	26700000	23100000	19000000	25300000	25900000
SEGSSVNLSPPLEQcVPDR	P00734	THRB_HUMAN	F2	Prothrombin	26700000	60600000	58700000	54625000	72500000
SHLIIAQVAK	P43251	BTD_HUMAN	BTD	Biotinidase	26700000	24300000	34800000	42900000	27200000
DVNEcLTIPEAcKGEMK	O95967	FBLN4_HUMAN	EFEMP2	EGF-containing fibulin-like extracellular matrix protein 2	26800000	17500000	14300000	17600000	11800000
NTGmETPTGVcAALAAAGVQPHSLDLSHNSLR	P08571	CD14_HUMAN	CD14	Monocyte differentiation antigen CD14	26900000	0	0	10800000	28200000
YPIVSPR	P16112	PGCA_HUMAN	ACAN	Aggrecan core protein	26900000	23400000	27400000	24500000	20300000
ALEEANADLEVK	P08779	K1C16_HUMAN	KRT16	Keratin, type I cytoskeletal 16	2.69333e+07	2.69333e+07	0	45800000	35000000
cEQcQPGYYGDAQR	P98160	PGBM_HUMAN	HSPG2	Basement membrane-specific heparan sulfate proteoglycan core protein	27000000	20300000	20100000	24800000	20900000
YSLTYIYTGLSK	P25311	ZA2G_HUMAN	AZGP1	Zinc-alpha-2-glycoprotein	27000000	9350000	13200000	28500000	55800000
SQEcYFDPELYR	P11047	LAMC1_HUMAN	LAMC1	Laminin subunit gamma-1	27100000	22900000	23375000	24800000	18700000
TIcESSGIWSNPSPIcQK	P14151	LYAM1_HUMAN	SELL	L-selectin	2.72667e+07	2.72667e+07	21000000	35100000	25700000
DKATFGcHDGYSLDGPEEIEcTK	P02749	APOH_HUMAN	APOH	Beta-2-glycoprotein 1	27400000	12582750	0	7431000	15500000
RLFWTDTGINPR	P01133	EGF_HUMAN	EGF	Pro-epidermal growth factor	27400000	15800000	0	14000000	12800000
YYcFQGNQFLR	P02790	HEMO_HUMAN	HPX	Hemopexin	27400000	12100000	9595000	25323750	52200000
GASLLcVK	Q9HCU0	CD248_HUMAN	CD248	Endosialin	27500000	25700000	25400000	19300000	25400000
LLQcVDHSTHPDcALK	Q10588	BST1_HUMAN	BST1	ADP-ribosyl cyclase/cyclic ADP-ribose hydrolase 2	27500000	22700000	24300000	23500000	25500000
GSYSLSHVYTPNDVR	P07686	HEXB_HUMAN	HEXB	Beta-hexosaminidase subunit beta	2.75333e+07	39200000	0	43400000	2.75333e+07
IDPVNGQITTIAVLDR	P19022	CADH2_HUMAN	CDH2	Cadherin-2	27600000	11000000	10400000	38000000	29500000
EFYSASVAEDAAK	Q9BYE9	CDHR2_HUMAN	CDHR2	Cadherin-related family member 2	2.76667e+07	30100000	26000000	26900000	2.76667e+07
AcEEAPPSAAHFR	O75339	CILP1_HUMAN	CILP	Cartilage intermediate layer protein 1	27700000	21300000	19600000	20000000	19500000
LKEDAVSAAFK	P51884	LUM_HUMAN	LUM	Lumican	27700000	20300000	23700000	44600000	29075000
YWcLWEGAQNGR	P01833	PIGR_HUMAN	PIGR	Polymeric immunoglobulin receptor	28000000	25000000	25600000	21000000	34300000
cEcPVGFFYNDK	P35555	FBN1_HUMAN	FBN1	Fibrillin-1	28100000	35600000	3.45333e+07	3.45333e+07	39900000
GQESSTDIKAPEGFAVR	Q9NZP8	C1RL_HUMAN	C1RL	Complement C1r subcomponent-like protein	28100000	19200000	12800000	17775000	11000000
IIEGEPNLK	P01833	PIGR_HUMAN	PIGR	Polymeric immunoglobulin receptor	28100000	33500000	27500000	18400000	26875000
GDVDPFYYDYETVR	P54710	ATNG_HUMAN	FXYD2	Sodium/potassium-transporting ATPase subunit gamma	28300000	15600000	17000000	20900000	15900000
QRQEELcLAR	P02753	RET4_HUMAN	RBP4	Retinol-binding protein 4	28300000	20100000	14100000	20300000	17100000
GAYPLSIEPIGVR	P00450	CERU_HUMAN	CP	Ceruloplasmin	28400000	20300000	23300000	23400000	20100000
TELLNVcMNAK	P15328	FOLR1_HUMAN	FOLR1	Folate receptor alpha	28400000	13200000	11400000	14200000	12100000
IGFPWSEIR	P26038	MOES_HUMAN	MSN	Moesin	28600000	11400000	18500000	25400000	28800000
cEDVDDcILEPSPcPQR	P07204	TRBM_HUMAN	THBD	Thrombomodulin	28700000	26900000	16900000	1859000	15600000
SGNENGEFYLR	Q12805	FBLN3_HUMAN	EFEMP1	EGF-containing fibulin-like extracellular matrix protein 1	28700000	44300000	36200000	26000000	21700000
EQSGDYEcSASNDVAAPVVR	Q9P121	NTRI_HUMAN	NTM	Neurotrimin	28800000	23100000	22900000	32600000	27400000
FASYINNDMVLQK	Q9HAT2	SIAE_HUMAN	SIAE	Sialate O-acetylesterase	28800000	2347000	16700000	34000000	25400000
IFEISccSDHR	Q9HAT2	SIAE_HUMAN	SIAE	Sialate O-acetylesterase	29000000	20900000	24800000	19800000	26000000
LcNNPTPQFGGK	P07996	TSP1_HUMAN	THBS1	Thrombospondin-1	29100000	33500000	44700000	27900000	27200000
QAEALRPFGEAPR	P35052	GPC1_HUMAN	GPC1	Glypican-1	29100000	23000000	18500000	16700000	21825000
GVSSSQENGKVWSVASTVR	Q8NFZ8	CADM4_HUMAN	CADM4	Cell adhesion molecule 4	29300000	25700000	25500000	25650000	22100000
TVAGPVGGSLSVQcPYEKEHR	Q9UGN4	CLM8_HUMAN	CD300A	CMRF35-like molecule 8	29300000	26800000	32200000	54100000	26700000
DcVGDVTENQIcNK	P07996	TSP1_HUMAN	THBS1	Thrombospondin-1	29400000	35200000	43100000	35450000	34100000
VAYLDPLELSEGK	P50895	BCAM_HUMAN	BCAM	Basal cell adhesion molecule	29500000	28500000	21600000	16900000	27300000
VEDYDAADDVQLSK	P50895	BCAM_HUMAN	BCAM	Basal cell adhesion molecule	2.95333e+07	29000000	2.95333e+07	27100000	32500000
QAAEEAcILR	Q86T13	CLC14_HUMAN	CLEC14A	C-type lectin domain family 14 member A	29600000	28500000	24600000	19700000	22000000
SLGPGTcTLPLAQR	Q14767	LTBP2_HUMAN	LTBP2	Latent-transforming growth factor beta-binding protein 2	29800000	26900000	26200000	17700000	23400000
SIHDFcLVSK	O43291	SPIT2_HUMAN	SPINT2	Kunitz-type protease inhibitor 2	29900000	31400000	2.70333e+07	19800000	2.70333e+07
EQAWQRPDGQPATR	P98160	PGBM_HUMAN	HSPG2	Basement membrane-specific heparan sulfate proteoglycan core protein	30000000	32300000	26000000	23300000	28500000
RVFHLTVAEPHAEPPPR	Q9BRK3	MXRA8_HUMAN	MXRA8	Matrix-remodeling-associated protein 8	30100000	0	0	15300000	18700000
IYFAHTALK	P01133	EGF_HUMAN	EGF	Pro-epidermal growth factor	3.01667e+07	31100000	25100000	34300000	3.01667e+07
TSSDHTDHTYLSSTFTK	Q9ULI3	HEG1_HUMAN	HEG1	Protein HEG homolog 1	30300000	39500000	45200000	44700000	31800000
GDPEcHLFYNEQQEAR	P18065	IBP2_HUMAN	IGFBP2	Insulin-like growth factor-binding protein 2	30500000	21200000	23475000	14900000	27300000
GFTWTTGDQDTAFTNWAQPASGGPcPAQR	Q9HCU0	CD248_HUMAN	CD248	Endosialin	30500000	9971000	10200000	46100000	47600000
ILEVVNQIQDEER	O94919	ENDD1_HUMAN	ENDOD1	Endonuclease domain-containing 1 protein	30600000	31000000	57000000	115000000	33100000
VTDFMLcVGHLEGGK	P06870	KLK1_HUMAN	KLK1	Kallikrein-1	30600000	26200000	9742000	10800000	31100000
VEPPQGIPGDDTALNGIR	Q7Z5L0	VMO1_HUMAN	VMO1	Vitelline membrane outer layer protein 1 homolog	31000000	37900000	23900000	29100000	14900000
NLVLHSARPGAPPPQPLDLQHR	P98160	PGBM_HUMAN	HSPG2	Basement membrane-specific heparan sulfate proteoglycan core protein	31100000	55350000	55350000	79600000	55350000
YENEVALR	P13645	K1C10_HUMAN	KRT10	Keratin, type I cytoskeletal 10	31200000	4394000	0	10100000	18000000
LGEDHKQcVPHDQcAcGVLTSEK	P22891	PROZ_HUMAN	PROZ	Vitamin K-dependent protein Z	31300000	24700000	0	0	14000000
TEELNKEVASNSELVQSSR	P08779	K1C16_HUMAN	KRT16	Keratin, type I cytoskeletal 16	31378750	14400000	0	103000000	8115000
GSEAINAPGDNPAK	Q9NZP8	C1RL_HUMAN	C1RL	Complement C1r subcomponent-like protein	31400000	24600000	23400000	24000000	18200000
LREYYDQTAQMccSK	P20333	TNR1B_HUMAN	TNFRSF1B	Tumor necrosis factor receptor superfamily member 1B	31400000	26400000	34600000	30875000	31100000
TAAENEFVTLKK	P04259	K2C6B_HUMAN	KRT6B	Keratin, type II cytoskeletal 6A, Keratin, type II cytoskeletal 6B	31500000	9605000	0	53100000	9165000
VFHLTVAEPHAEPPPR	Q9BRK3	MXRA8_HUMAN	MXRA8	Matrix-remodeling-associated protein 8	31500000	18400000	10900000	12800000	18400000
YVANMHGDETVGR	P14384	CBPM_HUMAN	CPM	Carboxypeptidase M	31500000	22200000	23500000	25400000	24400000
LYGRAPQLR	P02760	AMBP_HUMAN	AMBP	Protein AMBP	31600000	30400000	33300000	0	23000000
EPPPWENEATER	P01589	IL2RA_HUMAN	IL2RA	Interleukin-2 receptor subunit alpha	31700000	30800000	24800000	28300000	30900000
WNNTGcQALPSQDEGPSK	P01833	PIGR_HUMAN	PIGR	Polymeric immunoglobulin receptor	31900000	25900000	25300000	28100000	26900000
ATANSQVMGSANSTLR	Q9NQ84	GPC5C_HUMAN	GPRC5C	G-protein coupled receptor family C group 5 member C	32000000	28900000	34800000	34400000	42000000
IVDLLK	P05154	IPSP_HUMAN	SERPINA5	Plasma serine protease inhibitor	32000000	74700000	65600000	0	0
VPcQPcSWAPLGTHGcDEWGR	Q969Z4	TR19L_HUMAN	RELT	Tumor necrosis factor receptor superfamily member 19L	32200000	9638000	6057000	16148750	16700000
ETLFSVmPGLK	Q14624	ITIH4_HUMAN	ITIH4	Inter-alpha-trypsin inhibitor heavy chain H4	32300000	27500000	34600000	28525000	19700000
GEESAVMLEPR	Q9Y646	CBPQ_HUMAN	CPQ	Carboxypeptidase Q	32500000	29500000	33200000	27900000	24600000
IFGNDNIVGTHGK	O60494	CUBN_HUMAN	CUBN	Cubilin	32500000	32100000	37200000	23300000	28200000
VYKAPEEPNIQVNPLGIPVNSKEPEEVATcVGR	P43121	MUC18_HUMAN	MCAM	Cell surface glycoprotein MUC18	32500000	0	0	43900000	24900000
EFHSHEFHSHEDMLVVDPK	P10451	OSTP_HUMAN	SPP1	Osteopontin	32600000	0	0	21500000	42100000
ASLIEYIK	P14384	CBPM_HUMAN	CPM	Carboxypeptidase M	32875000	33700000	36700000	28300000	32800000
EDKDAQFYcELNYR	P43121	MUC18_HUMAN	MCAM	Cell surface glycoprotein MUC18	32900000	32900000	32900000	32900000	32900000
NHNSLLSLPQEPYSFSEPAQQAmR	P10253	LYAG_HUMAN	GAA	Lysosomal alpha-glucosidase	32900000	13200000	21200000	16300000	11800000
SLTEEAENWGDGEPNNKK	P14151	LYAM1_HUMAN	SELL	L-selectin	3.30333e+07	39900000	3.30333e+07	26500000	32700000
TPSSTGPSPVFDIK	Q12913	PTPRJ_HUMAN	PTPRJ	Receptor-type tyrosine-protein phosphatase eta	3.32333e+07	35300000	37300000	27100000	3.32333e+07
EAcNAWLQK	Q9NZP8	C1RL_HUMAN	C1RL	Complement C1r subcomponent-like protein	33400000	26500000	26400000	25400000	20000000
YPNcAYR	P07998	RNAS1_HUMAN	RNASE1	Ribonuclease pancreatic	33400000	24700000	22100000	24400000	25300000
ALTPQcGSGEDLYILTGTVPSDYR	O94919	ENDD1_HUMAN	ENDOD1	Endonuclease domain-containing 1 protein	33500000	14000000	3765000	32100000	33100000
STDYGIFQINSR	P61626	LYSC_HUMAN	LYZ	Lysozyme C	33600000	7492000	22564000	22564000	26600000
VLLESIGSHEELTQDSR	Q12913	PTPRJ_HUMAN	PTPRJ	Receptor-type tyrosine-protein phosphatase eta	33600000	0	0	18400000	37600000
KYcEDVNEcAFWNHGcTLGcK	P01133	EGF_HUMAN	EGF	Pro-epidermal growth factor	33800000	0	0	8626000	10500000
ATYIQNYR	Q01459	DIAC_HUMAN	CTBS	Di-N-acetylchitobiase	33900000	34200000	35700000	0	35800000
DcLQALEDGHDTSSIYLVKPENTNR	Q9UKU9	ANGL2_HUMAN	ANGPTL2	Angiopoietin-related protein 2	33900000	16100000	5697000	32000000	55600000
DRVDcGYPHVTPK	Q07654	TFF3_HUMAN	TFF3	Trefoil factor 3	33900000	30000000	39100000	31500000	27500000
KYFIDFVAR	P01042	KNG1_HUMAN	KNG1	Kininogen-1	33950000	13000000	0	48000000	74800000
GPVLQLHDLKR	P43121	MUC18_HUMAN	MCAM	Cell surface glycoprotein MUC18	34000000	20400000	20200000	23900000	20000000
ADAAPDEKVLDSGFR	P01833	PIGR_HUMAN	PIGR	Polymeric immunoglobulin receptor	34100000	20200000	15500000	17600000	13600000
cEGAGVPPPAFEWYKGEK	Q7Z3B1	NEGR1_HUMAN	NEGR1	Neuronal growth regulator 1	34100000	15500000	1861000	1.71537e+07	1.71537e+07
TcPKPDDLPFSTVVPLK	P02749	APOH_HUMAN	APOH	Beta-2-glycoprotein 1	34100000	32000000	25900000	24300000	50500000
MEPFHFK	P05155	IC1_HUMAN	SERPING1	Plasma protease C1 inhibitor	34125000	30900000	35200000	45100000	25300000
INcIPDQPPTK	O43451	MGA_HUMAN	MGAM	Maltase-glucoamylase, intestinal	34400000	36200000	42400000	32400000	33100000
GATTTFSAVER	Q07507	DERM_HUMAN	DPT	Dermatopontin	34600000	36900000	32300000	35350000	37600000
NHcGIASAASYPTV	P07711	CATL1_HUMAN	CTSL	Cathepsin L1	34600000	28900000	31175000	34100000	27100000
TcPEGSEASHDTcVDIDEcENTDAcQHEcK	Q96RW7	HMCN1_HUMAN	HMCN1	Hemicentin-1	34700000	24700000	5851000	2.17503e+07	2.17503e+07
DQSGEYEcSALNDVAAPDVR	Q14982	OPCM_HUMAN	OPCML	Opioid-binding protein/cell adhesion molecule	34800000	36100000	14400000	47100000	32200000
TLIPSTFFR	P39059	COFA1_HUMAN	COL15A1	Collagen alpha-1(XV) chain	35000000	24100000	35000000	37200000	43700000
YYQKQKDIDVDQcSEDAPEK	Q9BQ31	KCNS3_HUMAN	KCNS3	Potassium voltage-gated channel subfamily S member 3	35100000	0	0	72700000	26950000
FLRPGDDSSHDLmLLR	P07288	KLK3_HUMAN	KLK3	Prostate-specific antigen	35500000	25600000	41900000	31500000	23000000
LRNLHDLDVSDNQLER	Q6EMK4	VASN_HUMAN	VASN	Vasorin	35700000	19200000	21050000	16800000	12500000
LLGLSLAGK	Q9Y5Y7	LYVE1_HUMAN	LYVE1	Lymphatic vessel endothelial hyaluronic acid receptor 1	35800000	42800000	23700000	27200000	19200000
LVAYTQDGVMHPR	Q96RW7	HMCN1_HUMAN	HMCN1	Hemicentin-1	35800000	38400000	41600000	0	0
VNHVTLSQPK	P61769	B2MG_HUMAN	B2M	Beta-2-microglobulin	35800000	24700000	21700000	39000000	27000000
LmMLQScSGPTcR	P15586	GNS_HUMAN	GNS	N-acetylglucosamine-6-sulfatase	35900000	26400000	32400000	32700000	36100000
cAPGYYGNPSQGQPcQR	P98160	PGBM_HUMAN	HSPG2	Basement membrane-specific heparan sulfate proteoglycan core protein	36000000	28000000	29500000	43700000	32100000
NHEEEMKDLR	P13645	K1C10_HUMAN	KRT10	Keratin, type I cytoskeletal 10	36000000	3975000	18393750	16100000	17500000
VFWTDTVQNK	P98164	LRP2_HUMAN	LRP2	Low-density lipoprotein receptor-related protein 2	36500000	27000000	28550000	26600000	24100000
YGFDQFALYK	Q9HCN6	GPVI_HUMAN	GP6	Platelet glycoprotein VI	36500000	28900000	33800000	3.30667e+07	3.30667e+07
DSGSYFcR	P08637	FCG3A_HUMAN	FCGR3A	Low affinity immunoglobulin gamma Fc region receptor III-A	36600000	38900000	40300000	28950000	0
LALLVDTVGPR	Q9Y646	CBPQ_HUMAN	CPQ	Carboxypeptidase Q	36600000	18800000	18800000	8973000	14400000
DRDQPNVSAAcLEFK	O75339	CILP1_HUMAN	CILP	Cartilage intermediate layer protein 1	36800000	26000000	15200000	26000000	26000000
DPVSGFcLK	Q96RW7	HMCN1_HUMAN	HMCN1	Hemicentin-1	36900000	40500000	39800000	32100000	32500000
NTGMETPTGVcAALAAAGVQPHSLDLSHNSLR	P08571	CD14_HUMAN	CD14	Monocyte differentiation antigen CD14	36900000	0	0	21400000	41000000
NVQDAIADAEQRGEHALKDAR	P35908	K22E_HUMAN	KRT2	Keratin, type II cytoskeletal 2 epidermal	37000000	0	0	3780000	8073000
SGAQATWTELPWPHEK	P02790	HEMO_HUMAN	HPX	Hemopexin	37025000	32500000	23400000	32400000	59800000
AREDIFMETLK	P25311	ZA2G_HUMAN	AZGP1	Zinc-alpha-2-glycoprotein	37100000	41100000	27800000	38100000	50600000
TYcSEPEKVDKDNEDFQESNR	P00450	CERU_HUMAN	CP	Ceruloplasmin	37300000	28400000	13400000	21600000	28600000
ADQVcINLR	Q12805	FBLN3_HUMAN	EFEMP1	EGF-containing fibulin-like extracellular matrix protein 1	37400000	38900000	31200000	23600000	24900000
GIMGEDTYPYQGK	P09668	CATH_HUMAN	CTSH	Pro-cathepsin H	37500000	37800000	34300000	44900000	40400000
VTVEDKDLVNTANWR	Q02487	DSC2_HUMAN	DSC2	Desmocollin-2	37500000	19600000	14300000	47100000	29625000
DFTFNKDGFR	P10253	LYAG_HUMAN	GAA	Lysosomal alpha-glucosidase	37700000	30800000	2.28333e+07	0	2.28333e+07
IHIMPSMNPDGFEAVK	P14384	CBPM_HUMAN	CPM	Carboxypeptidase M	37700000	24450000	11200000	24450000	24450000
IScPEGTNAYR	P05451	REG1A_HUMAN	REG1A	Lithostathine-1-alpha	37700000	48500000	47200000	38400000	39400000
VGAHAGEYGAEALER	P69905	HBA_HUMAN	HBA1	Hemoglobin subunit alpha	37700000	20800000	22900000	18500000	33100000
DILTLR	P10253	LYAG_HUMAN	GAA	Lysosomal alpha-glucosidase	38000000	30800000	36500000	17700000	31000000
NSKIEISELNR	P04264	K2C1_HUMAN	KRT1	Keratin, type II cytoskeletal 1	38300000	8959000	0	26000000	14400000
YMMIVDPAISSSGPAGSYRPYDEGLR	P10253	LYAG_HUMAN	GAA	Lysosomal alpha-glucosidase	38300000	4827000	7014000	23200000	0
QGSIPYDSVTGPSK	Q9HAT2	SIAE_HUMAN	SIAE	Sialate O-acetylesterase	38500000	0	41300000	29475000	38100000
SLLEGEGSSGGGGR	P13645	K1C10_HUMAN	KRT10	Keratin, type I cytoskeletal 10	38500000	26500000	0	24500000	17100000
GYSFTTTAER	P60709	ACTB_HUMAN	ACTB	Actin, cytoplasmic 1	38600000	28900000	44000000	38500000	42500000
VTLITENLGHPR	P98164	LRP2_HUMAN	LRP2	Low-density lipoprotein receptor-related protein 2	38600000	35900000	33400000	19800000	27700000
EKPGPEDKLHEQcRPWR	P15328	FOLR1_HUMAN	FOLR1	Folate receptor alpha	38800000	27700000	28500000	63700000	35000000
ELDESLQVAER	P10909	CLUS_HUMAN	CLU	Clusterin	38900000	25300000	0	22375000	25300000
LQSGAWGccPFTQAVccEDHIHccPAGFTcDTQK	P28799	GRN_HUMAN	GRN	Granulins	38925000	0	0	42700000	113000000
VQDINDNPPEFLHETYHANVPER	P55287	CAD11_HUMAN	CDH11	Cadherin-11	39000000	7383000	0	15461000	15461000
NPDGDVGGPWcYTTNPR	P00747	PLMN_HUMAN	PLG	Plasminogen	39200000	36900000	44800000	32100000	38250000
DQAGEYEcSAENDVSFPDVR	Q7Z3B1	NEGR1_HUMAN	NEGR1	Neuronal growth regulator 1	39600000	23100000	17100000	33800000	36200000
VTATGFQQcSLIDGR	Q8NFT8	DNER_HUMAN	DNER	Delta and Notch-like epidermal growth factor-related receptor	39700000	36100000	31300000	34900000	24200000
SKAEAESLYQSK	P04264	K2C1_HUMAN	KRT1	Keratin, type II cytoskeletal 1	39800000	6011000	4017000	30500000	18100000
LGQSLDcNAEVYVVPWEKK	P01042	KNG1_HUMAN	KNG1	Kininogen-1	40300000	1880000	0	608000000	12900000
KYFPQWK	P0DJD8	PEPA3_HUMAN	PGA3	Pepsin A-3	40400000	28600000	41400000	54600000	50800000
APGTYScYYHTPSAPYVLSQR	Q8IYS5	OSCAR_HUMAN	OSCAR	Osteoclast-associated immunoglobulin-like receptor	40700000	0	19125000	13900000	21900000
DTYHPMSEYPTYHTHGR	P15941	MUC1_HUMAN	MUC1	Mucin-1	41000000	26300000	40400000	77600000	34800000
GLEPDTDWEER	P41181	AQP2_HUMAN	AQP2	Aquaporin-2	41000000	46525000	40900000	45500000	58700000
HLcHcEEGYILER	P98164	LRP2_HUMAN	LRP2	Low-density lipoprotein receptor-related protein 2	41100000	35800000	25000000	38600000	32600000
AMVGSDVELScAcPEGSR	O75144	ICOSL_HUMAN	ICOSLG	ICOS ligand	41200000	42700000	48200000	48700000	47900000
cGSGHcIPADWR	P98164	LRP2_HUMAN	LRP2	Low-density lipoprotein receptor-related protein 2	41400000	39100000	36200000	0	34700000
AYGPLFLR	Q9BRK3	MXRA8_HUMAN	MXRA8	Matrix-remodeling-associated protein 8	41500000	43000000	33500000	38225000	34900000
NQVTPLDILSK	P01133	EGF_HUMAN	EGF	Pro-epidermal growth factor	41550000	77000000	33700000	24900000	30600000
SKEEAEALYHSK	P35908	K22E_HUMAN	KRT2	Keratin, type II cytoskeletal 2 epidermal	41700000	3490000	0	17800000	35700000
SLEDLQLTHNK	P51884	LUM_HUMAN	LUM	Lumican	41800000	32300000	34400000	40300000	31200000
VITEPIPVSDLR	Q12913	PTPRJ_HUMAN	PTPRJ	Receptor-type tyrosine-protein phosphatase eta	41800000	42000000	35300000	20300000	33200000
TLYLADTFPTNFR	P05154	IPSP_HUMAN	SERPINA5	Plasma serine protease inhibitor	41900000	55400000	56100000	93100000	86400000
GTWTQPFDLASTR	P08185	CBG_HUMAN	SERPINA6	Corticosteroid-binding globulin	42100000	35100000	29000000	34800000	33300000
EQWPQcPTIK	P07858	CATB_HUMAN	CTSB	Cathepsin B	42500000	34400000	3.53667e+07	29200000	3.53667e+07
SYSESSSTSSSESLNSSAPR	Q9ULI3	HEG1_HUMAN	HEG1	Protein HEG homolog 1	42500000	62700000	67100000	59700000	52600000
ILLDEQAQWK	P13598	ICAM2_HUMAN	ICAM2	Intercellular adhesion molecule 2	4.25333e+07	4.25333e+07	25600000	51600000	50400000
GQLPISVTcIADEIGAR	Q86T13	CLC14_HUMAN	CLEC14A	C-type lectin domain family 14 member A	42600000	0	2272000	18100000	0
LQQDVLQFQK	Q8NBJ4	GOLM1_HUMAN	GOLM1	Golgi membrane protein 1	42700000	54600000	33625000	18100000	19100000
LSNNALSGLPQGVFGK	P22792	CPN2_HUMAN	CPN2	Carboxypeptidase N subunit 2	42700000	43000000	39600000	43700000	45100000
LcNNPTPQFGGKDcVGDVTENQIcNK	P07996	TSP1_HUMAN	THBS1	Thrombospondin-1	42900000	44100000	36200000	40600000	39200000
DVDGAYMTK	P04264	K2C1_HUMAN	KRT1	Keratin, type II cytoskeletal 1	43200000	5991000	0	13000000	13800000
IDYcILDPcR	Q8NFT8	DNER_HUMAN	DNER	Delta and Notch-like epidermal growth factor-related receptor	43200000	27000000	27200000	15400000	29000000
ATPQHTVSFTcESHGFSPR	Q5TFQ8	SIRBL_HUMAN	SIRPB1	Signal-regulatory protein beta-1 isoform 3	43600000	25700000	38100000	65900000	107000000
YLYGFGETEHR	O43451	MGA_HUMAN	MGAM	Maltase-glucoamylase, intestinal	43600000	44950000	50600000	41800000	43800000
TVVQYLNNPR	P98164	LRP2_HUMAN	LRP2	Low-density lipoprotein receptor-related protein 2	43700000	34800000	39800000	25400000	35925000
VPFDAATLHTSTAMAAQHGMDDDGTGQK	P06396	GELS_HUMAN	GSN	Gelsolin	43775000	49800000	18500000	54600000	52200000
GGILFSR	Q6UXG3	CLM9_HUMAN	CD300LG	CMRF35-like molecule 9	43900000	0	40600000	35400000	35700000
DFTFDLYR	P05154	IPSP_HUMAN	SERPINA5	Plasma serine protease inhibitor	44000000	33000000	40200000	34400000	37500000
YcGNTIPDSIDTSSNTAVVR	O60494	CUBN_HUMAN	CUBN	Cubilin	44000000	40700000	0	44600000	41800000
DSYETSQLDDQSAETHSHK	P10451	OSTP_HUMAN	SPP1	Osteopontin	44500000	49100000	46800000	37700000	33200000
SIVVSPILIPENQR	P55290	CAD13_HUMAN	CDH13	Cadherin-13	44900000	38200000	44800000	41700000	32800000
cPTGYYLNEDTR	P35555	FBN1_HUMAN	FBN1	Fibrillin-1	45000000	30100000	44900000	40400000	43700000
DFTcVHQALK	P05155	IC1_HUMAN	SERPING1	Plasma protease C1 inhibitor	45100000	40400000	46300000	50500000	41300000
QSVIEmANLDGSK	P01133	EGF_HUMAN	EGF	Pro-epidermal growth factor	45100000	40800000	29900000	27000000	31400000
LLDLYASGERR	Q9BRK3	MXRA8_HUMAN	MXRA8	Matrix-remodeling-associated protein 8	45300000	22600000	27800000	27800000	15500000
LATHPScNNEHVIVFNGIR	O60494	CUBN_HUMAN	CUBN	Cubilin	45400000	27900000	23600000	38800000	33900000
VTGNPGDEEFIEPSTENEFGLTSLR	Q9ULI3	HEG1_HUMAN	HEG1	Protein HEG homolog 1	45400000	37300000	18800000	0	54800000
GLEPDTDWEEREVR	P41181	AQP2_HUMAN	AQP2	Aquaporin-2	45700000	41700000	28800000	34400000	57900000
IcEPGYSPTYK	P07858	CATB_HUMAN	CTSB	Cathepsin B	45700000	41300000	45400000	33100000	40000000
VLPEFDTPGHTLSWGK	P07686	HEXB_HUMAN	HEXB	Beta-hexosaminidase subunit beta	45700000	18600000	24300000	26200000	28700000
SNPEIQDFMR	P06865	HEXA_HUMAN	HEXA	Beta-hexosaminidase subunit alpha	45800000	35700000	45500000	43500000	47000000
cLYDYVK	O60494	CUBN_HUMAN	CUBN	Cubilin	46200000	54600000	45400000	36550000	0
NKLNDLEDALQQAK	P04264	K2C1_HUMAN	KRT1	Keratin, type II cytoskeletal 1	46300000	14600000	20300000	60800000	26600000
LSIIATDHTYRR	P12109	CO6A1_HUMAN	COL6A1	Collagen alpha-1(VI) chain	46500000	24900000	22500000	38100000	36800000
EFHSHEFHSHEDmLVVDPK	P10451	OSTP_HUMAN	SPP1	Osteopontin	46600000	56600000	20100000	55300000	72800000
VFmYLSDSR	P07911	UROM_HUMAN	UMOD	Uromodulin	46600000	63100000	63000000	54400000	54700000
EDcEQWWEDcR	P15328	FOLR1_HUMAN	FOLR1	Folate receptor alpha	46800000	45800000	30400000	33000000	46200000
WEAEPVYVQR	P25311	ZA2G_HUMAN	AZGP1	Zinc-alpha-2-glycoprotein	46800000	48900000	67500000	58100000	62600000
DRIPVYSAFR	O94919	ENDD1_HUMAN	ENDOD1	Endonuclease domain-containing 1 protein	46900000	31600000	24600000	53000000	39025000
EVQEFYKDTYNK	P21926	CD9_HUMAN	CD9	CD9 antigen	46900000	33600000	34200000	66100000	33700000
ALASEcAQHLSLPLR	O75594	PGRP1_HUMAN	PGLYRP1	Peptidoglycan recognition protein 1	47400000	213000000	173000000	244000000	269000000
RVDTVDPPYPR	P04004	VTNC_HUMAN	VTN	Vitronectin	47800000	36000000	38800000	53600000	33200000
MTVSTLVLGEGATEAEISmTSTR	P02760	AMBP_HUMAN	AMBP	Protein AMBP	48200000	18400000	18700000	81000000	92400000
QNTVcEEcPDGTYSDEANHVDPcLPcTVcEDTER	P08138	TNR16_HUMAN	NGFR	Tumor necrosis factor receptor superfamily member 16	48200000	44400000	1259000	0	23464750
VGGTGmFTVR	P07911	UROM_HUMAN	UMOD	Uromodulin	48200000	0	45400000	47400000	61700000
VPPTLEVTQQPVR	Q5TFQ8	SIRBL_HUMAN	SIRPB1	Signal-regulatory protein beta-1 isoform 3	48200000	53400000	65500000	38900000	48400000
AGSPTAPVHDESLVGPVDPSSGQQSR	Q12913	PTPRJ_HUMAN	PTPRJ	Receptor-type tyrosine-protein phosphatase eta	48800000	48100000	37400000	40300000	43300000
SGNcYLDIRPR	P35555	FBN1_HUMAN	FBN1	Fibrillin-1	49000000	42700000	49100000	37500000	44575000
ITVNYPPYISK	Q14982	OPCM_HUMAN	OPCML	Opioid-binding protein/cell adhesion molecule	49200000	41100000	49400000	47050000	48500000
DFVEILDGGHEDAPLR	O60494	CUBN_HUMAN	CUBN	Cubilin	49300000	22400000	5714000	9230000	27200000
GSFAcQcPPGYQK	Q12805	FBLN3_HUMAN	EFEMP1	EGF-containing fibulin-like extracellular matrix protein 1	49300000	66300000	48500000	46900000	35900000
AIQIMYQNLQQDGLEK	Q9Y646	CBPQ_HUMAN	CPQ	Carboxypeptidase Q	49400000	19800000	19900000	39900000	30600000
ETTcSKESNEELTEScETKK	P01042	KNG1_HUMAN	KNG1	Kininogen-1	49400000	17000000	13200000	52500000	17000000
YAAGHTVHLPPcR	P98095	FBLN2_HUMAN	FBLN2	Fibulin-2	49400000	55900000	66400000	92900000	48200000
LLEGEDAHLSSSQFSSGSQSSR	P02533	K1C14_HUMAN	KRT14	Keratin, type I cytoskeletal 14	49500000	15100000	0	39900000	36700000
LGcSLNQNSVPDIHGVEAPAR	Q14118	DAG1_HUMAN	DAG1	Dystroglycan	49800000	32900000	9381000	23500000	12600000
HRLEDMEQALSPSVFK	P05155	IC1_HUMAN	SERPING1	Plasma protease C1 inhibitor	50000000	0	6070000	11500000	16700000
LLQDEFPGIPSPLDAAVEcHR	P02790	HEMO_HUMAN	HPX	Hemopexin	50100000	0	22200000	77800000	94200000
DASLNHPPYMPHLESR	O43451	MGA_HUMAN	MGAM	Maltase-glucoamylase, intestinal	50400000	23300000	42500000	58300000	43625000
GHAHDGQALSTDLGVYTcEASNR	Q8WZ75	ROBO4_HUMAN	ROBO4	Roundabout homolog 4	50900000	0	0	22100000	25200000
SYELPDGQVITIGNER	P60709	ACTB_HUMAN	ACTB	Actin, cytoplasmic 1	50900000	24300000	38600000	49500000	56200000
SIEYSPQLEDAGSR	P98160	PGBM_HUMAN	HSPG2	Basement membrane-specific heparan sulfate proteoglycan core protein	51100000	50975000	61200000	43900000	47700000
LAGLGLQQLDEGLFSR	Q6EMK4	VASN_HUMAN	VASN	Vasorin	51200000	14000000	0	61200000	65600000
WSRPQAPITGYR	P02751	FINC_HUMAN	FN1	Fibronectin	51200000	47500000	44200000	51400000	68500000
DQEcDKFNQcGTcNEFK	Q9UBR2	CATZ_HUMAN	CTSZ	Cathepsin Z	51300000	38800000	41400000	33600000	59600000
LQAAGLPHTEVPQGK	Q8NBJ4	GOLM1_HUMAN	GOLM1	Golgi membrane protein 1	51500000	64300000	41900000	36000000	0
KDDGGIIIcEAQNQALPSGHSK	Q8NFZ8	CADM4_HUMAN	CADM4	Cell adhesion molecule 4	51800000	116000000	88800000	94500000	121000000
LASVPGSQTVVVK	O00592	PODXL_HUMAN	PODXL	Podocalyxin	51800000	38600000	62800000	33400000	56500000
AAAATGTIFTFR	P05154	IPSP_HUMAN	SERPINA5	Plasma serine protease inhibitor	51900000	58100000	50400000	43500000	55600000
AHFPLDVQWNDLDYMDSR	P10253	LYAG_HUMAN	GAA	Lysosomal alpha-glucosidase	52100000	0	0	35200000	31300000
FSVQmFR	P07911	UROM_HUMAN	UMOD	Uromodulin	52200000	41100000	44200000	45600000	44900000
QEGMEAFLK	P14384	CBPM_HUMAN	CPM	Carboxypeptidase M	52200000	41900000	43225000	46100000	32700000
WFHNAccEcIGPEcIDYGSK	Q9GZX9	TWSG1_HUMAN	TWSG1	Twisted gastrulation protein homolog 1	52300000	0	0	152000000	57200000
LEVTDGPPATPAYWDGEKEVLAVAR	Q9BRK3	MXRA8_HUMAN	MXRA8	Matrix-remodeling-associated protein 8	52400000	11500000	7169000	34800000	23800000
FLVGPDGIPIMR	P22352	GPX3_HUMAN	GPX3	Glutathione peroxidase 3	52600000	33300000	42300000	57300000	51800000
AVVEVDESGTR	P05154	IPSP_HUMAN	SERPINA5	Plasma serine protease inhibitor	52700000	78100000	57200000	51800000	65600000
cDmEVScPDGYTccR	P28799	GRN_HUMAN	GRN	Granulins	53025000	44400000	51300000	63700000	52700000
mTVSTLVLGEGATEAEISmTSTR	P02760	AMBP_HUMAN	AMBP	Protein AMBP	53100000	11400000	12400000	24200000	67000000
VGDADGPLMWR	O60494	CUBN_HUMAN	CUBN	Cubilin	5.31333e+07	63000000	5.31333e+07	56200000	40200000
NVDGVNYASITR	Q9UBR2	CATZ_HUMAN	CTSZ	Cathepsin Z	53200000	53800000	59100000	38300000	51100000
QVEGmEDWKQDSQLQK	P25311	ZA2G_HUMAN	AZGP1	Zinc-alpha-2-glycoprotein	53600000	38500000	39300000	40600000	59100000
VLEKDSVTLK	P08637	FCG3A_HUMAN	FCGR3A	Low affinity immunoglobulin gamma Fc region receptor III-A	53600000	37200000	36800000	65800000	35000000
RLEFVAAR	P15151	PVR_HUMAN	PVR	Poliovirus receptor	53700000	45000000	42700000	57300000	41600000
ELTTEIDNNIEQISSYK	P13645	K1C10_HUMAN	KRT10	Keratin, type I cytoskeletal 10	53800000	7832000	4289000	27200000	42600000
cIcPPGYSLQNEK	P35555	FBN1_HUMAN	FBN1	Fibrillin-1	54000000	66700000	74500000	46800000	47300000
ILGPLSYSK	P51884	LUM_HUMAN	LUM	Lumican	54000000	48300000	51150000	51150000	51150000
LcAFKDPYQQDLGIGESR	Q13873	BMPR2_HUMAN	BMPR2	Bone morphogenetic protein receptor type-2	54000000	40100000	37800000	59700000	39700000
VSTcVPGESHANDLEcSGK	Q8NFT8	DNER_HUMAN	DNER	Delta and Notch-like epidermal growth factor-related receptor	54000000	48700000	40000000	41200000	47300000
LKLPNcEDLPQPESPEAANcIR	Q01973	ROR1_HUMAN	ROR1	Tyrosine-protein kinase transmembrane receptor ROR1	54100000	22100000	14700000	23777000	4208000
mALEVGDYK	P12830	CADH1_HUMAN	CDH1	Cadherin-1	54100000	51000000	57000000	57400000	61700000
IKEWYEK	P13645	K1C10_HUMAN	KRT10	Keratin, type I cytoskeletal 10	54200000	7280000	7466000	39200000	22900000
LNGDFAQLNLK	P19022	CADH2_HUMAN	CDH2	Cadherin-2	54200000	58900000	60900000	45200000	33100000
ADLSGITGAR	P01011	AACT_HUMAN	SERPINA3	Alpha-1-antichymotrypsin	54400000	48400000	39300000	32300000	42400000
SLTPDDDVFQYLAHTYASR	P14384	CBPM_HUMAN	CPM	Carboxypeptidase M	54500000	0	0	33200000	29200000
EEYSNLKLPR	O75882	ATRN_HUMAN	ATRN	Attractin	55000000	48500000	49200000	0	38175000
VWSVASTVR	Q8NFZ8	CADM4_HUMAN	CADM4	Cell adhesion molecule 4	55200000	77700000	81800000	47300000	65500000
NLAVSQVVHK	P01011	AACT_HUMAN	SERPINA3	Alpha-1-antichymotrypsin	55300000	4106000	3828000	0	0
GHGAGGASILTFWDAR	P19961	AMY2B_HUMAN	AMY2B	Alpha-amylase 2B	55750000	0	0	100000000	123000000
DSQEEEKTEALTSAK	P06396	GELS_HUMAN	GSN	Gelsolin	55800000	78500000	50900000	64300000	50400000
EKFTAFcK	P41222	PTGDS_HUMAN	PTGDS	Prostaglandin-H2 D-isomerase	56100000	47100000	52900000	83200000	55300000
FEDGVLDPDYPR	P04004	VTNC_HUMAN	VTN	Vitronectin	56300000	37200000	35200000	0	47300000
GVSLRPIGAScR	Q969E1	LEAP2_HUMAN	LEAP2	Liver-expressed antimicrobial peptide 2	56600000	47000000	68500000	44100000	51300000
DPPQYPVVPVHLDRII	P10153	RNAS2_HUMAN	RNASE2	Non-secretory ribonuclease	57000000	70800000	17000000	127000000	62800000
cTLSDDcIPLTWR	Q9NPF0	CD320_HUMAN	CD320	CD320 antigen	57700000	55025000	45700000	62400000	54300000
WTLLQEQGTK	P13647	K2C5_HUMAN	KRT5	Keratin, type II cytoskeletal 5	5.77333e+07	41200000	0	132000000	5.77333e+07
MQIFVK	P0CG48	UBC_HUMAN	UBC	Polyubiquitin-C	57800000	56200000	58200000	51100000	55825000
YLIVVTDGHPLEGYKEPcGGLEDAVNEAK	P12109	CO6A1_HUMAN	COL6A1	Collagen alpha-1(VI) chain	57900000	0	0	33900000	40800000
IGIPEFK	P14384	CBPM_HUMAN	CPM	Carboxypeptidase M	58400000	45900000	42500000	42800000	47400000
VPGQSGVVESIGHPTLPYR	O60494	CUBN_HUMAN	CUBN	Cubilin	58400000	42600000	36800000	42600000	32600000
GQcPPPPGLPcPcTGVSDcSGGTDKK	Q9NPF0	CD320_HUMAN	CD320	CD320 antigen	58800000	58800000	64600000	57800000	54000000
LDSELKNMQDMVEDYR	P04264	K2C1_HUMAN	KRT1	Keratin, type II cytoskeletal 1	58900000	0	0	16200000	8094000
NcGYPGISPEEcASRK	Q03403	TFF2_HUMAN	TFF2	Trefoil factor 2	58900000	53000000	55900000	47100000	43100000
cPLGVPLVLDGcGccR	O76076	WISP2_HUMAN	WISP2	WNT1-inducible-signaling pathway protein 2	58950000	51300000	65300000	60000000	59200000
LPQEPGREQVVEDRPVGGR	Q8NBJ4	GOLM1_HUMAN	GOLM1	Golgi membrane protein 1	59100000	47800000	32500000	33900000	39200000
TcVDINEcLLEPR	P35555	FBN1_HUMAN	FBN1	Fibrillin-1	59100000	21600000	20400000	4184000	10400000
QAcGGHILTSSFDTVSSPR	O60494	CUBN_HUMAN	CUBN	Cubilin	5.94333e+07	5.94333e+07	59300000	61500000	57500000
ScAASGPQPFLLFANSQDIR	P01133	EGF_HUMAN	EGF	Pro-epidermal growth factor	59800000	6176000	9231000	54100000	50200000
SDEGTYMcVATNSAGHR	Q8WZ75	ROBO4_HUMAN	ROBO4	Roundabout homolog 4	59800000	72600000	50100000	37900000	51900000
ATTVTGTPcQDWAAQEPHR	P00747	PLMN_HUMAN	PLG	Plasminogen	59900000	60000000	64800000	50100000	55500000
LFWTDTGINPR	P01133	EGF_HUMAN	EGF	Pro-epidermal growth factor	5.99333e+07	5.99333e+07	55200000	61100000	63500000
cSDGEELQGPGLSWGDFGDWSDHcPK	Q7Z5L0	VMO1_HUMAN	VMO1	Vitelline membrane outer layer protein 1 homolog	60300000	0	0	57100000	39900000
TITLEVEPSDTIENVK	P0CG48	UBC_HUMAN	UBC	Polyubiquitin-C	60300000	76900000	45000000	5740000	31100000
IDITLSSVK	Q08380	LG3BP_HUMAN	LGALS3BP	Galectin-3-binding protein	60500000	42200000	62200000	27000000	41800000
ILSGDPYcEKDAQEVHcDEATK	P43251	BTD_HUMAN	BTD	Biotinidase	61000000	55800000	53200000	62500000	80600000
FSScGGGGGSFGAGGGFGSR	P04264	K2C1_HUMAN	KRT1	Keratin, type II cytoskeletal 1	61100000	0	0	22975000	30800000
GSQTQSHPDLGTEGcWDQLSAPR	Q96PD5	PGRP2_HUMAN	PGLYRP2	N-acetylmuramoyl-L-alanine amidase	61100000	61300000	46500000	67900000	68700000
GFQQLLQELNQPR	P05154	IPSP_HUMAN	SERPINA5	Plasma serine protease inhibitor	61200000	0	31700000	53900000	58000000
IcVGcPR	P01042	KNG1_HUMAN	KNG1	Kininogen-1	61200000	47500000	35600000	45200000	36000000
LGPGmADIcK	P07602	SAP_HUMAN	PSAP	Prosaposin	61400000	60800000	49200000	58400000	74300000
LMMLQScSGPTcR	P15586	GNS_HUMAN	GNS	N-acetylglucosamine-6-sulfatase	62100000	50700000	66500000	46700000	56500000
GSVAcEcRPGFELAK	Q9NQ36	SCUB2_HUMAN	SCUBE2	Signal peptide, CUB and EGF-like domain-containing protein 2	62400000	51900000	62500000	52400000	57300000
ETEVIDPQDLLEGR	P31431	SDC4_HUMAN	SDC4	Syndecan-4	62700000	71300000	101000000	94100000	82700000
DGVDSDAPILSK	O60494	CUBN_HUMAN	CUBN	Cubilin	63000000	75500000	60900000	48400000	60600000
NLMIDIQK	Q9BY67	CADM1_HUMAN	CADM1	Cell adhesion molecule 1	63100000	66900000	72200000	32900000	42500000
DYFMPcPGR	P02790	HEMO_HUMAN	HPX	Hemopexin	63400000	65700000	75300000	68925000	71300000
cFLGcELPPEGSR	Q9UNN8	EPCR_HUMAN	PROCR	Endothelial protein C receptor	63500000	96700000	194000000	231000000	187000000
GQYcYELDEK	P04004	VTNC_HUMAN	VTN	Vitronectin	63500000	55800000	56300000	59825000	63700000
cQcPAGAALQADGR	P07204	TRBM_HUMAN	THBD	Thrombomodulin	63800000	60700000	60400000	58200000	58000000
QSVIEMANLDGSKR	P01133	EGF_HUMAN	EGF	Pro-epidermal growth factor	63900000	57000000	39500000	28000000	28500000
VSLAGAcGVGGYGSR	P13647	K2C5_HUMAN	KRT5	Keratin, type II cytoskeletal 5	64000000	0	0	23500000	26400000
FAIQTDPNSNDGLVTVVKPIDFETNR	P19022	CADH2_HUMAN	CDH2	Cadherin-2	64100000	94850000	33300000	162000000	120000000
VcEAGSGLVFScQDK	P08138	TNR16_HUMAN	NGFR	Tumor necrosis factor receptor superfamily member 16	64600000	113675000	177000000	114000000	99100000
VLNVPLcK	P15328	FOLR1_HUMAN	FOLR1	Folate receptor alpha	64900000	85800000	87800000	51300000	67500000
QVEKEETNEIQVVNEEPQR	Q8NBJ4	GOLM1_HUMAN	GOLM1	Golgi membrane protein 1	65000000	63400000	39700000	42800000	53200000
ATFGcHDGYSLDGPEEIEcTK	P02749	APOH_HUMAN	APOH	Beta-2-glycoprotein 1	65200000	54250000	23400000	52800000	75600000
cLcPEGFSLSSSGR	P35555	FBN1_HUMAN	FBN1	Fibrillin-1	65200000	66600000	73900000	53400000	73900000
EcREYcGVPGDGDEELLRFSN	P02760	AMBP_HUMAN	AMBP	Protein AMBP	65300000	27400000	20200000	34400000	23100000
ERTEEQMEEYRGR	Q8WVV5	BT2A2_HUMAN	BTN2A2	Butyrophilin subfamily 2 member A2	65800000	65800000	65800000	65800000	65800000
HSWTIPEDGNSQK	Q13201	MMRN1_HUMAN	MMRN1	Multimerin-1	66000000	74000000	78000000	115000000	63400000
cAYGYYQDETTGR	P08138	TNR16_HUMAN	NGFR	Tumor necrosis factor receptor superfamily member 16	66100000	107000000	117000000	88300000	90400000
DGFRDFPAMVQELHQGGR	P10253	LYAG_HUMAN	GAA	Lysosomal alpha-glucosidase	66300000	51050000	26800000	59600000	51500000
AAPGQEPPEHMAELQR	O00391	QSOX1_HUMAN	QSOX1	Sulfhydryl oxidase 1	67200000	94600000	100000000	73400000	72500000
cQcDELcSYYQSccTDYTAEcKPQVTR	P04004	VTNC_HUMAN	VTN	Vitronectin	67300000	64600000	77200000	77200000	99700000
cSGTIYAEEEGQETmK	Q6UXG3	CLM9_HUMAN	CD300LG	CMRF35-like molecule 9	67400000	63700000	66100000	75800000	79700000
EVTVPVFYPTEK	P43121	MUC18_HUMAN	MCAM	Cell surface glycoprotein MUC18	67400000	57900000	58200000	56400000	51100000
LAcLAGELR	Q9NPF0	CD320_HUMAN	CD320	CD320 antigen	67400000	74100000	84500000	53600000	62700000
QRPEVFSDNMFcVGDETQR	Q9NZP8	C1RL_HUMAN	C1RL	Complement C1r subcomponent-like protein	67500000	7889000	0	47200000	23500000
EIEELYNNPQNPER	O43451	MGA_HUMAN	MGAM	Maltase-glucoamylase, intestinal	67600000	70000000	66200000	75500000	70100000
FNWNHcGEMAPAcK	P15328	FOLR1_HUMAN	FOLR1	Folate receptor alpha	67600000	66100000	79300000	63400000	80500000
cLADGNPPPHFSISK	P43121	MUC18_HUMAN	MCAM	Cell surface glycoprotein MUC18	67700000	68800000	6.35333e+07	6.35333e+07	54100000
LcNEcADGSFHLSTR	P98160	PGBM_HUMAN	HSPG2	Basement membrane-specific heparan sulfate proteoglycan core protein	67900000	24000000	17000000	42700000	61900000
GQVVPALNEK	P22792	CPN2_HUMAN	CPN2	Carboxypeptidase N subunit 2	68500000	56600000	55000000	60400000	0
QQPMALAVALTK	P10253	LYAG_HUMAN	GAA	Lysosomal alpha-glucosidase	68500000	105000000	61300000	106000000	62200000
EIGELYLPK	P01011	AACT_HUMAN	SERPINA3	Alpha-1-antichymotrypsin	68700000	83100000	72000000	49200000	72400000
GcSLNcVDDSQDYYVGK	O43653	PSCA_HUMAN	PSCA	Prostate stem cell antigen	69200000	44900000	64800000	69600000	87700000
ISETSLPPDMYEcLR	P51884	LUM_HUMAN	LUM	Lumican	69200000	41100000	29200000	43150000	33100000
HcETcISGFYGDPTNGGK	O75882	ATRN_HUMAN	ATRN	Attractin	69500000	61300000	62000000	52800000	41900000
QHMDSDSSPSSSSTYcNQmmR	P07998	RNAS1_HUMAN	RNASE1	Ribonuclease pancreatic	69600000	87500000	75600000	66500000	48100000
WADAEcEEIPGR	P08138	TNR16_HUMAN	NGFR	Tumor necrosis factor receptor superfamily member 16	69600000	126000000	137000000	92700000	101000000
cLcLPGFSGPR	P98160	PGBM_HUMAN	HSPG2	Basement membrane-specific heparan sulfate proteoglycan core protein	70200000	52600000	53700000	48900000	33900000
AGGSWDLAVQER	P22792	CPN2_HUMAN	CPN2	Carboxypeptidase N subunit 2	70400000	30400000	47400000	43600000	45200000
VPSEGAYDIILPR	Q9NQ84	GPC5C_HUMAN	GPRC5C	G-protein coupled receptor family C group 5 member C	70600000	49200000	43000000	64900000	56500000
RIDITLSSVK	Q08380	LG3BP_HUMAN	LGALS3BP	Galectin-3-binding protein	70700000	60700000	56100000	90000000	88000000
LTcQVEHDGQPAVSK	Q5TFQ8	SIRBL_HUMAN	SIRPB1	Signal-regulatory protein beta-1 isoform 3	70900000	61100000	0	65000000	0
STTPDITGYR	P02751	FINC_HUMAN	FN1	Fibronectin	71700000	97400000	73500000	65100000	81900000
NPVLQQDAHSSVTITPQR	Q5ZPR3	CD276_HUMAN	CD276	CD276 antigen	72200000	53000000	64400000	74400000	86200000
YYIAASYVK	Q92820	GGH_HUMAN	GGH	Gamma-glutamyl hydrolase	72550000	72550000	60800000	84300000	72550000
TFYEPGEEITYScKPGYVSR	P02749	APOH_HUMAN	APOH	Beta-2-glycoprotein 1	72600000	3.69667e+07	27600000	10700000	3.69667e+07
YPVcGSDGTTYPSGcQLR	Q16270	IBP7_HUMAN	IGFBP7	Insulin-like growth factor-binding protein 7	73300000	47400000	21900000	28500000	32400000
WHQTADFGYVPNPK	Q9HAT2	SIAE_HUMAN	SIAE	Sialate O-acetylesterase	73600000	0	48900000	60800000	80800000
VPFDAATLHTSTAmAAQHGMDDDGTGQK	P06396	GELS_HUMAN	GSN	Gelsolin	73700000	16300000	34400000	23600000	55600000
ISISTSGGSFR	P13647	K2C5_HUMAN	KRT5	Keratin, type II cytoskeletal 5	73800000	13900000	42225000	28700000	52500000
WIKDTIVANP	P07288	KLK3_HUMAN	KLK3	Prostate-specific antigen	74100000	0	41900000	59700000	43200000
ARGPDSNVLLLR	Q8WZ75	ROBO4_HUMAN	ROBO4	Roundabout homolog 4	74300000	70100000	126000000	85700000	50200000
SLGWLK	Q08380	LG3BP_HUMAN	LGALS3BP	Galectin-3-binding protein	74300000	87100000	0	65200000	0
AEDDTWEPEQK	P01133	EGF_HUMAN	EGF	Pro-epidermal growth factor	74400000	78100000	46800000	50600000	46100000
cDRDLDcSDGSDEEEcRIEPcTQK	Q9NPF0	CD320_HUMAN	CD320	CD320 antigen	74600000	56400000	59700000	51900000	91200000
IPLNDLFR	P13473	LAMP2_HUMAN	LAMP2	Lysosome-associated membrane glycoprotein 2	74600000	44400000	30000000	30000000	28200000
QSVIEMANLDGSK	P01133	EGF_HUMAN	EGF	Pro-epidermal growth factor	74800000	95700000	35600000	59200000	66325000
LWTSPTFQWLIPDSADTTATPTHcAYDR	P24855	DNAS1_HUMAN	DNASE1	Deoxyribonuclease-1	75100000	0	0	72600000	127000000
ELLREETGAALKPR	P39060	COIA1_HUMAN	COL18A1	Collagen alpha-1(XVIII) chain	75500000	62100000	43800000	79600000	48300000
NFPSPVDAAFR	P02790	HEMO_HUMAN	HPX	Hemopexin	75600000	71300000	71900000	78900000	98200000
HGESGSMAVFHQTQGPSYSESK	P15151	PVR_HUMAN	PVR	Poliovirus receptor	75700000	62700000	68900000	99400000	51000000
GPDSNVLLLR	Q8WZ75	ROBO4_HUMAN	ROBO4	Roundabout homolog 4	75800000	40300000	26300000	25000000	41850000
HSPQEAPHVQYER	P26992	CNTFR_HUMAN	CNTFR	Ciliary neurotrophic factor receptor subunit alpha	76100000	41700000	55000000	86100000	57200000
GIGMWNANcLDYSGDAVAK	Q01459	DIAC_HUMAN	CTBS	Di-N-acetylchitobiase	76700000	22400000	22100000	77900000	75700000
GLLKDFLK	P0DJD8	PEPA3_HUMAN	PGA3	Pepsin A-3	76900000	71800000	60100000	65700000	83400000
QADSGSSEEKQLYNKYPDAVATWLNPDPSQK	P10451	OSTP_HUMAN	SPP1	Osteopontin	77200000	0	0	25975000	26700000
VLSNTEDLPLVTK	Q9BZG9	LYNX1_HUMAN	LYNX1	Ly-6/neurotoxin-like protein 1	77200000	75700000	25800000	25600000	51075000
FPAIQNLALR	P08571	CD14_HUMAN	CD14	Monocyte differentiation antigen CD14	77300000	44000000	38400000	40300000	45000000
TVVQPSVGAAAGPVVPPcPGR	P02765	FETUA_HUMAN	AHSG	Alpha-2-HS-glycoprotein	77400000	39200000	39500000	58500000	35800000
SGSVIDQSRVLNLGPITR	P07911	UROM_HUMAN	UMOD	Uromodulin	77800000	124000000	85300000	30000000	27600000
AQYEDIAQK	P04264	K2C1_HUMAN	KRT1	Keratin, type II cytoskeletal 1	78000000	15000000	11300000	33000000	34100000
NKLNDLEEALQQAK	P35908	K22E_HUMAN	KRT2	Keratin, type II cytoskeletal 2 epidermal	78000000	0	0	12800000	21100000
IMVcEKDPALK	P26992	CNTFR_HUMAN	CNTFR	Ciliary neurotrophic factor receptor subunit alpha	78400000	62500000	65300000	48000000	62700000
TLNDmRQEYEQLIAK	P35527	K1C9_HUMAN	KRT9	Keratin, type I cytoskeletal 9	78700000	25500000	4.07667e+07	4.07667e+07	18100000
GSIQVDGEELVSGR	P98160	PGBM_HUMAN	HSPG2	Basement membrane-specific heparan sulfate proteoglycan core protein	78800000	63800000	58600000	71500000	88600000
LKELTLEDLK	P08571	CD14_HUMAN	CD14	Monocyte differentiation antigen CD14	78800000	104000000	78600000	59100000	74400000
MATLYSR	P41222	PTGDS_HUMAN	PTGDS	Prostaglandin-H2 D-isomerase	78900000	72800000	69500000	67400000	66100000
IKFEmEQNLR	P35527	K1C9_HUMAN	KRT9	Keratin, type I cytoskeletal 9	79700000	25600000	9856000	24900000	33300000
TALQPmVSALNIR	P07911	UROM_HUMAN	UMOD	Uromodulin	79700000	111000000	144000000	116000000	168000000
GLEQLLVGGSHLK	P12109	CO6A1_HUMAN	COL6A1	Collagen alpha-1(VI) chain	79800000	32400000	15800000	20800000	32000000
ENYNQYDLNR	P14384	CBPM_HUMAN	CPM	Carboxypeptidase M	80100000	61600000	68000000	63700000	65000000
LccQMcEPGTFLVK	P26842	CD27_HUMAN	CD27	CD27 antigen	80200000	142000000	164000000	128000000	118000000
WVGDLPNGR	Q96DR8	MUCL1_HUMAN	MUCL1	Mucin-like protein 1	80400000	126000000	133000000	81800000	82600000
DIQGSLQDIFK	P55290	CAD13_HUMAN	CDH13	Cadherin-13	81100000	76900000	40700000	95100000	86400000
TNLESILSYPK	P05155	IC1_HUMAN	SERPING1	Plasma protease C1 inhibitor	81400000	90200000	79000000	56600000	51900000
VLDLScNR	P08571	CD14_HUMAN	CD14	Monocyte differentiation antigen CD14	81500000	66800000	57000000	45100000	43300000
ELSNTAAYQSVR	Q9HAT2	SIAE_HUMAN	SIAE	Sialate O-acetylesterase	81700000	82400000	88500000	87400000	83400000
VAELENSEFR	P19256	LFA3_HUMAN	CD58	Lymphocyte function-associated antigen 3	81800000	81800000	81800000	81800000	81800000
VLDSGFREIENK	P01833	PIGR_HUMAN	PIGR	Polymeric immunoglobulin receptor	82700000	65200000	16200000	55400000	46300000
LLPFNPQLFQNNcGETEQDTEK	O94919	ENDD1_HUMAN	ENDOD1	Endonuclease domain-containing 1 protein	82725000	0	87900000	120000000	123000000
HQPQEFPTYVEPTNDEIcEAFR	P02774	VTDB_HUMAN	GC	Vitamin D-binding protein	83000000	16200000	0	53300000	76100000
WVFKEEDPIHLR	P08637	FCG3A_HUMAN	FCGR3A	Low affinity immunoglobulin gamma Fc region receptor III-A	83300000	20400000	21800000	64700000	66700000
TNPEDIYPSNPTDDDVSSGSSSER	P16070	CD44_HUMAN	CD44	CD44 antigen	83600000	123000000	124000000	129000000	169000000
YDSELMcYAHSK	Q01459	DIAC_HUMAN	CTBS	Di-N-acetylchitobiase	83900000	93600000	103000000	67500000	87000000
LGTAWcScR	P01133	EGF_HUMAN	EGF	Pro-epidermal growth factor	84400000	85900000	60200000	0	63500000
VQLTGEPVPmAR	P15151	PVR_HUMAN	PVR	Poliovirus receptor	85000000	77300000	61200000	50500000	59200000
LTGSSGFVTDGPGNYK	O75882	ATRN_HUMAN	ATRN	Attractin	85200000	78700000	84900000	84725000	90100000
IVVAGMLLR	P24855	DNAS1_HUMAN	DNASE1	Deoxyribonuclease-1	85300000	37100000	47400000	121000000	79800000
QLELYLPK	P05154	IPSP_HUMAN	SERPINA5	Plasma serine protease inhibitor	85800000	73600000	107000000	40800000	59800000
QADEDYSHDLmLLR	P06870	KLK1_HUMAN	KLK1	Kallikrein-1	85900000	75600000	61000000	37200000	54800000
VLDELTLAR	P02533	K1C14_HUMAN	KRT14	Keratin, type I cytoskeletal 14	85900000	17000000	11600000	139000000	64200000
DQRRDPPQYPVVPVHLDR	P10153	RNAS2_HUMAN	RNASE2	Non-secretory ribonuclease	86000000	5.12333e+07	5.12333e+07	33100000	34600000
VQALEEANNDLENK	P35527	K1C9_HUMAN	KRT9	Keratin, type I cytoskeletal 9	86500000	22700000	15700000	24800000	45700000
cHcSPGYVAEAGPPHcTAKE	Q14767	LTBP2_HUMAN	LTBP2	Latent-transforming growth factor beta-binding protein 2	86700000	72300000	69300000	114000000	46100000
FYWTDR	P01133	EGF_HUMAN	EGF	Pro-epidermal growth factor	87100000	141000000	60900000	28200000	79300000
QGPVNLLSDPEQGVEVTGQYEREK	Q14624	ITIH4_HUMAN	ITIH4	Inter-alpha-trypsin inhibitor heavy chain H4	87600000	36600000	0	22200000	36600000
GGGGGGYGSGGSSYGSGGGSYGSGGGGGGGR	P04264	K2C1_HUMAN	KRT1	Keratin, type II cytoskeletal 1	87700000	19100000	12900000	58000000	38800000
EILSVDcSTNNPSQAK	P10909	CLUS_HUMAN	CLU	Clusterin	87900000	74000000	69000000	67400000	76200000
DRLVPGPVFGSK	Q12907	LMAN2_HUMAN	LMAN2	Vesicular integral-membrane protein VIP36	88400000	83400000	129000000	79100000	50800000
VTTVASHTSDSDVPSGVTEVVVK	P10909	CLUS_HUMAN	CLU	Clusterin	88900000	56100000	47200000	47600000	60100000
NLDGISHAPNAVK	Q92820	GGH_HUMAN	GGH	Gamma-glutamyl hydrolase	89300000	73500000	82400000	124000000	58100000
IQYQLVDISQDNALRDEMR	Q9H299	SH3L3_HUMAN	SH3BGRL3	SH3 domain-binding glutamic acid-rich-like protein 3	89500000	56813250	4953000	88200000	44600000
VLNVPLcKEDcEQWWEDcR	P15328	FOLR1_HUMAN	FOLR1	Folate receptor alpha	89600000	22000000	19800000	66400000	83000000
GSVTFHcALGPEVANVAK	P01833	PIGR_HUMAN	PIGR	Polymeric immunoglobulin receptor	90200000	39500000	26600000	50400000	51675000
FVTDGSVTASGFR	O60494	CUBN_HUMAN	CUBN	Cubilin	91200000	66700000	60700000	72600000	64800000
LSIIATDHTYR	P12109	CO6A1_HUMAN	COL6A1	Collagen alpha-1(VI) chain	91200000	62600000	44400000	21300000	58500000
TPSAAYLWVGTGASEAEK	P06396	GELS_HUMAN	GSN	Gelsolin	91300000	63100000	6.70667e+07	6.70667e+07	46800000
GLYDVVSVLR	O75144	ICOSL_HUMAN	ICOSLG	ICOS ligand	92300000	71300000	128000000	144000000	149000000
VDAKVEIIK	Q9Y6V0	PCLO_HUMAN	PCLO	Protein piccolo	92500000	21600000	0	0	28525000
GVTSVSQIFHSPDLAIR	P05155	IC1_HUMAN	SERPING1	Plasma protease C1 inhibitor	92800000	0	3957000	49089250	99600000
VSIQEPQDYTEPVELLAVR	Q8WZ75	ROBO4_HUMAN	ROBO4	Roundabout homolog 4	93200000	6310000	49452500	55700000	42600000
KGVcEETSGAYEK	P02760	AMBP_HUMAN	AMBP	Protein AMBP	93900000	67300000	56900000	139000000	102000000
LLRDYQELMNTK	P04264	K2C1_HUMAN	KRT1	Keratin, type II cytoskeletal 1	94200000	15500000	6338000	33300000	49100000
TIDPELLGK	P15586	GNS_HUMAN	GNS	N-acetylglucosamine-6-sulfatase	94200000	82000000	86700000	78400000	41600000
TQPNLDNcPFHDQPHLK	P01034	CYTC_HUMAN	CST3	Cystatin-C	94500000	64900000	14600000	43500000	0
MGMYPGVLVPSSR	P15289	ARSA_HUMAN	ARSA	Arylsulfatase A	94625000	77300000	107000000	119000000	75200000
SDVLVEYQGEGR	P15586	GNS_HUMAN	GNS	N-acetylglucosamine-6-sulfatase	94800000	71700000	68800000	61900000	79300000
GSYGSGGSSYGSGGGSYGSGGGGGGHGSYGSGSSSGGYR	P04264	K2C1_HUMAN	KRT1	Keratin, type II cytoskeletal 1	94900000	9786000	13100000	0	53700000
cSGTIYAEEEGQETMKGR	Q6UXG3	CLM9_HUMAN	CD300LG	CMRF35-like molecule 9	95100000	54400000	55100000	79300000	66100000
RNcGYPGISPEEcASR	Q03403	TFF2_HUMAN	TFF2	Trefoil factor 2	96300000	88200000	108000000	80000000	76500000
AVPTQcDVPPNSR	P10253	LYAG_HUMAN	GAA	Lysosomal alpha-glucosidase	97100000	92300000	73800000	80900000	71500000
QESDQcVMEVSDR	Q03403	TFF2_HUMAN	TFF2	Trefoil factor 2	97100000	95500000	104000000	82200000	81700000
NGcGKVScVTPNF	Q14508	WFDC2_HUMAN	WFDC2	WAP four-disulfide core domain protein 2	97200000	129000000	106000000	98600000	107700000
SLGEccDVEDSTTcFNAK	P02774	VTDB_HUMAN	GC	Vitamin D-binding protein	97300000	75000000	63400000	84200000	92300000
YMAFAHDLMADAQR	P15289	ARSA_HUMAN	ARSA	Arylsulfatase A	97300000	35900000	19700000	56000000	74500000
AFQNVFAPR	P15586	GNS_HUMAN	GNS	N-acetylglucosamine-6-sulfatase	97400000	85400000	93800000	49800000	89000000
NPcQDPYILTPENR	Q12805	FBLN3_HUMAN	EFEMP1	EGF-containing fibulin-like extracellular matrix protein 1	97700000	112000000	81500000	49900000	58300000
IQDKEGIPPDQQR	P0CG48	UBC_HUMAN	UBC	Polyubiquitin-C	97900000	97200000	87800000	74800000	94300000
GVGYETILK	Q9NQ84	GPC5C_HUMAN	GPRC5C	G-protein coupled receptor family C group 5 member C	98200000	88500000	92500000	48200000	92800000
LcSDIDEcEMGVPVcPPASSK	P01133	EGF_HUMAN	EGF	Pro-epidermal growth factor	98500000	38000000	53500000	55900000	59700000
SYEIMFR	P98160	PGBM_HUMAN	HSPG2	Basement membrane-specific heparan sulfate proteoglycan core protein	99200000	109000000	0	85700000	0
DTINLLDQR	Q8NBJ4	GOLM1_HUMAN	GOLM1	Golgi membrane protein 1	100000000	110000000	9.69667e+07	80900000	9.69667e+07
cYTcKEPMTSAScR	P55000	SLUR1_HUMAN	SLURP1	Secreted Ly-6/uPAR-related protein 1	101000000	63000000	69700000	89800000	65100000
NLHGDGIALWYTR	Q12907	LMAN2_HUMAN	LMAN2	Vesicular integral-membrane protein VIP36	101000000	21300000	16100000	53800000	54800000
VTEIWQEVMQR	P08294	SODE_HUMAN	SOD3	Extracellular superoxide dismutase [Cu-Zn]	101000000	101000000	89400000	126000000	126000000
AEKSDEGTYMcVATNSAGHR	Q8WZ75	ROBO4_HUMAN	ROBO4	Roundabout homolog 4	102000000	76100000	61200000	112000000	58200000
AFSMDEHNAALR	Q9NZH0	GPC5B_HUMAN	GPRC5B	G-protein coupled receptor family C group 5 member B	102000000	78700000	79400000	66100000	107000000
cNPGTGQcVcPAGWVGEQcQHcGGR	O75882	ATRN_HUMAN	ATRN	Attractin	105000000	74200000	80100000	92700000	81400000
EGVAAPLQYR	Q8IYS5	OSCAR_HUMAN	OSCAR	Osteoclast-associated immunoglobulin-like receptor	105000000	97500000	87100000	77500000	77400000
EIPAWVPFDPAAQITK	P25311	ZA2G_HUMAN	AZGP1	Zinc-alpha-2-glycoprotein	105000000	72000000	98200000	209000000	212000000
EQAVEGGEVELScLVPR	Q8NFZ8	CADM4_HUMAN	CADM4	Cell adhesion molecule 4	105000000	0	0	96800000	65700000
TTPTFFPK	P10253	LYAG_HUMAN	GAA	Lysosomal alpha-glucosidase	105000000	89600000	101000000	9.85333e+07	9.85333e+07
HSQPWQVLVASR	P07288	KLK3_HUMAN	KLK3	Prostate-specific antigen	106000000	11300000	24700000	61900000	91300000
RDPPQYPVVPVHLDRII	P10153	RNAS2_HUMAN	RNASE2	Non-secretory ribonuclease	106000000	7210000	5091000	75300000	76600000
SGGGFSSGSAGIINYQR	P04264	K2C1_HUMAN	KRT1	Keratin, type II cytoskeletal 1	106000000	16500000	8569000	52100000	45792250
APQLRETLLQDFR	P02760	AMBP_HUMAN	AMBP	Protein AMBP	107000000	35000000	18000000	33900000	52500000
IKFEMEQNLR	P35527	K1C9_HUMAN	KRT9	Keratin, type I cytoskeletal 9	107000000	0	0	35275000	34100000
TVAGPVGGSLSVQcPYEK	Q9UGN4	CLM8_HUMAN	CD300A	CMRF35-like molecule 8	108000000	102000000	112000000	120000000	129000000
QALNTDYLDSDYQR	O94919	ENDD1_HUMAN	ENDOD1	Endonuclease domain-containing 1 protein	109000000	98300000	97900000	115000000	123000000
DYQELMNVK	P35908	K22E_HUMAN	KRT2	Keratin, type II cytoskeletal 2 epidermal	111000000	0	0	50125000	89500000
FSSGITGcVK	P98160	PGBM_HUMAN	HSPG2	Basement membrane-specific heparan sulfate proteoglycan core protein	111000000	134000000	135000000	117000000	125000000
IMGITLVSK	Q9Y5Y7	LYVE1_HUMAN	LYVE1	Lymphatic vessel endothelial hyaluronic acid receptor 1	111000000	94000000	117000000	91700000	83500000
ccSAGcATFcSLPNDK	Q14508	WFDC2_HUMAN	WFDC2	WAP four-disulfide core domain protein 2	111975000	135000000	139000000	82500000	91400000
LGEPcDQLHVcDASQGLVcQPGAGPGGR	O76076	WISP2_HUMAN	WISP2	WNT1-inducible-signaling pathway protein 2	112000000	68300000	55100000	85700000	41200000
QQLQALSEPQPR	Q8NBJ4	GOLM1_HUMAN	GOLM1	Golgi membrane protein 1	112000000	94100000	72800000	82500000	71400000
SEAAcLAAGPGIR	O75882	ATRN_HUMAN	ATRN	Attractin	112000000	100000000	85600000	93300000	115000000
GPWcYVSGEAGVPEKRPcEDLR	Q96FE7	P3IP1_HUMAN	PIK3IP1	Phosphoinositide-3-kinase-interacting protein 1	113000000	124000000	122000000	162000000	180000000
LGFRPAEDDPHR	Q9HCU0	CD248_HUMAN	CD248	Endosialin	113000000	80800000	87500000	122000000	85700000
VAPEEHPVLLTEAPLNPK	P60709	ACTB_HUMAN	ACTB	Actin, cytoplasmic 1	113000000	72200000	82600000	101000000	110000000
AHGQESAIFNEVAPGYFSR	Q8WVN6	SCTM1_HUMAN	SECTM1	Secreted and transmembrane protein 1	114000000	27600000	24800000	111000000	117000000
DNRDWVSVVTPAR	P07911	UROM_HUMAN	UMOD	Uromodulin	114000000	124000000	92100000	1.10033e+08	1.10033e+08
GVKGDEcQLcEVENR	O75882	ATRN_HUMAN	ATRN	Attractin	114000000	100000000	95900000	103000000	110000000
RDDDGALHAAcQVQPSATLDAAQPR	P08294	SODE_HUMAN	SOD3	Extracellular superoxide dismutase [Cu-Zn]	114000000	53000000	72300000	2019000	133000000
IYWVDLER	P01133	EGF_HUMAN	EGF	Pro-epidermal growth factor	115000000	102000000	71200000	70700000	69600000
KLEENEVIPK	P31431	SDC4_HUMAN	SDC4	Syndecan-4	115000000	94400000	98100000	136000000	82400000
NIDVFNVEDQKR	Q8NBJ4	GOLM1_HUMAN	GOLM1	Golgi membrane protein 1	115000000	106000000	79500000	91250000	64500000
ALDFAVGEYNK	P01034	CYTC_HUMAN	CST3	Cystatin-C	116000000	83900000	73475000	57500000	36500000
NGVGVLIWK	Q9Y5Y7	LYVE1_HUMAN	LYVE1	Lymphatic vessel endothelial hyaluronic acid receptor 1	116000000	101000000	90400000	90300000	54200000
VAADAVPGSEAPGPRPEADTTR	Q68CJ9	CR3L3_HUMAN	CREB3L3	Cyclic AMP-responsive element-binding protein 3-like protein 3	116000000	147000000	137000000	105000000	147000000
AQYEEIAQR	P35908	K22E_HUMAN	KRT2	Keratin, type II cytoskeletal 2 epidermal	117000000	17500000	10200000	46100000	74500000
SDDSVIQLLNPNR	Q9BY67	CADM1_HUMAN	CADM1	Cell adhesion molecule 1	117000000	149000000	106000000	137000000	115000000
EGDTLVLTcAVTGNPRPNQIR	Q8NFZ8	CADM4_HUMAN	CADM4	Cell adhesion molecule 4	117500000	107000000	70000000	134000000	159000000
cKTGSGDIENYNDATQVR	P04746	AMYP_HUMAN	AMY2A	Pancreatic alpha-amylase	118000000	126000000	134000000	141000000	159000000
cWKFEHcNFNDVTTR	P13987	CD59_HUMAN	CD59	CD59 glycoprotein	118000000	68900000	79177500	124000000	5810000
LSDPANWLK	P19022	CADH2_HUMAN	CDH2	Cadherin-2	118000000	120000000	103000000	82000000	104000000
TLLEGEESR	P04264	K2C1_HUMAN	KRT1	Keratin, type II cytoskeletal 1	118000000	28800000	0	48100000	57400000
TVTINcPFK	P01833	PIGR_HUMAN	PIGR	Polymeric immunoglobulin receptor	118000000	103225000	134000000	72000000	88900000
FMLcAGR	P07288	KLK3_HUMAN	KLK3	Prostate-specific antigen	120000000	81000000	86200000	90900000	78700000
AFSMDEPVAAK	Q9NQ84	GPC5C_HUMAN	GPRC5C	G-protein coupled receptor family C group 5 member C	121000000	91400000	109000000	107000000	123000000
FASFIDKVR	P13647	K2C5_HUMAN	KRT5	Keratin, type II cytoskeletal 5	121000000	61125000	12400000	42200000	68900000
YMMIVDPAISSSGPAGSYRPYDEGLRR	P10253	LYAG_HUMAN	GAA	Lysosomal alpha-glucosidase	121000000	0	0	81300000	112000000
TFYETPLQLLEK	P09603	CSF1_HUMAN	CSF1	Macrophage colony-stimulating factor 1	123000000	15500000	62800000	94400000	82300000
EAPGAWDcSVENGGcEHAcNAIPGAPR	P07204	TRBM_HUMAN	THBD	Thrombomodulin	124000000	90300000	66300000	107000000	117000000
GAcPVFEcGNVVLR	Q8TDQ0	HAVR2_HUMAN	HAVCR2	Hepatitis A virus cellular receptor 2	124000000	164000000	151000000	282000000	180000000
NNVEQVccSFEcQPAR	P12109	CO6A1_HUMAN	COL6A1	Collagen alpha-1(VI) chain	124000000	90700000	97600000	109000000	38300000
SSPEQSYQGDMYPTR	Q9NQ84	GPC5C_HUMAN	GPRC5C	G-protein coupled receptor family C group 5 member C	124000000	95200000	114000000	130000000	146000000
FQELESETLKSEEFQK	P15309	PPAP_HUMAN	ACPP	Prostatic acid phosphatase	126000000	94900000	36300000	84400000	88400000
AVVFLEPQWYR	P08637	FCG3A_HUMAN	FCGR3A	Low affinity immunoglobulin gamma Fc region receptor III-A	127000000	69900000	81900000	143000000	167000000
LHQYDGSIVVIQNPAR	Q8NFZ8	CADM4_HUMAN	CADM4	Cell adhesion molecule 4	127000000	31700000	100000000	124000000	169000000
NVQDAIADAEQR	P35908	K22E_HUMAN	KRT2	Keratin, type II cytoskeletal 2 epidermal	127000000	20400000	0	44900000	55100000
QVLDNLTmEK	P35527	K1C9_HUMAN	KRT9	Keratin, type I cytoskeletal 9	127000000	35500000	27100000	45100000	54600000
SLNNQFASFIDKVR	P04264	K2C1_HUMAN	KRT1	Keratin, type II cytoskeletal 1	127000000	3126000	0	52100000	67900000
SLVNLGGSK	P04264	K2C1_HUMAN	KRT1	Keratin, type II cytoskeletal 1	127000000	26500000	0	56000000	52375000
GLSLFPEScPDFccGTcDDQYccSDVLKK	Q8N114	SHSA5_HUMAN	SHISA5	Protein shisa-5	128000000	0	11800000	130000000	86200000
IVVAGmLLR	P24855	DNAS1_HUMAN	DNASE1	Deoxyribonuclease-1	129000000	113000000	120000000	55500000	148000000
GFSSGSAVVSGGSR	P35908	K22E_HUMAN	KRT2	Keratin, type II cytoskeletal 2 epidermal	130000000	19100000	15700000	42600000	101000000
DIENQYETQITQIEHEVSSSGQEVQSSAK	P35527	K1C9_HUMAN	KRT9	Keratin, type I cytoskeletal 9	131000000	0	0	71600000	81800000
QEcSIPVcGQDQVTVAMTPR	P00734	THRB_HUMAN	F2	Prothrombin	131000000	58300000	66600000	99700000	68800000
VEIFYR	Q08380	LG3BP_HUMAN	LGALS3BP	Galectin-3-binding protein	131000000	192000000	198000000	151000000	142000000
EDLSPSITQR	P14543	NID1_HUMAN	NID1	Nidogen-1	132000000	114000000	140000000	130000000	122000000
ESHVTLASPEETR	Q6EMK4	VASN_HUMAN	VASN	Vasorin	132000000	77700000	60100000	52900000	77800000
SQPMGLWR	P25311	ZA2G_HUMAN	AZGP1	Zinc-alpha-2-glycoprotein	132000000	152000000	192000000	132000000	165000000
ANDESNEHSDVIDSQELSK	P10451	OSTP_HUMAN	SPP1	Osteopontin	133000000	153000000	100000000	75900000	98100000
ETLFSVMPGLK	Q14624	ITIH4_HUMAN	ITIH4	Inter-alpha-trypsin inhibitor heavy chain H4	133000000	89400000	122000000	117000000	92700000
LLDLYASGER	Q9BRK3	MXRA8_HUMAN	MXRA8	Matrix-remodeling-associated protein 8	133000000	78100000	57600000	39700000	61300000
FVWSEER	Q8N114	SHSA5_HUMAN	SHISA5	Protein shisa-5	134000000	121000000	134000000	116000000	126250000
AVGLLTVISK	O43653	PSCA_HUMAN	PSCA	Prostate stem cell antigen	135000000	20500000	43100000	65800000	97400000
IQEPNTFPAILR	P15586	GNS_HUMAN	GNS	N-acetylglucosamine-6-sulfatase	135000000	107000000	94500000	97900000	42400000
TSVAYVTPGDSETAPVVTVTHR	Q9UIB8	SLAF5_HUMAN	CD84	SLAM family member 5	136000000	99900000	107000000	107000000	130000000
LAAcLEGNcAEGLGTNYR	P00734	THRB_HUMAN	F2	Prothrombin	137000000	105000000	87000000	149000000	163000000
LEDMEQALSPSVFK	P05155	IC1_HUMAN	SERPING1	Plasma protease C1 inhibitor	137000000	112000000	110000000	119000000	118000000
LGSLHPHTPYHIR	P30530	UFO_HUMAN	AXL	Tyrosine-protein kinase receptor UFO	137000000	56500000	110000000	138000000	210000000
TcQDIDEcLEQNVHcGPNR	Q96RW7	HMCN1_HUMAN	HMCN1	Hemicentin-1	137000000	9.94333e+07	9.94333e+07	113000000	48300000
FQWVDGSR	P13727	PRG2_HUMAN	PRG2	Bone marrow proteoglycan	138000000	114000000	103000000	101000000	114000000
STSSFPcPAGHFNGFR	Q08380	LG3BP_HUMAN	LGALS3BP	Galectin-3-binding protein	139000000	109000000	74300000	102000000	153000000
VAVGADAFER	Q9BRK3	MXRA8_HUMAN	MXRA8	Matrix-remodeling-associated protein 8	139000000	86100000	61400000	0	75400000
ALMSPAGMLR	O75144	ICOSL_HUMAN	ICOSLG	ICOS ligand	140000000	157000000	190000000	168000000	150000000
LSVAVLR	Q8WZ75	ROBO4_HUMAN	ROBO4	Roundabout homolog 4	140000000	134000000	139000000	94400000	103000000
SVILLGR	P07288	KLK3_HUMAN	KLK3	Prostate-specific antigen	140000000	134000000	139000000	94400000	103000000
FLQSFAR	Q13201	MMRN1_HUMAN	MMRN1	Multimerin-1	142000000	160000000	191000000	128000000	155250000
FSVVYAK	P02765	FETUA_HUMAN	AHSG	Alpha-2-HS-glycoprotein	142000000	137000000	112000000	108000000	124750000
WDEELAAFAK	Q6UXB8	PI16_HUMAN	PI16	Peptidase inhibitor 16	142000000	80700000	76000000	135000000	122000000
YEVSSPYFK	P55290	CAD13_HUMAN	CDH13	Cadherin-13	142000000	198000000	207000000	162000000	158000000
cLAYDFYPGK	P25311	ZA2G_HUMAN	AZGP1	Zinc-alpha-2-glycoprotein	143000000	196000000	238000000	214000000	291000000
ScALDQNcQWEPR	O75882	ATRN_HUMAN	ATRN	Attractin	143000000	126000000	143000000	129000000	133000000
TPSGLYLGTcER	P98160	PGBM_HUMAN	HSPG2	Basement membrane-specific heparan sulfate proteoglycan core protein	143000000	109850000	109000000	84400000	103000000
SISISVAR	P04264	K2C1_HUMAN	KRT1	Keratin, type II cytoskeletal 1	144000000	30400000	25900000	54300000	84600000
KLGQSLDcNAEVYVVPWEKK	P01042	KNG1_HUMAN	KNG1	Kininogen-1	146000000	0	0	67800000	63300000
YVPPSSTDRSPYEK	P15941	MUC1_HUMAN	MUC1	Mucin-1	146000000	98900000	108000000	117000000	135000000
LGAHQLDSYSEDAK	Q16651	PRSS8_HUMAN	PRSS8	Prostasin	147000000	125000000	109000000	106000000	156000000
GSVYIGGAPDVATLTGGR	P98160	PGBM_HUMAN	HSPG2	Basement membrane-specific heparan sulfate proteoglycan core protein	148000000	71000000	99400000	92900000	155000000
SQcTYSNPEGTVVLAcDQAQcR	P22792	CPN2_HUMAN	CPN2	Carboxypeptidase N subunit 2	148000000	82800000	90600000	135000000	108000000
NLDLDSIIAEVK	P13647	K2C5_HUMAN	KRT5	Keratin, type II cytoskeletal 5	149000000	32000000	3869000	142000000	152000000
SEGSSVNLSPPLEQcVPDRGQQYQGR	P00734	THRB_HUMAN	F2	Prothrombin	150000000	112000000	83600000	131000000	84900000
TSQNSELNNmQDLVEDYKK	P35908	K22E_HUMAN	KRT2	Keratin, type II cytoskeletal 2 epidermal	150000000	65200000	17600000	31500000	61700000
YcEDVNEcAFWNHGcTLGcK	P01133	EGF_HUMAN	EGF	Pro-epidermal growth factor	150000000	31700000	0	60800000	61500000
DLSPDDPQVQK	Q15828	CYTM_HUMAN	CST6	Cystatin-M	153000000	150000000	111000000	102000000	106000000
GLDTSLGAVQSDTGR	Q13477	MADCA_HUMAN	MADCAM1	Mucosal addressin cell adhesion molecule 1	153000000	167000000	163000000	138000000	89900000
NRDHDTFLAVR	Q12907	LMAN2_HUMAN	LMAN2	Vesicular integral-membrane protein VIP36	155000000	143000000	121000000	181000000	139000000
VNSDGGLVALR	P55290	CAD13_HUMAN	CDH13	Cadherin-13	155000000	218000000	236000000	160000000	181000000
SHSSGSVLPLGELEGR	P09603	CSF1_HUMAN	CSF1	Macrophage colony-stimulating factor 1	156000000	202000000	143000000	137000000	159500000
TENAVcGcSPGHFcIVQDGDHcAAcR	Q92956	TNR14_HUMAN	TNFRSF14	Tumor necrosis factor receptor superfamily member 14	156000000	182000000	154000000	161000000	162000000
YFENGKDVNDWVGPPNDNGVTK	P04745	AMY1_HUMAN	AMY1A	Alpha-amylase 1	156000000	180000000	169000000	217000000	255000000
AYLEEEcPATLRK	P25311	ZA2G_HUMAN	AZGP1	Zinc-alpha-2-glycoprotein	157000000	205000000	225000000	175000000	308000000
VYTVDLGR	P01833	PIGR_HUMAN	PIGR	Polymeric immunoglobulin receptor	157000000	179000000	162000000	118000000	136000000
AQPVQVAEGSEPDGFWEALGGK	P06396	GELS_HUMAN	GSN	Gelsolin	158000000	75700000	38800000	108000000	91200000
VDSLVGAGPASR	Q9HCU0	CD248_HUMAN	CD248	Endosialin	159000000	166000000	164000000	153000000	164000000
IAAFNIQTFGETK	P24855	DNAS1_HUMAN	DNASE1	Deoxyribonuclease-1	163000000	95000000	110000000	190000000	203000000
TVTINcPFKTENAQK	P01833	PIGR_HUMAN	PIGR	Polymeric immunoglobulin receptor	165000000	129000000	122000000	21300000	114000000
cSGTIYAEEEGQETmKGR	Q6UXG3	CLM9_HUMAN	CD300LG	CMRF35-like molecule 9	166000000	128000000	116000000	125000000	150000000
EDAGEYEcHASNSQGQASASAK	Q16270	IBP7_HUMAN	IGFBP7	Insulin-like growth factor-binding protein 7	166000000	144000000	67900000	90300000	106000000
TLSDYNIQK	P0CG48	UBC_HUMAN	UBC	Polyubiquitin-C	166000000	180000000	186000000	160000000	174000000
YYYDGKDYIEFNK	P25311	ZA2G_HUMAN	AZGP1	Zinc-alpha-2-glycoprotein	166000000	95400000	0	200000000	15600000
SEAAAVQPVIGISQR	Q96FE7	P3IP1_HUMAN	PIK3IP1	Phosphoinositide-3-kinase-interacting protein 1	167000000	274000000	341000000	188000000	242500000
STVEELHEPIPSLFR	Q9GZX9	TWSG1_HUMAN	TWSG1	Twisted gastrulation protein homolog 1	167000000	88800000	70365250	16600000	9061000
VVEQMcITQYER	P04156	PRIO_HUMAN	PRNP	Major prion protein	168000000	163000000	146000000	174000000	136000000
HIQPGAFDTLDR	Q6EMK4	VASN_HUMAN	VASN	Vasorin	169000000	55800000	90400000	105000000	88300000
HVEEAQQVVHWDR	Q9BRK3	MXRA8_HUMAN	MXRA8	Matrix-remodeling-associated protein 8	169000000	96100000	64500000	104000000	109000000
IRLENEIQTYR	P13645	K1C10_HUMAN	KRT10	Keratin, type I cytoskeletal 10	171000000	15000000	0	53800000	92800000
LVGGPmDASVEEEGVRR	P01034	CYTC_HUMAN	CST3	Cystatin-C	171000000	119000000	81700000	81200000	92000000
QEPGENSEILPTLK	P22352	GPX3_HUMAN	GPX3	Glutathione peroxidase 3	171000000	135000000	110000000	136000000	116000000
QSGQcLDIDEcR	Q9UBX5	FBLN5_HUMAN	FBLN5	Fibulin-5	172000000	136000000	167000000	133000000	130000000
VTMQNLNDR	P08779	K1C16_HUMAN	KRT16	Keratin, type I cytoskeletal 16	174000000	35400000	26900000	84900000	109000000
TDERDVNYWTSR	Q8TDQ0	HAVR2_HUMAN	HAVCR2	Hepatitis A virus cellular receptor 2	175000000	215000000	188000000	175000000	194000000
VFSVAITPDHLEPR	P12109	CO6A1_HUMAN	COL6A1	Collagen alpha-1(VI) chain	175000000	87500000	0	60200000	34200000
AAQGLLAcGVAQGALR	O75594	PGRP1_HUMAN	PGLYRP1	Peptidoglycan recognition protein 1	176000000	84500000	77600000	99200000	62100000
DYQELMNTK	P04264	K2C1_HUMAN	KRT1	Keratin, type II cytoskeletal 1	177000000	43000000	35700000	79500000	107000000
QEcSIPVcGQDQVTVAmTPR	P00734	THRB_HUMAN	F2	Prothrombin	177000000	136000000	143000000	140000000	157000000
QFQNGNDVNDWVGPPNNNGVIK	P04746	AMYP_HUMAN	AMY2A	Pancreatic alpha-amylase	177000000	264000000	223000000	245000000	277000000
VDLLNQEIEFLK	P35908	K22E_HUMAN	KRT2	Keratin, type II cytoskeletal 2 epidermal	177000000	0	0	65400000	98000000
DTANWLEINPDTGAISTR	P12830	CADH1_HUMAN	CDH1	Cadherin-1	179000000	208000000	209000000	410000000	333000000
FDcAPDKAITQEQcEAR	P10253	LYAG_HUMAN	GAA	Lysosomal alpha-glucosidase	182000000	127000000	88800000	118000000	124000000
LLDLYSAGEQR	Q9BRK3	MXRA8_HUMAN	MXRA8	Matrix-remodeling-associated protein 8	183000000	136000000	83300000	76800000	136000000
WTLTAPPGYR	O00187	MASP2_HUMAN	MASP2	Mannan-binding lectin serine protease 2	183000000	107000000	150750000	211000000	102000000
DFPAMVQELHQGGR	P10253	LYAG_HUMAN	GAA	Lysosomal alpha-glucosidase	186000000	124000000	155000000	138000000	140000000
FQPTLLTLPR	P05155	IC1_HUMAN	SERPING1	Plasma protease C1 inhibitor	186000000	154000000	139000000	141000000	199000000
VYHVGLGDAAQPR	Q8IWU5	SULF2_HUMAN	SULF2	Extracellular sulfatase Sulf-2	186000000	135000000	26200000	125000000	105000000
GGSGGSHGGGSGFGGESGGSYGGGEEASGSGGGYGGGSGK	P35527	K1C9_HUMAN	KRT9	Keratin, type I cytoskeletal 9	188000000	42700000	29100000	77900000	94100000
cISEGEDATcQcLK	P01133	EGF_HUMAN	EGF	Pro-epidermal growth factor	189000000	194000000	125000000	141000000	148000000
NPDSSTTGPWcYTTDPTVRR	P00734	THRB_HUMAN	F2	Prothrombin	189000000	149000000	137000000	182000000	178000000
SQYEQLAEQNR	P13645	K1C10_HUMAN	KRT10	Keratin, type I cytoskeletal 10	191000000	53300000	0	79500000	137000000
NYGQLDIFPAR	P15941	MUC1_HUMAN	MUC1	Mucin-1	193000000	148000000	143000000	158000000	147000000
QLGPQPQDIIYYEDGVVPTTDRR	P09564	CD7_HUMAN	CD7	T-cell antigen CD7	193000000	94500000	51100000	250000000	241000000
ITVVDALHEIPVK	Q16270	IBP7_HUMAN	IGFBP7	Insulin-like growth factor-binding protein 7	195000000	107000000	14900000	87400000	111000000
AAFGQGSGPIMLDEVQcTGTEASLADcK	Q08380	LG3BP_HUMAN	LGALS3BP	Galectin-3-binding protein	196000000	87700000	72900000	277000000	197000000
ESNEELTEScETK	P01042	KNG1_HUMAN	KNG1	Kininogen-1	197000000	159000000	97500000	141000000	119000000
VTSEGAGLQLQK	P10253	LYAG_HUMAN	GAA	Lysosomal alpha-glucosidase	197000000	205000000	189000000	162000000	154000000
YAQTPANmFYIVAcDNRDQR	P10153	RNAS2_HUMAN	RNASE2	Non-secretory ribonuclease	197000000	109000000	142000000	286000000	226000000
DQcQVDSQcPGQMK	Q14508	WFDC2_HUMAN	WFDC2	WAP four-disulfide core domain protein 2	199000000	267000000	354000000	248000000	169000000
ELSEALGQIFDSQR	Q08380	LG3BP_HUMAN	LGALS3BP	Galectin-3-binding protein	199000000	201000000	265000000	418000000	285000000
GPWcYVSGEAGVPEK	Q96FE7	P3IP1_HUMAN	PIK3IP1	Phosphoinositide-3-kinase-interacting protein 1	199000000	328000000	369000000	252000000	304000000
STKDPcPSQPPVFPAAK	O95998	I18BP_HUMAN	IL18BP	Interleukin-18-binding protein	199000000	172000000	172000000	161000000	164000000
NWGEGWGFVPSDR	P04746	AMYP_HUMAN	AMY2A	Pancreatic alpha-amylase	200000000	216000000	197000000	251000000	314000000
TPEEAQRVDSLVGAGPASR	Q9HCU0	CD248_HUMAN	CD248	Endosialin	200000000	103000000	140000000	145000000	101000000
ScESNSPFPVHPGTAEccTK	P02774	VTDB_HUMAN	GC	Vitamin D-binding protein	201000000	165000000	175000000	183000000	210000000
GRVPAGQSYFVDFGSTEcScPPGGGK	P98095	FBLN2_HUMAN	FBLN2	Fibulin-2	202000000	72300000	54700000	221000000	178000000
ScSSScVATDPDSIGAAHLIFccFR	P55000	SLUR1_HUMAN	SLURP1	Secreted Ly-6/uPAR-related protein 1	203000000	30300000	3854000	196000000	221000000
FQLEEFSPR	Q8NFZ8	CADM4_HUMAN	CADM4	Cell adhesion molecule 4	204000000	219750000	229000000	219000000	227000000
EHAVEGDcDFQLLK	P02765	FETUA_HUMAN	AHSG	Alpha-2-HS-glycoprotein	206000000	204000000	113000000	112000000	110000000
LVGGPMDASVEEEGVRR	P01034	CYTC_HUMAN	CST3	Cystatin-C	206000000	140000000	87100000	82400000	80100000
TAAENDFVTLK	P35908	K22E_HUMAN	KRT2	Keratin, type II cytoskeletal 2 epidermal	206000000	99175000	27200000	60500000	103000000
NADLQVLKPEPELVYEDLR	P01833	PIGR_HUMAN	PIGR	Polymeric immunoglobulin receptor	210000000	60300000	47000000	161000000	158000000
VTGDHVDLTTcPLAAGAQQEK	Q15828	CYTM_HUMAN	CST6	Cystatin-M	210000000	169000000	123000000	134000000	127000000
QSVEADINGLR	P13645	K1C10_HUMAN	KRT10	Keratin, type I cytoskeletal 10	211000000	0	0	62400000	86700000
cSGTIYAEEEGQETMK	Q6UXG3	CLM9_HUMAN	CD300LG	CMRF35-like molecule 9	212000000	207000000	240000000	233000000	292000000
LENEIQTYR	P13645	K1C10_HUMAN	KRT10	Keratin, type I cytoskeletal 10	212000000	59300000	38100000	84100000	163000000
TAEYDVAYGESHLFR	P12109	CO6A1_HUMAN	COL6A1	Collagen alpha-1(VI) chain	215000000	79100000	50900000	59200000	72800000
TLAFPLTIR	Q9UNN8	EPCR_HUMAN	PROCR	Endothelial protein C receptor	215000000	202000000	207000000	284000000	302000000
LLDSLPSDTR	P05155	IC1_HUMAN	SERPING1	Plasma protease C1 inhibitor	216000000	185000000	164000000	144000000	185000000
VSGPAAPAQSYTALFR	Q8WZ75	ROBO4_HUMAN	ROBO4	Roundabout homolog 4	217000000	172000000	136000000	173000000	200000000
cPLLVDSEGWVK	P01833	PIGR_HUMAN	PIGR	Polymeric immunoglobulin receptor	218000000	107000000	107000000	90100000	129000000
ASHEEVEGLVEK	Q08380	LG3BP_HUMAN	LGALS3BP	Galectin-3-binding protein	220000000	190000000	156000000	180000000	202000000
ETTcSKESNEELTEScETK	P01042	KNG1_HUMAN	KNG1	Kininogen-1	220000000	110000000	56600000	137000000	86800000
QEYEQLIAK	P35527	K1C9_HUMAN	KRT9	Keratin, type I cytoskeletal 9	220000000	42800000	35300000	61500000	99300000
QQTEEMWEVLKPK	Q01459	DIAC_HUMAN	CTBS	Di-N-acetylchitobiase	221000000	155000000	124000000	143000000	123000000
LASYLDKVQALEEANNDLENK	P35527	K1C9_HUMAN	KRT9	Keratin, type I cytoskeletal 9	224000000	18400000	9588000	60800000	79000000
VQLTGEPVPMAR	P15151	PVR_HUMAN	PVR	Poliovirus receptor	224000000	202000000	214000000	198000000	145000000
TALQPMVSALNIR	P07911	UROM_HUMAN	UMOD	Uromodulin	225000000	135000000	158000000	192000000	329000000
AAcGPSScYALFPR	Q9HCU0	CD248_HUMAN	CD248	Endosialin	226000000	238000000	237000000	266000000	241750000
DFVQPPTK	P01042	KNG1_HUMAN	KNG1	Kininogen-1	226000000	242000000	177000000	123000000	162000000
ENELTYYccK	P13987	CD59_HUMAN	CD59	CD59 glycoprotein	226000000	335000000	325000000	217000000	271000000
YLQGSSVQLR	Q6EMK4	VASN_HUMAN	VASN	Vasorin	226000000	162000000	151000000	129000000	153000000
GKcVLFPYGGcQGNGNK	P02760	AMBP_HUMAN	AMBP	Protein AMBP	228000000	188000000	234000000	222000000	135000000
GTPQDcQLcPcYGDPAAGQAAHTcFLDTDGHPTcDAcSPGHSGR	P98160	PGBM_HUMAN	HSPG2	Basement membrane-specific heparan sulfate proteoglycan core protein	229000000	59900000	55200000	40300000	0
RLGEPcDQLHVcDASQGLVcQPGAGPGGR	O76076	WISP2_HUMAN	WISP2	WNT1-inducible-signaling pathway protein 2	229000000	96800000	88100000	206000000	217000000
NKYEDEINKR	P13647	K2C5_HUMAN	KRT5	Keratin, type II cytoskeletal 5	230000000	39600000	29700000	117000000	93600000
AGYIIPLQGPGLTTTESR	P10253	LYAG_HUMAN	GAA	Lysosomal alpha-glucosidase	231000000	269000000	129000000	291000000	270000000
INFAcSYPLDmK	P07911	UROM_HUMAN	UMOD	Uromodulin	231000000	168000000	207000000	165000000	121000000
SLTLGIEPVSPTSLR	Q6EMK4	VASN_HUMAN	VASN	Vasorin	231000000	106000000	122000000	143000000	127000000
FTGSLQQLTVHPDPR	P39059	COFA1_HUMAN	COL15A1	Collagen alpha-1(XV) chain	232000000	227000000	158000000	182000000	158000000
SQFSPAVFVYK	Q8WVV5	BT2A2_HUMAN	BTN2A2	Butyrophilin subfamily 2 member A2	233000000	212000000	251000000	279000000	291000000
RGSIQVDGEELVSGR	P98160	PGBM_HUMAN	HSPG2	Basement membrane-specific heparan sulfate proteoglycan core protein	234000000	118000000	86600000	118000000	148000000
ITLWNR	P10253	LYAG_HUMAN	GAA	Lysosomal alpha-glucosidase	235000000	204000000	203000000	153000000	139000000
LGPGMADIcK	P07602	SAP_HUMAN	PSAP	Prosaposin	235000000	194000000	180000000	207000000	268000000
TLNDMRQEYEQLIAK	P35527	K1C9_HUMAN	KRT9	Keratin, type I cytoskeletal 9	235000000	0	13000000	43700000	55200000
EDQTSPAPGLR	Q96FE7	P3IP1_HUMAN	PIK3IP1	Phosphoinositide-3-kinase-interacting protein 1	236000000	386000000	386000000	271000000	276000000
EGTINVHDVETQFNQYK	P15941	MUC1_HUMAN	MUC1	Mucin-1	237000000	99400000	106000000	200000000	183000000
ADEGWYWcGVK	P01833	PIGR_HUMAN	PIGR	Polymeric immunoglobulin receptor	241000000	161000000	154000000	145000000	175000000
EGSNSLIcScDYDGGSVHISK	P01133	EGF_HUMAN	EGF	Pro-epidermal growth factor	244000000	140000000	72500000	121000000	153000000
QLKEHAVEGDcDFQLLK	P02765	FETUA_HUMAN	AHSG	Alpha-2-HS-glycoprotein	245000000	134450000	61800000	130000000	101000000
AFPALTSLDLSDNPGLGER	P08571	CD14_HUMAN	CD14	Monocyte differentiation antigen CD14	247000000	5435000	42200000	161000000	39500000
AETEcQNTEYQQLLDIK	P13645	K1C10_HUMAN	KRT10	Keratin, type I cytoskeletal 10	248000000	24600000	19700000	90100000	113000000
ELGGDLATPR	Q9HCU0	CD248_HUMAN	CD248	Endosialin	253000000	249000000	240000000	218000000	232000000
QISNLQQSISDAEQR	P04264	K2C1_HUMAN	KRT1	Keratin, type II cytoskeletal 1	254000000	42700000	48000000	73300000	166000000
VAVVQYSGTGQQRPER	P12109	CO6A1_HUMAN	COL6A1	Collagen alpha-1(VI) chain	257000000	180000000	129000000	105000000	142000000
VVGIPGcQTcR	P13727	PRG2_HUMAN	PRG2	Bone marrow proteoglycan	257000000	224000000	249000000	199000000	229000000
TVESITDIR	P11279	LAMP1_HUMAN	LAMP1	Lysosome-associated membrane glycoprotein 1	259000000	222000000	217000000	144000000	223000000
YVVVSHTAGSScNTPAScQQQAR	O75594	PGRP1_HUMAN	PGLYRP1	Peptidoglycan recognition protein 1	264000000	176000000	193000000	230000000	232000000
NTGVISVVTTGLDR	P12830	CADH1_HUMAN	CDH1	Cadherin-1	267000000	170000000	291000000	142000000	162000000
MALEVGDYK	P12830	CADH1_HUMAN	CDH1	Cadherin-1	268000000	252000000	335000000	248000000	256000000
LAADDFR	P08779	K1C16_HUMAN	KRT16	Keratin, type I cytoskeletal 16	269000000	58000000	37400000	112000000	155000000
YSSDYFQAPSDYR	Q08380	LG3BP_HUMAN	LGALS3BP	Galectin-3-binding protein	272000000	270000000	295000000	336000000	309000000
LLLFSDGNSQGATPAAIEK	P12109	CO6A1_HUMAN	COL6A1	Collagen alpha-1(VI) chain	273000000	22100000	128000000	139000000	130000000
IVGGWEcEK	P07288	KLK3_HUMAN	KLK3	Prostate-specific antigen	277000000	207000000	196000000	193000000	197000000
QDPPSVVVTSHQAPGEK	P25311	ZA2G_HUMAN	AZGP1	Zinc-alpha-2-glycoprotein	278000000	288000000	318000000	70800000	428000000
IESSSLQGLGR	P01133	EGF_HUMAN	EGF	Pro-epidermal growth factor	281000000	263000000	192000000	174000000	202000000
GQVPENEANVVITTLK	P12830	CADH1_HUMAN	CDH1	Cadherin-1	282000000	313000000	201000000	442000000	600000000
YPDAVATWLNPDPSQK	P10451	OSTP_HUMAN	SPP1	Osteopontin	284000000	352000000	372000000	259000000	253000000
SLNNQFASFIDK	P04264	K2C1_HUMAN	KRT1	Keratin, type II cytoskeletal 1	288000000	61700000	60700000	157000000	183000000
YPANVAVDPVER	P01133	EGF_HUMAN	EGF	Pro-epidermal growth factor	300000000	272000000	183000000	171000000	206000000
TAAENDFVTLKK	P35908	K22E_HUMAN	KRT2	Keratin, type II cytoskeletal 2 epidermal	304000000	22200000	0	105000000	201000000
SDLAVPSELALLK	Q08380	LG3BP_HUMAN	LGALS3BP	Galectin-3-binding protein	307000000	62500000	419000000	479000000	331000000
VHKEDDGVPVIcQVEHPAVTGNLQTQR	Q9BY67	CADM1_HUMAN	CADM1	Cell adhesion molecule 1	308000000	61900000	129000000	174000000	299000000
AGALNSNDAFVLK	P06396	GELS_HUMAN	GSN	Gelsolin	309000000	286000000	236000000	242000000	210000000
TIFFcER	P12830	CADH1_HUMAN	CDH1	Cadherin-1	311000000	390000000	405000000	390000000	405000000
LASYLDKVR	P08779	K1C16_HUMAN	KRT16	Keratin, type I cytoskeletal 16	313000000	36600000	30700000	160000000	98200000
VGGTGMFTVR	P07911	UROM_HUMAN	UMOD	Uromodulin	313000000	199000000	253000000	276000000	308000000
VYYREDLSPSITQR	P14543	NID1_HUMAN	NID1	Nidogen-1	313000000	211000000	245000000	279000000	227000000
NWGEGWGFMPSDR	P04745	AMY1_HUMAN	AMY1A	Alpha-amylase 1	315000000	201000000	245000000	515000000	437000000
QSLEASLAETEGR	P13645	K1C10_HUMAN	KRT10	Keratin, type I cytoskeletal 10	317000000	77100000	42000000	92200000	152000000
YDIALVQEVR	P24855	DNAS1_HUMAN	DNASE1	Deoxyribonuclease-1	318000000	190000000	159000000	178000000	114000000
GKDSYETSQLDDQSAETHSHK	P10451	OSTP_HUMAN	SPP1	Osteopontin	319000000	275000000	268000000	238000000	222000000
KANDESNEHSDVIDSQELSK	P10451	OSTP_HUMAN	SPP1	Osteopontin	319000000	297000000	200000000	244000000	178000000
LVPGPVFGSK	Q12907	LMAN2_HUMAN	LMAN2	Vesicular integral-membrane protein VIP36	320000000	297000000	347000000	296000000	220000000
MTLDDFR	P35527	K1C9_HUMAN	KRT9	Keratin, type I cytoskeletal 9	320000000	220500000	220500000	220500000	121000000
NcIDITGVR	Q12907	LMAN2_HUMAN	LMAN2	Vesicular integral-membrane protein VIP36	321000000	336000000	354000000	272000000	308000000
LGQSLDcNAEVYVVPWEK	P01042	KNG1_HUMAN	KNG1	Kininogen-1	331000000	22100000	14800000	355000000	265000000
AGEVQEPELR	P25311	ZA2G_HUMAN	AZGP1	Zinc-alpha-2-glycoprotein	334000000	335000000	366000000	326000000	443000000
NVVDGQPFTNWYDNGSNQVAFGR	P04746	AMYP_HUMAN	AMY2A	Pancreatic alpha-amylase	335000000	61800000	28500000	402000000	449000000
NMQDMVEDYR	P04264	K2C1_HUMAN	KRT1	Keratin, type II cytoskeletal 1	341000000	71500000	46300000	114000000	147000000
YFIDFVAR	P01042	KNG1_HUMAN	KNG1	Kininogen-1	343000000	125000000	70100000	249000000	175000000
LRENELTYYccKK	P13987	CD59_HUMAN	CD59	CD59 glycoprotein	344000000	296000000	323000000	537000000	261000000
AGPLcLGTGcSPDNGGcEHEcVEEVDGHVScR	Q9HCU0	CD248_HUMAN	CD248	Endosialin	346000000	148000000	99000000	132000000	193000000
ScEDPcAQAPcEQQcEPGGPQGYScHcR	Q9HCU0	CD248_HUMAN	CD248	Endosialin	350000000	260000000	236000000	410000000	351000000
mAETcVPVLR	P07911	UROM_HUMAN	UMOD	Uromodulin	357000000	270000000	295000000	267000000	230000000
YEIKEGDcPVQSGK	P01042	KNG1_HUMAN	KNG1	Kininogen-1	364000000	278000000	195000000	208000000	227000000
cQLQVQGEPPEVHWLR	P30530	UFO_HUMAN	AXL	Tyrosine-protein kinase receptor UFO	368000000	84100000	32300000	353000000	239000000
GDSVVYGLR	P10451	OSTP_HUMAN	SPP1	Osteopontin	381000000	857000000	1070000000	372000000	410000000
HMWPGDIK	P04746	AMYP_HUMAN	AMY2A	Pancreatic alpha-amylase	388000000	281000000	577000000	566000000	521000000
GYcAPGMEcVK	Q16270	IBP7_HUMAN	IGFBP7	Insulin-like growth factor-binding protein 7	391000000	249000000	183000000	208000000	168000000
QESDQcVMEVSDRR	Q03403	TFF2_HUMAN	TFF2	Trefoil factor 2	402000000	324000000	359000000	302000000	278000000
FLRPGDDSSHDLMLLR	P07288	KLK3_HUMAN	KLK3	Prostate-specific antigen	404000000	127000000	114000000	125000000	177000000
SLDLDSIIAEVK	P04264	K2C1_HUMAN	KRT1	Keratin, type II cytoskeletal 1	404000000	95100000	11700000	320000000	237000000
SDHYNcVSSGGQcLYSAcPIFTK	P60022	DEFB1_HUMAN	DEFB1	Beta-defensin 1	405000000	172000000	163000000	277000000	246000000
AVDTWSWGER	Q08380	LG3BP_HUMAN	LGALS3BP	Galectin-3-binding protein	412750000	388000000	396000000	474000000	393000000
YAQTPANMFYIVAcDNRDQR	P10153	RNAS2_HUMAN	RNASE2	Non-secretory ribonuclease	414000000	138000000	110000000	467000000	311000000
EGEAVVLPEVEPGLTAR	P18827	SDC1_HUMAN	SDC1	Syndecan-1	417000000	464000000	440000000	385000000	473000000
NHNSLLSLPQEPYSFSEPAQQAMR	P10253	LYAG_HUMAN	GAA	Lysosomal alpha-glucosidase	420000000	0	0	238000000	289000000
AYLEEEcPATLR	P25311	ZA2G_HUMAN	AZGP1	Zinc-alpha-2-glycoprotein	421000000	459000000	500000000	384000000	551000000
EFLEDTcVQYVQK	Q9UNN8	EPCR_HUMAN	PROCR	Endothelial protein C receptor	422000000	149000000	216000000	470000000	473000000
WPEPVFGR	O00187	MASP2_HUMAN	MASP2	Mannan-binding lectin serine protease 2	424000000	213000000	345000000	386000000	342000000
NILDRQDPPSVVVTSHQAPGEK	P25311	ZA2G_HUMAN	AZGP1	Zinc-alpha-2-glycoprotein	428000000	355000000	315000000	386000000	488000000
EYcGVPGDGDEELLRFSN	P02760	AMBP_HUMAN	AMBP	Protein AMBP	429000000	216000000	2664000	379000000	297000000
SQYEQLAEQNRK	P13645	K1C10_HUMAN	KRT10	Keratin, type I cytoskeletal 10	433000000	76800000	55600000	150000000	237000000
STcQSFEPPETPVVK	P09603	CSF1_HUMAN	CSF1	Macrophage colony-stimulating factor 1	434000000	441000000	515000000	389000000	419000000
VLATLcGQESTDTER	O00187	MASP2_HUMAN	MASP2	Mannan-binding lectin serine protease 2	437000000	280000000	356000000	430000000	449000000
FRIDSVSEGNAGPYR	Q6GTX8	LAIR1_HUMAN	LAIR1	Leukocyte-associated immunoglobulin-like receptor 1	440000000	308000000	199000000	203000000	287500000
NLHDLDVSDNQLER	Q6EMK4	VASN_HUMAN	VASN	Vasorin	440000000	308000000	199000000	203000000	264000000
TVAAcNLPIVRGPcR	P02760	AMBP_HUMAN	AMBP	Protein AMBP	440000000	401000000	411000000	421000000	351000000
LASPGFPGEYANDQER	O00187	MASP2_HUMAN	MASP2	Mannan-binding lectin serine protease 2	451000000	312000000	340000000	433000000	363000000
WGYSSTAITR	P10253	LYAG_HUMAN	GAA	Lysosomal alpha-glucosidase	465000000	375000000	372000000	340000000	317000000
QGPVNLLSDPEQGVEVTGQYER	Q14624	ITIH4_HUMAN	ITIH4	Inter-alpha-trypsin inhibitor heavy chain H4	471000000	123000000	69700000	374000000	306000000
QSSGENcDVVVNTLGK	P01833	PIGR_HUMAN	PIGR	Polymeric immunoglobulin receptor	475000000	408000000	336000000	263000000	300000000
WTELAGcTADFR	Q12907	LMAN2_HUMAN	LMAN2	Vesicular integral-membrane protein VIP36	476000000	341000000	363000000	448000000	439000000
TSQNSELNNMQDLVEDYKK	P35908	K22E_HUMAN	KRT2	Keratin, type II cytoskeletal 2 epidermal	480000000	53600000	31600000	130000000	205000000
GcSLNcVDDSQDYYVGKK	O43653	PSCA_HUMAN	PSCA	Prostate stem cell antigen	482000000	356000000	419000000	437000000	501000000
YFIIQDR	P07911	UROM_HUMAN	UMOD	Uromodulin	487000000	467000000	522000000	460000000	480000000
NPDEDPRGPWcYVSGEAGVPEKRPcEDLR	Q96FE7	P3IP1_HUMAN	PIK3IP1	Phosphoinositide-3-kinase-interacting protein 1	515000000	329000000	107000000	657000000	504000000
QHmDSDSSPSSSSTYcNQMMR	P07998	RNAS1_HUMAN	RNASE1	Ribonuclease pancreatic	521000000	642000000	557000000	512000000	472000000
IEISELNR	P04264	K2C1_HUMAN	KRT1	Keratin, type II cytoskeletal 1	525000000	140000000	107000000	192000000	286000000
YLDGLTAER	P35908	K22E_HUMAN	KRT2	Keratin, type II cytoskeletal 2 epidermal	532000000	82400000	73600000	130000000	410000000
VLSIAQAHSPAFScEQVR	P08571	CD14_HUMAN	CD14	Monocyte differentiation antigen CD14	536000000	312000000	240000000	323000000	323000000
TNAENEFVTIK	P04264	K2C1_HUMAN	KRT1	Keratin, type II cytoskeletal 1	544000000	128000000	89000000	188000000	201000000
AGAAAGGPGVSGVcVcK	Q16270	IBP7_HUMAN	IGFBP7	Insulin-like growth factor-binding protein 7	550000000	398000000	279000000	299000000	293000000
VVAQGVGIPEDSIFTmADR	P02760	AMBP_HUMAN	AMBP	Protein AMBP	551000000	384000000	591000000	586000000	651000000
VFMYLSDSR	P07911	UROM_HUMAN	UMOD	Uromodulin	556000000	500000000	569000000	1546000	555000000
LSDAGQYLcQAGDDSNSNKK	P01833	PIGR_HUMAN	PIGR	Polymeric immunoglobulin receptor	560000000	493000000	425000000	374000000	427000000
DIPAmLPAAR	Q9GZM5	YIPF3_HUMAN	YIPF3	Protein YIPF3	564000000	832000000	889000000	692000000	652000000
QKWEAEPVYVQR	P25311	ZA2G_HUMAN	AZGP1	Zinc-alpha-2-glycoprotein	566000000	555000000	599000000	509000000	801000000
EDScQLGYSAGPcmGmTSR	P02760	AMBP_HUMAN	AMBP	Protein AMBP	577000000	608000000	687000000	587000000	612000000
LASPGFPGEYANDQERR	O00187	MASP2_HUMAN	MASP2	Mannan-binding lectin serine protease 2	581000000	354000000	440000000	500000000	264000000
GVcEETSGAYEK	P02760	AMBP_HUMAN	AMBP	Protein AMBP	590000000	499000000	433000000	544000000	512000000
LKYENEVALR	P13645	K1C10_HUMAN	KRT10	Keratin, type I cytoskeletal 10	600000000	63700000	42300000	252000000	345000000
QLYNKYPDAVATWLNPDPSQK	P10451	OSTP_HUMAN	SPP1	Osteopontin	601000000	205000000	208000000	444000000	364500000
TDTDGKFLYHK	P02760	AMBP_HUMAN	AMBP	Protein AMBP	621000000	412000000	404000000	613000000	505000000
DWVIPPIScPENEKGPFPK	P12830	CADH1_HUMAN	CDH1	Cadherin-1	638000000	348000000	476000000	840000000	713000000
DFPAVPYSGWDFNDGK	P04746	AMYP_HUMAN	AMY2A	Pancreatic alpha-amylase	639000000	347000000	474000000	1100000000	953000000
APLQGTLLGYR	P30530	UFO_HUMAN	AXL	Tyrosine-protein kinase receptor UFO	652000000	243000000	244000000	215000000	149000000
QGVDADINGLR	P35527	K1C9_HUMAN	KRT9	Keratin, type I cytoskeletal 9	663000000	159000000	125000000	180000000	232000000
QVEGMEDWKQDSQLQK	P25311	ZA2G_HUMAN	AZGP1	Zinc-alpha-2-glycoprotein	667000000	595000000	641000000	658000000	731000000
cVLFPYGGcQGNGNKFYSEKEcR	P02760	AMBP_HUMAN	AMBP	Protein AMBP	698000000	394000000	394000000	702000000	539000000
STEYGEGYAcDTDLRGWYR	P07911	UROM_HUMAN	UMOD	Uromodulin	698000000	47900000	43000000	660000000	432000000
ALVFVDNHDNQR	P04746	AMYP_HUMAN	AMY2A	Pancreatic alpha-amylase	702000000	827000000	863000000	998000000	971000000
TLLDIDNTR	P35527	K1C9_HUMAN	KRT9	Keratin, type I cytoskeletal 9	718000000	162000000	136000000	160000000	198000000
cVLFPYGGcQGNGNKFYSEK	P02760	AMBP_HUMAN	AMBP	Protein AMBP	720000000	499000000	617000000	757000000	535000000
IASFSQNcDIYPGK	P01042	KNG1_HUMAN	KNG1	Kininogen-1	748000000	750000000	565000000	514000000	574000000
DAEAWFNEK	P13645	K1C10_HUMAN	KRT10	Keratin, type I cytoskeletal 10	761000000	381250000	103000000	319000000	342000000
YEELQITAGR	P04264	K2C1_HUMAN	KRT1	Keratin, type II cytoskeletal 1	766000000	364650000	88600000	256000000	348000000
FEHcNFNDVTTR	P13987	CD59_HUMAN	CD59	CD59 glycoprotein	779000000	1170000000	1050000000	914000000	1190000000
ISHELDSASSEVN	P10451	OSTP_HUMAN	SPP1	Osteopontin	794000000	757000000	564000000	473000000	528000000
YAQTPANmFYIVAcDNR	P10153	RNAS2_HUMAN	RNASE2	Non-secretory ribonuclease	795000000	421000000	464000000	871000000	810000000
INFAcSYPLDMK	P07911	UROM_HUMAN	UMOD	Uromodulin	817000000	548000000	790000000	1070000000	936000000
DIPAMLPAAR	Q9GZM5	YIPF3_HUMAN	YIPF3	Protein YIPF3	820000000	1160000000	805900	1160000000	921000000
KEDScQLGYSAGPcmGmTSR	P02760	AMBP_HUMAN	AMBP	Protein AMBP	823000000	897000000	1020000000	914000000	902000000
VVAQGVGIPEDSIFTmADRGEcVPGEQEPEPILIPR	P02760	AMBP_HUMAN	AMBP	Protein AMBP	840000000	39100000	21800000	1240000000	939000000
KLGQSLDcNAEVYVVPWEK	P01042	KNG1_HUMAN	KNG1	Kininogen-1	870000000	65800000	11900000	608000000	514000000
QYFTVFDR	P0DJD8	PEPA3_HUMAN	PGA3	Pepsin A-3	903000000	777000000	968000000	896000000	775000000
KYNSQNQSNNQFVLYR	P01042	KNG1_HUMAN	KNG1	Kininogen-1	907000000	705000000	553000000	629000000	711000000
DWVSVVTPAR	P07911	UROM_HUMAN	UMOD	Uromodulin	909000000	799000000	995000000	1040000000	1070000000
ANNQVGLAPVA	P0DJD8	PEPA3_HUMAN	PGA3	Pepsin A-3	912000000	0	921000000	616000000	626000000
QNLLAPQNAVSSEETNDFKQETLPSK	P10451	OSTP_HUMAN	SPP1	Osteopontin	921000000	624000000	473000000	349000000	420000000
TNAENEFVTIKK	P04264	K2C1_HUMAN	KRT1	Keratin, type II cytoskeletal 1	944000000	192000000	135000000	378000000	404000000
DGPcGTVLTR	P07911	UROM_HUMAN	UMOD	Uromodulin	947000000	955000000	1050000000	934000000	966000000
cSGFNDRDNRDWVSVVTPAR	P07911	UROM_HUMAN	UMOD	Uromodulin	955000000	488000000	487000000	900000000	865000000
YAQTPANMFYIVAcDNR	P10153	RNAS2_HUMAN	RNASE2	Non-secretory ribonuclease	990000000	459000000	378000000	1310000000	1270000000
DSTIQVVENGESSQGR	P07911	UROM_HUMAN	UMOD	Uromodulin	1000000000	838000000	902000000	978000000	1110000000
VLDELTLTK	P13645	K1C10_HUMAN	KRT10	Keratin, type I cytoskeletal 10	1000000000	229000000	145000000	290000000	471000000
LLDNLNQDAPDTYHYVVSEPLGR	P24855	DNAS1_HUMAN	DNASE1	Deoxyribonuclease-1	1010000000	296000000	471000000	1150000000	1190000000
SRYPVcGSDGTTYPSGcQLR	Q16270	IBP7_HUMAN	IGFBP7	Insulin-like growth factor-binding protein 7	1030000000	676000000	468000000	525000000	557000000
NcGYPGISPEEcASR	Q03403	TFF2_HUMAN	TFF2	Trefoil factor 2	1040000000	968000000	1010000000	833000000	804000000
cKPVNTFVHEPLVDVQNVcFQEK	P07998	RNAS1_HUMAN	RNASE1	Ribonuclease pancreatic	1110000000	129000000	41000000	429000000	1170000000
QSVEADINGLRR	P13645	K1C10_HUMAN	KRT10	Keratin, type I cytoskeletal 10	1190000000	86200000	545050000	270000000	634000000
TELLPGDRDNLAIQTR	Q16270	IBP7_HUMAN	IGFBP7	Insulin-like growth factor-binding protein 7	1260000000	721000000	408000000	505000000	507000000
LVSEDPINDGEWHR	P98160	PGBM_HUMAN	HSPG2	Basement membrane-specific heparan sulfate proteoglycan core protein	1290000000	1120000000	983000000	1170000000	1230000000
LSEPAELTDAVK	P07288	KLK3_HUMAN	KLK3	Prostate-specific antigen	1350000000	946000000	907000000	669000000	817000000
TATITVLPQQPR	P30530	UFO_HUMAN	AXL	Tyrosine-protein kinase receptor UFO	1410000000	1300000000	1670000000	1270000000	1160000000
KGVcEETSGAYEKTDTDGK	P02760	AMBP_HUMAN	AMBP	Protein AMBP	1420000000	992000000	1130000000	1650000000	1140000000
LRENELTYYccK	P13987	CD59_HUMAN	CD59	CD59 glycoprotein	1490000000	1980000000	1930000000	1450000000	1920000000
TGSGDIENYNDATQVR	P04746	AMYP_HUMAN	AMY2A	Pancreatic alpha-amylase	1510000000	1710000000	1690000000	1920000000	2370000000
YGFIEGHVVIPR	P16070	CD44_HUMAN	CD44	CD44 antigen	1540000000	307000000	382000000	1420000000	1500000000
ALEESNYELEGK	P13645	K1C10_HUMAN	KRT10	Keratin, type I cytoskeletal 10	1630000000	282000000	218000000	560000000	926000000
TmLLQPAGSLGSYSYR	P41222	PTGDS_HUMAN	PTGDS	Prostaglandin-H2 D-isomerase	1640000000	1030000000	1040000000	1270000000	1470000000
RQEcSIPVcGQDQVTVAMTPR	P00734	THRB_HUMAN	F2	Prothrombin	1730000000	600000000	503000000	1430000000	1340000000
TMLLQPAGSLGSYSYR	P41222	PTGDS_HUMAN	PTGDS	Prostaglandin-H2 D-isomerase	1760000000	1060000000	1120000000	1770000000	2290000000
FAGVFHVEK	P16070	CD44_HUMAN	CD44	CD44 antigen	1770000000	1380000000	1550000000	2380000000	1210000000
QADEDYSHDLMLLR	P06870	KLK1_HUMAN	KLK1	Kallikrein-1	1840000000	1110000000	945000000	979000000	861000000
TLDEYWR	P07911	UROM_HUMAN	UMOD	Uromodulin	1850000000	1710000000	1810000000	1650000000	1760000000
GVcEETSGAYEKTDTDGKFLYHK	P02760	AMBP_HUMAN	AMBP	Protein AMBP	1860000000	900000000	775000000	1740000000	1400000000
AQGFTEDTIVFLPQTDK	P41222	PTGDS_HUMAN	PTGDS	Prostaglandin-H2 D-isomerase	1950000000	733000000	551000000	2210000000	1990000000
EVTINPDTTcGNDWVcEHR	P04746	AMYP_HUMAN	AMY2A	Pancreatic alpha-amylase	2000000000	1860000000	1640000000	2600000000	2720000000
ENFLFLTPDcK	P01042	KNG1_HUMAN	KNG1	Kininogen-1	2040000000	2360000000	1620000000	1650000000	1600000000
STEYGEGYAcDTDLR	P07911	UROM_HUMAN	UMOD	Uromodulin	2130000000	1810000000	1710000000	1820000000	2220000000
NPDEDPRGPWcYVSGEAGVPEK	Q96FE7	P3IP1_HUMAN	PIK3IP1	Phosphoinositide-3-kinase-interacting protein 1	2150000000	2540000000	2270000000	2420000000	2630000000
ALSIGFETcR	P16070	CD44_HUMAN	CD44	CD44 antigen	2200000000	1820000000	1820000000	1630000000	1040000000
VLNLGPITR	P07911	UROM_HUMAN	UMOD	Uromodulin	2200000000	1590000000	2150000000	879000000	1370000000
EDScQLGYSAGPcmGMTSR	P02760	AMBP_HUMAN	AMBP	Protein AMBP	2260000000	2330000000	3190000000	2240000000	2110000000
DKLAAcLEGNcAEGLGTNYR	P00734	THRB_HUMAN	F2	Prothrombin	2280000000	900000000	743000000	1990000000	2020000000
VVAQGVGIPEDSIFTMADRGEcVPGEQEPEPILIPR	P02760	AMBP_HUMAN	AMBP	Protein AMBP	2370000000	0	49000000	4740000000	3130000000
RQEcSIPVcGQDQVTVAmTPR	P00734	THRB_HUMAN	F2	Prothrombin	2380000000	1770000000	1860000000	2000000000	1950000000
NPDSSTTGPWcYTTDPTVR	P00734	THRB_HUMAN	F2	Prothrombin	2390000000	2310000000	2410000000	2250000000	2750000000
TVGSDTFYSFK	P01042	KNG1_HUMAN	KNG1	Kininogen-1	2410000000	2390000000	1980000000	2040000000	2100000000
QVVAGLNFR	P01042	KNG1_HUMAN	KNG1	Kininogen-1	2640000000	2100000000	1900000000	1770000000	1620000000
GVcEETSGAYEKTDTDGK	P02760	AMBP_HUMAN	AMBP	Protein AMBP	2670000000	2060000000	1950000000	1580000000	2800000000
TWQDcEYKDAAK	P01042	KNG1_HUMAN	KNG1	Kininogen-1	2750000000	2200000000	1550000000	1570000000	1840000000
FLEQQNQVLQTK	P04264	K2C1_HUMAN	KRT1	Keratin, type II cytoskeletal 1	2830000000	566000000	484000000	972000000	1530000000
MAETcVPVLR	P07911	UROM_HUMAN	UMOD	Uromodulin	2940000000	2370000000	3050000000	2510000000	2340000000
SGIEcQLWR	P00734	THRB_HUMAN	F2	Prothrombin	3010000000	3100000000	3070000000	2730000000	2980000000
DPPQYPVVPVHLDR	P10153	RNAS2_HUMAN	RNASE2	Non-secretory ribonuclease	3220000000	1300000000	2180000000	2300000000	2410000000
YNSQNQSNNQFVLYR	P01042	KNG1_HUMAN	KNG1	Kininogen-1	3310000000	2940000000	2650000000	2510000000	2110000000
EDScQLGYSAGPcMGMTSR	P02760	AMBP_HUMAN	AMBP	Protein AMBP	3460000000	4230000000	5160000000	5210000000	3650000000
GDGWHcEcSPGScGPGLDcVPEGDALVcADPcQAHR	P07911	UROM_HUMAN	UMOD	Uromodulin	3720000000	1520000000	1150000000	3560000000	3330000000
VVAQGVGIPEDSIFTMADR	P02760	AMBP_HUMAN	AMBP	Protein AMBP	3830000000	3730000000	3440000000	4720000000	4640000000
RDPPQYPVVPVHLDR	P10153	RNAS2_HUMAN	RNASE2	Non-secretory ribonuclease	3980000000	2610000000	2790000000	4110000000	1760000000
AIPVAQDLNAPSDWDSR	P10451	OSTP_HUMAN	SPP1	Osteopontin	4290000000	5200000000	4560000000	3330000000	3190000000
LTEPADTITDAVK	P06870	KLK1_HUMAN	KLK1	Kallikrein-1	4840000000	3910000000	3420000000	2900000000	3510000000
KEDScQLGYSAGPcmGMTSR	P02760	AMBP_HUMAN	AMBP	Protein AMBP	5270000000	5940000000	7500000000	6350000000	6160000000
IASFSQNcDIYPGKDFVQPPTK	P01042	KNG1_HUMAN	KNG1	Kininogen-1	7240000000	3370000000	2890000000	5330000000	4750000000
DIPTNSPELEETLTHTITK	P01042	KNG1_HUMAN	KNG1	Kininogen-1	7520000000	5260000000	3840000000	6130000000	5230000000
cVLFPYGGcQGNGNK	P02760	AMBP_HUMAN	AMBP	Protein AMBP	7590000000	10700000000	12100000000	7860000000	8790000000
KEDScQLGYSAGPcMGMTSR	P02760	AMBP_HUMAN	AMBP	Protein AMBP	7760000000	9080000000	11600000000	8870000000	7340000000
QHMDSDSSPSSSSTYcNQMMR	P07998	RNAS1_HUMAN	RNASE1	Ribonuclease pancreatic	11300000000	10600000000	11100000000	11100000000	10100000000
GEcVPGEQEPEPILIPR	P02760	AMBP_HUMAN	AMBP	Protein AMBP	11400000000	9400000000	7820000000	10800000000	13500000000
ETLLQDFR	P02760	AMBP_HUMAN	AMBP	Protein AMBP	18400000000	18000000000	21300000000	10700000000	11900000000
EYcGVPGDGDEELLR	P02760	AMBP_HUMAN	AMBP	Protein AMBP	35500000000	28400000000	33200000000	20400000000	27700000000
TVAAcNLPIVR	P02760	AMBP_HUMAN	AMBP	Protein AMBP	42700000000	46000000000	55500000000	34300000000	35300000000

## Sheet: ProteoPrep Normal
Peptide sequence	UniprotID	UniprotAccession	Symbol	Name	Area 1	Area 2	Area 3	Area 4	Area 5
AGVETTTPSK	P0CG05	LAC2_HUMAN	IGLC2	Ig lambda-2 chain C regions	0	0	440700	572900	632900
AIHcPRPHDFENGEYWPR	P00751	CFAB_HUMAN	CFB	Complement factor B	0	0	61250000	108000000	137000000
ASYLDcIR	P02787	TRFE_HUMAN	TF	Serotransferrin	0	665000000	626000000	562000000	683000000
AYKSELEEQLTPVAEETR	P02649	APOE_HUMAN	APOE	Apolipoprotein E	0	61500000	0	39900000	46100000
cRGQSISVTSIRPcAAETQ	P10643	CO7_HUMAN	C7	Complement component C7	0	0	1.60667e+07	48200000	1.60667e+07
DKcEPLEK	P02763	A1AG1_HUMAN	ORM1	Alpha-1-acid glycoprotein 1	0	871900	719300	1958000	1620000
DSGFQMNQLR	P02787	TRFE_HUMAN	TF	Serotransferrin	0	0	402000000	782000000	826000000
FNWYVDGVEVHNAK	P01857	IGHG1_HUMAN	IGHG1	Ig gamma-1 chain C region	0	4.33333e+06	0	13000000	4.33333e+06
FWDYLR	P02649	APOE_HUMAN	APOE	Apolipoprotein E	0	34200000	32900000	30400000	24375000
GEVQAMLGQSTEELR	P02649	APOE_HUMAN	APOE	Apolipoprotein E	0	0	31600000	20300000	33800000
GKWERPFEVK	P01009	A1AT_HUMAN	SERPINA1	Alpha-1-antitrypsin	0	55800000	21800000	105000000	113000000
GTEAAGAmFLEAIPmSIPPEVK	P01009	A1AT_HUMAN	SERPINA1	Alpha-1-antitrypsin	0	28200000	16950000	0	39600000
HKVYAcEVTHQGLSSPVTK	P01834	IGKC_HUMAN	IGKC	Ig kappa chain C region	0	327000000	655000000	540000000	651000000
HSTIFENLANKADR	P02787	TRFE_HUMAN	TF	Serotransferrin	0	18800000	54800000	47200000	45500000
KGDTFScmVGHEALPLAFTQK	P01877	IGHA2_HUMAN	IGHA2	Ig alpha-2 chain C region	0	40200000	68400000	32500000	34600000
KQINDYVEK	P01009	A1AT_HUMAN	SERPINA1	Alpha-1-antitrypsin	0	2219000	0	4117000	2778000
LKEccEKPLLEK	P02768	ALBU_HUMAN	ALB	Serum albumin	0	26600000	25600000	38200000	26700000
LLDDLVTcASR	Q9NPY3	C1QR1_HUMAN	CD93	Complement component C1q receptor	0	10400000	6840000	0	4310000
LVDKFLEDVKK	P01009	A1AT_HUMAN	SERPINA1	Alpha-1-antitrypsin	0	0	2170000000	3090000000	3190000000
MYLGYEYVTAIR	P02787	TRFE_HUMAN	TF	Serotransferrin	0	123000000	26700000	68600000	160000000
QPYITQNYFPVGTVVEYEcRPGYR	P08174	DAF_HUMAN	CD55	Complement decay-accelerating factor	0	96100000	29900000	0	102000000
RLGmFNIQHcK	P01009	A1AT_HUMAN	SERPINA1	Alpha-1-antitrypsin	0	0	5825000	12000000	11300000
RLGMFNIQHcK	P01009	A1AT_HUMAN	SERPINA1	Alpha-1-antitrypsin	0	0	25700000	20700000	11600000
SDVmYTDWKK	P19652	A1AG2_HUMAN	ORM2	Alpha-1-acid glycoprotein 2	0	51000000	53400000	30000000	35600000
SPVGVQPILNEHTFcAGMSK	P00738	HPT_HUMAN	HP	Haptoglobin	0	10000000	25000000	17200000	27900000
SRPVRDcDDVLQTHPSGTQSGIFNIK	P02671	FIBA_HUMAN	FGA	Fibrinogen alpha chain	0	15000000	15000000	30000000	15000000
TAGWNIPmGLLYNK	P02787	TRFE_HUMAN	TF	Serotransferrin	0	58200000	59200000	36000000	72500000
TYMLAFDVNDEK	P02763	A1AG1_HUMAN	ORM1	Alpha-1-acid glycoprotein 1	0	31500000	0	12325000	17800000
VHTEccHGDLLEcADDRADLAK	P02768	ALBU_HUMAN	ALB	Serum albumin	0	25900000	30400000	48900000	46800000
VQWKVDNALQSGNSQESVTEQDSK	P01834	IGKC_HUMAN	IGKC	Ig kappa chain C region	0	15400000	29700000	22200000	0
WcALSHHER	P02787	TRFE_HUMAN	TF	Serotransferrin	0	9455000	10700000	16400000	14900000
NVPLPVIAELPPK	P01871	IGHM_HUMAN	IGHM	Ig mu chain C region	2294000	20300000	41500000	0	6559000
EGVQKEDIPPADLSDQVPDTESETR	P01024	CO3_HUMAN	C3	Complement C3	2762000	18131000	18131000	33500000	18131000
DcHLAQVPSHTVVAR	P02787	TRFE_HUMAN	TF	Serotransferrin	5182000	26570500	38500000	25600000	37000000
VDNALQSGNSQESVTEQDSKDSTYSLSSTLTLSK	P01834	IGKC_HUMAN	IGKC	Ig kappa chain C region	7647000	287000000	122000000	450000000	504000000
QGLLPVLESFK	P02647	APOA1_HUMAN	APOA1	Apolipoprotein A-I	11700000	11600000	2861000	0	9542000
SAGWNIPIGLLYcDLPEPR	P02787	TRFE_HUMAN	TF	Serotransferrin	11700000	69400000	0	22600000	105000000
AEMADQAAAWLTR	P0C0L5	CO4B_HUMAN	C4B	Complement C4-B	14700000	0	23200000	21900000	0
WSSPPQcEGLPcK	P08603	CFAH_HUMAN	CFH	Complement factor H	14900000	8801500	8706000	0	11600000
AQLGDLPWQVAIK	P05156	CFAI_HUMAN	CFI	Complement factor I	15400000	22200000	23900000	31400000	12800000
DIQMTQSPSTLSASVGDR	P01596	KV104_HUMAN	Ig kappa chain V-I region CAR	Ig kappa chain V-I region CAR	15800000	22200000	19900000	19200000	33900000
FSGSGSGTDFTLTISR	P01620	KV302_HUMAN	Ig kappa chain V-III region SIE	Ig kappa chain V-III region SIE	15800000	37400000	16000000	12400000	61200000
IVIEYVDR	P05156	CFAI_HUMAN	CFI	Complement factor I	1.61207e+07	21300000	1.61207e+07	20700000	6362000
KPVEEYANcHLAR	P02787	TRFE_HUMAN	TF	Serotransferrin	17400000	80500000	95300000	156000000	89300000
LSSWVLLmK	P01009	A1AT_HUMAN	SERPINA1	Alpha-1-antitrypsin	1.79333e+07	0	1.79333e+07	23400000	30400000
EQLGEFYEALDcLcIPR	P19652	A1AG2_HUMAN	ORM2	Alpha-1-acid glycoprotein 2	18700000	82200000	91475000	85000000	180000000
TmGYQDFADVVcYTQK	P05156	CFAI_HUMAN	CFI	Complement factor I	19100000	17800000	17800000	17200000	17100000
TTENYPNAGLImNYcR	P08519	APOA_HUMAN	LPA	Apolipoprotein(a)	19300000	19300000	19300000	19300000	19300000
QWAGLVEK	P02649	APOE_HUMAN	APOE	Apolipoprotein E	19500000	9500000	18500000	0	0
mTVTDQVNcPK	P05090	APOD_HUMAN	APOD	Apolipoprotein D	19700000	12200000	15100000	11800000	9041000
HQTVPQNTGGKNPDPWAK	P02787	TRFE_HUMAN	TF	Serotransferrin	20200000	115000000	119000000	149000000	106000000
EMEcAGTYDGSIDAcK	P05156	CFAI_HUMAN	CFI	Complement factor I	20500000	18500000	17000000	13100000	0
VGYVSGWGR	P00738	HPT_HUMAN	HP	Haptoglobin	21100000	20400000	16800000	17300000	19600000
LLDNWDSVTSTFSK	P02647	APOA1_HUMAN	APOA1	Apolipoprotein A-I	21700000	10300000	20600000	39500000	24500000
GPSVFPLAPSSK	P01857	IGHG1_HUMAN	IGHG1	Ig gamma-1 chain C region	22500000	0	12000000	25500000	0
TLMFGSYLDDEK	P19652	A1AG2_HUMAN	ORM2	Alpha-1-acid glycoprotein 2	23100000	21825000	22600000	12200000	29400000
VFDEFKPLVEEPQNLIK	P02768	ALBU_HUMAN	ALB	Serum albumin	23700000	0	13200000	35600000	18125000
LSSWVLLMK	P01009	A1AT_HUMAN	SERPINA1	Alpha-1-antitrypsin	24700000	25700000	39500000	28600000	62900000
SVIPSDGPSVAcVKK	P02787	TRFE_HUMAN	TF	Serotransferrin	24700000	23500000	22300000	33600000	20800000
TPEYYPNAGLIMNYcR	P08519	APOA_HUMAN	LPA	Apolipoprotein(a)	24700000	31900000	35600000	26700000	37600000
YLDKTEQWSTLPPETK	P0C0L4	CO4A_HUMAN	C4A	Complement C4-A, Complement C4-B	24900000	9250000	12100000	0	0
QEPERNEcFLQHKDDNPNLPR	P02768	ALBU_HUMAN	ALB	Serum albumin	25200000	77700000	162000000	178000000	120000000
WELALGR	P02649	APOE_HUMAN	APOE	Apolipoprotein E	25600000	24600000	21400000	25100000	33100000
QSNNKYAASSYLSLTPEQWK	B9A064	IGLL5_HUMAN	IGLL5	Immunoglobulin lambda-like polypeptide 5	25700000	25700000	0	19900000	37200000
SSNNPHSPIVEEFQVPYNK	P09871	C1S_HUMAN	C1S	Complement C1s subcomponent	25800000	2.23667e+07	14000000	27300000	2.23667e+07
VLNQELR	P05090	APOD_HUMAN	APOD	Apolipoprotein D	26100000	24300000	20600000	28400000	22800000
SASLHLPK	P01009	A1AT_HUMAN	SERPINA1	Alpha-1-antitrypsin	26225000	13600000	0	54200000	37100000
QNcELFEQLGEYK	P02768	ALBU_HUMAN	ALB	Serum albumin	28100000	16000000	34000000	32200000	12600000
MPYEcGPSLDVcAQDER	P10643	CO7_HUMAN	C7	Complement component C7	29900000	30500000	37700000	22100000	30900000
LGmFNIQHcK	P01009	A1AT_HUMAN	SERPINA1	Alpha-1-antitrypsin	30000000	39700000	51600000	31200000	39800000
QAPGQGLEWMGR	P23083	HV103_HUMAN	Ig heavy chain V-I region V35	Ig heavy chain V-I region V35	30100000	27000000	26500000	20600000	20000000
AVMDDFAAFVEK	P02768	ALBU_HUMAN	ALB	Serum albumin	31100000	33200000	31800000	0	33300000
GDTFScMVGHEALPLAFTQK	P01877	IGHA2_HUMAN	IGHA2	Ig alpha-2 chain C region	31200000	89000000	72600000	100000000	132000000
EFQLFSSPHGK	P02787	TRFE_HUMAN	TF	Serotransferrin	32200000	36400000	0	0	30400000
AcDGINDcGDQSDELccK	P05156	CFAI_HUMAN	CFI	Complement factor I	34100000	30300000	22700000	0	0
DYELLcLDGTR	P02787	TRFE_HUMAN	TF	Serotransferrin	35300000	18100000	47900000	34100000	51500000
DIVMTQSPDSLAVSLGER	P01625	KV402_HUMAN	Ig kappa chain V-IV region Len	Ig kappa chain V-IV region Len	35400000	29800000	13600000	0	48100000
WcAVSEHEATK	P02787	TRFE_HUMAN	TF	Serotransferrin	36300000	41000000	51800000	43900000	32200000
ANPTVTLFPPSSEELQANK	B9A064	IGLL5_HUMAN	IGLL5	Ig lambda-1 chain C regions, Immunoglobulin lambda-like polypeptide 5	37100000	81700000	39600000	117000000	37000000
LEDSVTYHcSR	P00751	CFAB_HUMAN	CFB	Complement factor B	37100000	42900000	45500000	34400000	27200000
VTITcQASQDIR	P01609	KV117_HUMAN	Ig kappa chain V-I region Scw	Ig kappa chain V-I region Scw	37300000	42600000	39400000	0	47600000
EPQVYTLPPSR	P01857	IGHG1_HUMAN	IGHG1	Ig gamma-1 chain C region	40700000	32000000	0	33700000	22300000
NSLYLQMNSLR	P01781	HV320_HUMAN	Ig heavy chain V-III region GAL	Ig heavy chain V-III region GAL	41400000	31300000	0	41600000	42200000
GTEAAGAmFLEAIPMSIPPEVK	P01009	A1AT_HUMAN	SERPINA1	Alpha-1-antitrypsin	41700000	36600000	33200000	80300000	80300000
FKDLGEENFK	P02768	ALBU_HUMAN	ALB	Serum albumin	43700000	35400000	36600000	27000000	31700000
SKEFQLFSSPHGK	P02787	TRFE_HUMAN	TF	Serotransferrin	44100000	127000000	191000000	213000000	174000000
LSITGTYDLK	P01009	A1AT_HUMAN	SERPINA1	Alpha-1-antitrypsin	44500000	0	0	222000000	186000000
DSTYSLSSTLTLSK	P01834	IGKC_HUMAN	IGKC	Ig kappa chain C region	45500000	102000000	7.18667e+07	7.18667e+07	68100000
VQAAVGTSAAPVPSDNH	P02649	APOE_HUMAN	APOE	Apolipoprotein E	46300000	40100000	39000000	32500000	35700000
VFSLQWGEVK	P05156	CFAI_HUMAN	CFI	Complement factor I	48100000	59800000	45400000	44000000	49900000
DQYELLcLDNTR	P02787	TRFE_HUMAN	TF	Serotransferrin	51500000	82400000	103000000	70800000	79000000
mYLGYEYVTAIR	P02787	TRFE_HUMAN	TF	Serotransferrin	51600000	51600000	51600000	51600000	51600000
KPVDEYKDcHLAQVPSHTVVAR	P02787	TRFE_HUMAN	TF	Serotransferrin	52400000	127000000	390000000	375000000	424000000
LGADMEDVcGR	P02649	APOE_HUMAN	APOE	Apolipoprotein E	52500000	41000000	38700000	39600000	42300000
AATVGSLAGQPLQER	P02649	APOE_HUMAN	APOE	Apolipoprotein E	56000000	40400000	46900000	40700000	44500000
FGPPPcPDYEFR	Q9H665	IGFR1_HUMAN	IGFLR1	IGF-like family receptor 1	56800000	41100000	74100000	59225000	64900000
KASYLDcIR	P02787	TRFE_HUMAN	TF	Serotransferrin	56900000	116000000	120000000	193000000	156000000
LLQEGQALEYVcPSGFYPYPVQTR	P00751	CFAB_HUMAN	CFB	Complement factor B	59100000	105000000	13400000	0	66700000
SYELTQPPSVSVSPGQTAR	P01717	LV403_HUMAN	Ig lambda chain V-IV region Hil	Ig lambda chain V-IV region Hil	59800000	65700000	55600000	35600000	63700000
LQHLENELTHDIITK	P01009	A1AT_HUMAN	SERPINA1	Alpha-1-antitrypsin	60200000	264000000	458000000	543000000	567000000
LYHSEAFTVNFGDTEEAKK	P01009	A1AT_HUMAN	SERPINA1	Alpha-1-antitrypsin	61325000	57400000	22500000	61400000	104000000
FSGSNSGNTATLTISR	P80748	LV302_HUMAN	Ig lambda chain V-III region LOI	Ig lambda chain V-III region LOI	61525000	69400000	57500000	52000000	67200000
mPYEcGPSLDVcAQDER	P10643	CO7_HUMAN	C7	Complement component C7	65200000	45400000	42100000	46475000	33200000
cEESFVKIPGEKDSVIcLK	P08174	DAF_HUMAN	CD55	Complement decay-accelerating factor	67000000	220000000	99300000	177000000	117000000
NPNLPPETVDSLKNILTSNNIDVK	P05090	APOD_HUMAN	APOD	Apolipoprotein D	67300000	102000000	34100000	0	0
EKYLTWASR	P01877	IGHA2_HUMAN	IGHA2	Ig alpha-2 chain C region	72300000	83700000	94000000	119000000	96300000
LGMFNIQHcK	P01009	A1AT_HUMAN	SERPINA1	Alpha-1-antitrypsin	72600000	193000000	279000000	210000000	267000000
YIcENQDSISSK	P02768	ALBU_HUMAN	ALB	Serum albumin	72600000	73200000	67000000	87900000	67300000
WSGQTAIcDNGAGYcSNPGIPIGTR	P00751	CFAB_HUMAN	CFB	Complement factor B	74200000	77000000	0	23200000	22500000
HYTNPSQDVTVPcPVPPPPPccHPR	P01877	IGHA2_HUMAN	IGHA2	Ig alpha-2 chain C region	78100000	230000000	378000000	318000000	211000000
YLYEIAR	P02768	ALBU_HUMAN	ALB	Serum albumin	80200000	58800000	74700000	63000000	69175000
KDSGFQMNQLR	P02787	TRFE_HUMAN	TF	Serotransferrin	81800000	74400000	80800000	76600000	79000000
KcSTSSLLEAcTFR	P02787	TRFE_HUMAN	TF	Serotransferrin	82800000	340000000	341000000	344000000	389000000
GLETSLAEcTFTK	P05156	CFAI_HUMAN	CFI	Complement factor I	83500000	76200000	87600000	47400000	75100000
TAGWNIPMGLLYNK	P02787	TRFE_HUMAN	TF	Serotransferrin	83500000	194000000	43400000	84100000	170000000
VLSLAQEQVGGSPEK	P0C0L4	CO4A_HUMAN	C4A	Complement C4-A, Complement C4-B	83500000	78200000	91300000	82100000	76300000
LVDKFLEDVK	P01009	A1AT_HUMAN	SERPINA1	Alpha-1-antitrypsin	86100000	95900000	111000000	137000000	140000000
EVQLLESGGGLVQPGGSLR	P01765	HV304_HUMAN	Ig heavy chain V-III region TIL	Ig heavy chain V-III region TIL	89500000	117000000	76800000	81100000	99500000
KVPQVSTPTLVEVSR	P02768	ALBU_HUMAN	ALB	Serum albumin	96200000	85300000	80400000	102000000	114000000
AcGAcPLWGK	P10643	CO7_HUMAN	C7	Complement component C7	99400000	103000000	90700000	97200000	94300000
IIVPLNNR	P01591	IGJ_HUMAN	IGJ	Immunoglobulin J chain	105000000	122000000	123000000	114000000	116000000
EQTMSEcEAGALR	P10643	CO7_HUMAN	C7	Complement component C7	113000000	119000000	120000000	107000000	114000000
YAATSQVLLPSK	P01871	IGHM_HUMAN	IGHM	Ig mu chain C region	113225000	99900000	112000000	106000000	135000000
NILTSNNIDVKK	P05090	APOD_HUMAN	APOD	Apolipoprotein D	125000000	117000000	119000000	90500000	78500000
DIVMTQSPLSLPVTPGEPASIScR	P01617	KV204_HUMAN	Ig kappa chain V-II region TEW	Ig kappa chain V-II region TEW	128000000	235000000	210250000	214000000	264000000
YAATSQVLLPSKDVMQGTDEHVVcK	P01871	IGHM_HUMAN	IGHM	Ig mu chain C region	132000000	201000000	239000000	159000000	226000000
GFPSVLR	P01871	IGHM_HUMAN	IGHM	Ig mu chain C region	142000000	158000000	147000000	132000000	146000000
YVGGQEHFAHLLILR	P02763	A1AG1_HUMAN	ORM1	Alpha-1-acid glycoprotein 1	145000000	735000000	637000000	635000000	908000000
SGTASVVcLLNNFYPR	P01834	IGKC_HUMAN	IGKC	Ig kappa chain C region	148000000	334000000	138000000	213000000	276000000
VELEDWAGNEAYAEYHFR	P02671	FIBA_HUMAN	FGA	Fibrinogen alpha chain	148000000	112000000	90300000	160000000	254000000
LVNEVTEFAK	P02768	ALBU_HUMAN	ALB	Serum albumin	155000000	116000000	126000000	120000000	121000000
IPTTFENGR	P05090	APOD_HUMAN	APOD	Apolipoprotein D	168000000	134000000	131000000	160000000	119000000
LLIYGASTR	P01605	KV113_HUMAN	Ig kappa chain V-I region Lay	Ig kappa chain V-I region Lay	169000000	180000000	168000000	151000000	163000000
IKVLNQELR	P05090	APOD_HUMAN	APOD	Apolipoprotein D	171000000	288000000	260000000	217000000	206000000
NFPPSQDASGDLYTTSSQLTLPATQcPDGK	P01877	IGHA2_HUMAN	IGHA2	Ig alpha-2 chain C region	174000000	50400000	58100000	58300000	75500000
DTEEEDFHVDQVTTVK	P01009	A1AT_HUMAN	SERPINA1	Alpha-1-antitrypsin	176000000	167000000	201000000	184000000	214000000
KSASDLTWDNLK	P02787	TRFE_HUMAN	TF	Serotransferrin	188000000	180000000	170000000	179000000	179000000
NQVSLTcLVK	P01857	IGHG1_HUMAN	IGHG1	Ig gamma-1 chain C region	190000000	272000000	245000000	211000000	234000000
DIQMTQSPSSLSASVGDR	P01593	KV101_HUMAN	Ig kappa chain V-I region Scw, Ig kappa chain V-I region AG	Ig kappa chain V-I region Scw, Ig kappa chain V-I region AG	193000000	220000000	191000000	173000000	184000000
ASGVPDRFSGSGSGTDFTLK	P01617	KV204_HUMAN	Ig kappa chain V-II region TEW	Ig kappa chain V-II region TEW	197000000	231000000	225000000	244000000	226000000
EIYcPAPPQIDNGIIQGER	P08174	DAF_HUMAN	CD55	Complement decay-accelerating factor	205000000	319000000	305000000	304000000	318000000
ILPLTVcK	P10643	CO7_HUMAN	C7	Complement component C7	212000000	192000000	192000000	168000000	197000000
FVYHLSDLcK	P01591	IGJ_HUMAN	IGJ	Immunoglobulin J chain	216000000	297000000	272000000	225000000	269000000
VFSNGADLSGVTEEAPLKLSK	P01009	A1AT_HUMAN	SERPINA1	Alpha-1-antitrypsin	218000000	201000000	268000000	403000000	268000000
cDEWSVNSVGK	P02787	TRFE_HUMAN	TF	Serotransferrin	224000000	195000000	192000000	189000000	211000000
AAPSVTLFPPSSEELQANK	P0CF74	LAC6_HUMAN	IGLC6	Ig lambda-2 chain C regions, Ig lambda-6 chain C region	232000000	355000000	203000000	296000000	198000000
ETYGEMADccAK	P02768	ALBU_HUMAN	ALB	Serum albumin	233000000	244000000	336000000	343000000	237000000
KMTVTDQVNcPK	P05090	APOD_HUMAN	APOD	Apolipoprotein D	234000000	263000000	275000000	391000000	244000000
IPGEKDSVIcLK	P08174	DAF_HUMAN	CD55	Complement decay-accelerating factor	243000000	267000000	289000000	330000000	306000000
LLIYGASSR	P01620	KV302_HUMAN	Ig kappa chain V-III region SIE	Ig kappa chain V-III region SIE	246000000	259000000	245000000	242000000	254000000
GQSISVTSIRPcAAETQ	P10643	CO7_HUMAN	C7	Complement component C7	248000000	227000000	224000000	203000000	214000000
EVQLVESGGGLVQPGGSLR	P01777	HV316_HUMAN	Ig heavy chain V-III region TEI, Ig heavy chain V-III region BRO	Ig heavy chain V-III region TEI, Ig heavy chain V-III region BRO	257000000	259000000	346000000	295000000	291000000
DLcGcYSVSSVLPGcAEPWNHGK	P01876	IGHA1_HUMAN	IGHA1	Ig alpha-1 chain C region	271000000	489000000	210000000	287000000	480000000
EHVAHLLFLR	P19652	A1AG2_HUMAN	ORM2	Alpha-1-acid glycoprotein 2	271000000	1670000000	1270000000	1100000000	1010000000
HSTIFENLANK	P02787	TRFE_HUMAN	TF	Serotransferrin	275000000	337000000	389000000	443000000	458000000
KGDTFScMVGHEALPLAFTQK	P01877	IGHA2_HUMAN	IGHA2	Ig alpha-2 chain C region	295000000	509000000	401000000	225000000	447000000
LTcLQNLK	P08174	DAF_HUMAN	CD55	Complement decay-accelerating factor	296000000	294000000	284000000	315000000	329000000
EIVLTQSPGTLSLSPGER	P01620	KV302_HUMAN	Ig kappa chain V-III region SIE	Ig kappa chain V-III region SIE	312000000	854000000	915000000	958000000	717000000
FDEFFSEGcAPGSKK	P02787	TRFE_HUMAN	TF	Serotransferrin	329000000	325000000	251000000	258000000	229000000
NFPPSQDASGDLYTTSSQLTLPATQcLAGK	P01876	IGHA1_HUMAN	IGHA1	Ig alpha-1 chain C region	335000000	298000000	310000000	585000000	238000000
cLVEKGDVAFVK	P02787	TRFE_HUMAN	TF	Serotransferrin	340000000	366000000	365000000	287000000	325000000
WLQGSQELPR	P01877	IGHA2_HUMAN	IGHA2	Ig alpha-2 chain C region	345000000	697000000	1160000000	1100000000	1320000000
SDVmYTDWK	P19652	A1AG2_HUMAN	ORM2	Alpha-1-acid glycoprotein 2	356000000	337000000	379000000	318000000	377000000
NPDAVAAPYcYTR	P08519	APOA_HUMAN	LPA	Apolipoprotein(a)	365000000	324000000	289000000	302000000	316000000
GFTMIGEHSIYcTVNNDEGEWSGPPPEcR	P08174	DAF_HUMAN	CD55	Complement decay-accelerating factor	366000000	216000000	172000000	260000000	258000000
cYTAVVPLVYGGETK	P01591	IGJ_HUMAN	IGJ	Immunoglobulin J chain	372000000	370000000	352000000	328000000	344000000
EIYcPAPPQIDNGIIQGERDHYGYR	P08174	DAF_HUMAN	CD55	Complement decay-accelerating factor	385000000	544000000	358000000	444000000	468000000
TPLTATLSK	P01876	IGHA1_HUMAN	IGHA1	Ig alpha-1 chain C region	396000000	415000000	413000000	363000000	376000000
EGTcPEAPTDEcKPVK	P02787	TRFE_HUMAN	TF	Serotransferrin	407000000	401000000	398000000	327000000	302000000
LcMGSGLNLcEPNNK	P02787	TRFE_HUMAN	TF	Serotransferrin	432000000	551000000	553000000	501000000	650000000
LLIYDASNR	P04433	KV309_HUMAN	Ig kappa chain V-III region VG	Ig kappa chain V-III region VG	434000000	438000000	418000000	355000000	407000000
DGAGDVAFVK	P02787	TRFE_HUMAN	TF	Serotransferrin	441000000	391000000	394000000	357000000	388000000
DLLFRDDTVcLAK	P02787	TRFE_HUMAN	TF	Serotransferrin	457000000	693000000	562000000	326000000	509000000
DASGATFTWTPSSGK	P01877	IGHA2_HUMAN	IGHA2	Ig alpha-2 chain C region	458000000	466000000	409000000	436750000	414000000
QEPSQGTTTFAVTSILR	P01877	IGHA2_HUMAN	IGHA2	Ig alpha-2 chain C region	471000000	461000000	393000000	324000000	554000000
SDVMYTDWKK	P19652	A1AG2_HUMAN	ORM2	Alpha-1-acid glycoprotein 2	474000000	473000000	452000000	485000000	370000000
VFSNGADLSGVTEEAPLK	P01009	A1AT_HUMAN	SERPINA1	Alpha-1-antitrypsin	480000000	450000000	889000000	768000000	717000000
TEDTIFLR	P02763	A1AG1_HUMAN	ORM1	Alpha-1-acid glycoprotein 1	501000000	472000000	455000000	488000000	542000000
cLKDGAGDVAFVK	P02787	TRFE_HUMAN	TF	Serotransferrin	527000000	534000000	502000000	391000000	466000000
YAASSYLSLTPEQWK	B9A064	IGLL5_HUMAN	IGLL5	Immunoglobulin lambda-like polypeptide 5	567000000	608000000	455000000	593000000	709000000
EQLGEFYEALDcLR	P02763	A1AG1_HUMAN	ORM1	Alpha-1-acid glycoprotein 1	578000000	1140000000	325000000	448000000	834000000
TSFPEDTVITYK	P08174	DAF_HUMAN	CD55	Complement decay-accelerating factor	619000000	964000000	801000000	1010000000	897000000
WSTAVEFcK	P08174	DAF_HUMAN	CD55	Complement decay-accelerating factor	624000000	554000000	560000000	581000000	715000000
NLNEKDYELLcLDGTR	P02787	TRFE_HUMAN	TF	Serotransferrin	641000000	652000000	823000000	749000000	675000000
YLTWASR	P01877	IGHA2_HUMAN	IGHA2	Ig alpha-2 chain C region	690000000	687000000	654000000	593000000	652000000
SVLGQLGITK	P01009	A1AT_HUMAN	SERPINA1	Alpha-1-antitrypsin	699000000	728000000	754000000	1610000000	1410000000
FSGSGSGTDFTLK	P01617	KV204_HUMAN	Ig kappa chain V-II region TEW	Ig kappa chain V-II region TEW	718000000	697000000	641000000	649000000	731000000
SYScQVTHEGSTVEK	B9A064	IGLL5_HUMAN	IGLL5	Immunoglobulin lambda-like polypeptide 5	723000000	797000000	819000000	648000000	604000000
LKcDEWSVNSVGK	P02787	TRFE_HUMAN	TF	Serotransferrin	749000000	734000000	716000000	574000000	712000000
ADRDQYELLcLDNTR	P02787	TRFE_HUMAN	TF	Serotransferrin	811000000	888000000	900000000	819000000	1030000000
DASGVTFTWTPSSGK	P01876	IGHA1_HUMAN	IGHA1	Ig alpha-1 chain C region	892000000	1200000000	1020000000	930000000	1080000000
WYEIEKIPTTFENGR	P05090	APOD_HUMAN	APOD	Apolipoprotein D	946000000	1140000000	848000000	798000000	795000000
WYEIEK	P05090	APOD_HUMAN	APOD	Apolipoprotein D	978000000	869000000	878000000	934000000	954000000
cSTSSLLEAcTFR	P02787	TRFE_HUMAN	TF	Serotransferrin	999000000	891000000	917000000	786000000	889000000
EGYYGYTGAFR	P02787	TRFE_HUMAN	TF	Serotransferrin	1010000000	915000000	872000000	0	12100000
FDEFFSEGcAPGSK	P02787	TRFE_HUMAN	TF	Serotransferrin	1010000000	953000000	928000000	668000000	857000000
TFTcTAAYPESK	P01876	IGHA1_HUMAN	IGHA1	Ig alpha-1 chain C region	1210000000	1240000000	1090000000	990000000	985000000
SDVVYTDWKK	P02763	A1AG1_HUMAN	ORM1	Alpha-1-acid glycoprotein 1	1340000000	1310000000	1280000000	1810000000	1350000000
cPNPPVQENFDVNKYLGR	P05090	APOD_HUMAN	APOD	Apolipoprotein D	1390000000	662000000	743000000	802000000	709000000
IEcVSAETTEDcIAK	P02787	TRFE_HUMAN	TF	Serotransferrin	1400000000	1250000000	1200000000	1280000000	1220000000
YLGEEYVK	P02787	TRFE_HUMAN	TF	Serotransferrin	1430000000	1250000000	1160000000	1140000000	1250000000
VDNALQSGNSQESVTEQDSK	P01834	IGKC_HUMAN	IGKC	Ig kappa chain C region	1980000000	1790000000	1580000000	1780000000	1520000000
MTVTDQVNcPK	P05090	APOD_HUMAN	APOD	Apolipoprotein D	2000000000	1750000000	1730000000	1590000000	1550000000
DcDDVLQTHPSGTQSGIFNIK	P02671	FIBA_HUMAN	FGA	Fibrinogen alpha chain	2010000000	2390000000	2020000000	2180000000	981000000
TVAAPSVFIFPPSDEQLK	P01834	IGKC_HUMAN	IGKC	Ig kappa chain C region	2120000000	4000000000	3690000000	2840000000	4170000000
SDVMYTDWK	P19652	A1AG2_HUMAN	ORM2	Alpha-1-acid glycoprotein 2	2360000000	2050000000	2120000000	2110000000	2340000000
SVIPSDGPSVAcVK	P02787	TRFE_HUMAN	TF	Serotransferrin	2500000000	2240000000	2230000000	2040000000	0
SDVVYTDWK	P02763	A1AG1_HUMAN	ORM1	Alpha-1-acid glycoprotein 1	3450000000	2940000000	2590000000	2650000000	2850000000
NPNLPPETVDSLK	P05090	APOD_HUMAN	APOD	Apolipoprotein D	5660000000	5470000000	4680000000	4640000000	4850000000
cPNPPVQENFDVNK	P05090	APOD_HUMAN	APOD	Apolipoprotein D	6970000000	5660000000	5400000000	5290000000	5110000000
NILTSNNIDVK	P05090	APOD_HUMAN	APOD	Apolipoprotein D	7270000000	6260000000	5550000000	5150000000	5470000000
VYAcEVTHQGLSSPVTK	P01834	IGKC_HUMAN	IGKC	Ig kappa chain C region	7540000000	8510000000	8610000000	7100000000	7960000000
AADDTWEPFASGK	P02766	TTHY_HUMAN	TTR	Transthyretin	0	48800000	74200000	68000000	0
AALQVPEHTAFGTR	Q96JQ0	PCD16_HUMAN	DCHS1	Protocadherin-16	0	15500000	24100000	16900000	18600000
AAPGQEPPEHmAELQR	O00391	QSOX1_HUMAN	QSOX1	Sulfhydryl oxidase 1	0	50100000	49400000	40800000	37000000
AAQcDPcIPGVSFSPDHHTRPHcEScR	P26842	CD27_HUMAN	CD27	CD27 antigen	0	69500000	38900000	154000000	168000000
AEAGRPYEYYK	P98172	EFNB1_HUMAN	EFNB1	Ephrin-B1	0	6701000	0	13500000	8991000
AEKSDEGTYmcVATNSAGHR	Q8WZ75	ROBO4_HUMAN	ROBO4	Roundabout homolog 4	0	8273000	8246000	8290000	0
AGLQVYNK	P13987	CD59_HUMAN	CD59	CD59 glycoprotein	0	90500000	89700000	138000000	105000000
AILNYIASK	P08263	GSTA1_HUMAN	GSTA1	Glutathione S-transferase A1	0	22200000	17900000	13275000	13000000
AISQSGVALSPWVIQK	P19835	CEL_HUMAN	CEL	Bile salt-activated lipase	0	22200000	25200000	13400000	22900000
AKWEmPFDPQDTHQSR	P01011	AACT_HUMAN	SERPINA3	Alpha-1-antichymotrypsin	0	0	19400000	9075000	16900000
AKWEMPFDPQDTHQSR	P01011	AACT_HUMAN	SERPINA3	Alpha-1-antichymotrypsin	0	27800000	50100000	52500000	32600000
ALAAKPGLDTYSLGGGGAAR	P54802	ANAG_HUMAN	NAGLU	Alpha-N-acetylglucosaminidase	0	68300000	99400000	73800000	81900000
ALPGQLKPFETLLSQNQGGK	P09211	GSTP1_HUMAN	GSTP1	Glutathione S-transferase P	0	5331250	9725000	0	11600000
APVAGTcYQAEWDDYVPK	P30086	PEBP1_HUMAN	PEBP1	Phosphatidylethanolamine-binding protein 1	0	35700000	0	31300000	52400000
ASELEQEQEREGSSLDSPR	P01258	CALC_HUMAN	CALCA	Calcitonin	0	50300000	37200000	24600000	36600000
ASESSASSDGPHPVITPSR	Q8N307	MUC20_HUMAN	MUC20	Mucin-20	0	6294000	5902000	0	4808000
ASPFPVYK	Q12860	CNTN1_HUMAN	CNTN1	Contactin-1	0	14500000	13200000	0	12700000
ATPEHTVSFTcESHGFSPR	O00241	SIRB1_HUMAN	SIRPB1	Signal-regulatory protein beta-1	0	20100000	19125000	30500000	25900000
ATQIPSYK	P15309	PPAP_HUMAN	ACPP	Prostatic acid phosphatase	0	0	28400000	30300000	29300000
AVDAALKK	P01042	KNG1_HUMAN	KNG1	Kininogen-1	0	989900	829200	0	1437000
AYVAVDGIPQGVLER	P16278	BGAL_HUMAN	GLB1	Beta-galactosidase	0	0	28200000	13100000	46200000
cDQHTDcYScTANTNDcHWcNDHcVPR	O75882	ATRN_HUMAN	ATRN	Attractin	0	0	55000000	23975000	40900000
cFLAFTQTK	P05452	TETN_HUMAN	CLEC3B	Tetranectin	0	137000000	96100000	71900000	76250000
cHLSPEKNAEDMEVR	Q8WVV5	BT2A2_HUMAN	BTN2A2	Butyrophilin subfamily 2 member A2	0	23500000	18900000	21200000	16000000
cLDEFPNLK	P21266	GSTM3_HUMAN	GSTM3	Glutathione S-transferase Mu 3	0	17300000	13500000	0	9678000
cMPTFQFFK	P10599	THIO_HUMAN	TXN	Thioredoxin	0	10500000	12200000	7687000	0
cNLLAEK	P02765	FETUA_HUMAN	AHSG	Alpha-2-HS-glycoprotein	0	9087000	6082000	8894000	6943000
cQEEVSHIPAVHPGSFRPK	P04233	HG2A_HUMAN	CD74	HLA class II histocompatibility antigen gamma chain	0	40125000	66400000	40400000	53700000
cRAPQPAWR	Q8IYS5	OSCAR_HUMAN	OSCAR	Osteoclast-associated immunoglobulin-like receptor	0	3950000	5282000	0	2903000
cSATGSPTPTLEWTGGPGGQLPAK	P98160	PGBM_HUMAN	HSPG2	Basement membrane-specific heparan sulfate proteoglycan core protein	0	0	13300000	13700000	9602000
cScDTGYMLESDGR	P98164	LRP2_HUMAN	LRP2	Low-density lipoprotein receptor-related protein 2	0	48500000	35500000	49600000	43900000
cScHGHSEAcEPETGAcQGcQHHTEGPR	P98160	PGBM_HUMAN	HSPG2	Basement membrane-specific heparan sulfate proteoglycan core protein	0	0	2607000	3756000	2529000
DcNSLPGVLGTcK	Q15375	EPHA7_HUMAN	EPHA7	Ephrin type-A receptor 7	0	49500000	54400000	48100000	0
DcSDGSDELALcPQR	P98164	LRP2_HUMAN	LRP2	Low-density lipoprotein receptor-related protein 2	0	28700000	16850000	22600000	16100000
DcSIALPYVcK	Q9UBG0	MRC2_HUMAN	MRC2	C-type mannose receptor 2	0	8506750	14700000	5727000	13600000
DcTLTcNYGNGGcQHScEDTDTGPTcGcHQK	Q8IWY4	SCUB1_HUMAN	SCUBE1	Signal peptide, CUB and EGF-like domain-containing protein 1	0	9602000	19400000	0	7250500
DFRPLKDSR	Q9BY67	CADM1_HUMAN	CADM1	Cell adhesion molecule 1	0	4310000	4784000	5078000	5649000
DGGQLVSIESEDEQKLIEK	Q6UX15	LAYN_HUMAN	LAYN	Layilin	0	18900000	15600000	15800000	12575000
DHLGFQVTWPDESK	P22792	CPN2_HUMAN	CPN2	Carboxypeptidase N subunit 2	0	25100000	0	23300000	31500000
DIMAEIYK	P07858	CATB_HUMAN	CTSB	Cathepsin B	0	11225000	15500000	13800000	15600000
DIPVLPK	Q96DR8	MUCL1_HUMAN	MUCL1	Mucin-like protein 1	0	37100000	32500000	25800000	33600000
DKDGQPQVVPVAADQR	P22105	TENX_HUMAN	TNXB	Tenascin-X	0	0	11600000	3.86667e+06	3.86667e+06
DKDISWFSPNGEK	P13591	NCAM1_HUMAN	NCAM1	Neural cell adhesion molecule 1	0	12200000	12200000	0	36600000
DNSALDPIIHGLK	P23470	PTPRG_HUMAN	PTPRG	Receptor-type tyrosine-protein phosphatase gamma	0	17400000	0	10900000	15400000
DPAGHFHQVWYDNPQSISLK	Q01459	DIAC_HUMAN	CTBS	Di-N-acetylchitobiase	0	32600000	0	19925000	47100000
DPGENYNLLGGVAGATPEVLQALK	P15289	ARSA_HUMAN	ARSA	Arylsulfatase A	0	15600000	0	11700000	15900000
DSDIIEDVmVK	O94919	ENDD1_HUMAN	ENDOD1	Endonuclease domain-containing 1 protein	0	65300000	49300000	60600000	43800000
DSHAGLYmWHLVGHQR	Q8WVN6	SCTM1_HUMAN	SECTM1	Secreted and transmembrane protein 1	0	24600000	54900000	0	93700000
DSQVPGPIGcNcDPQGSVSSQcDAAGQcQcK	P98160	PGBM_HUMAN	HSPG2	Basement membrane-specific heparan sulfate proteoglycan core protein	0	14500000	0	29700000	31300000
DSTGHVGFIFK	O00560	SDCB1_HUMAN	SDCBP	Syntenin-1	0	24000000	28600000	29700000	37700000
DYQELMNTK	P04264	K2C1_HUMAN	KRT1	Keratin, type II cytoskeletal 1	0	0	39300000	49100000	42100000
EDcKYIVVEK	P08118	MSMB_HUMAN	MSMB	Beta-microseminoprotein	0	7033000	0	4433250	10700000
EDDGVPVIcQVEHPAVTGNLQTQR	Q9BY67	CADM1_HUMAN	CADM1	Cell adhesion molecule 1	0	0	16400000	10100000	8566000
EFHSHEFHSHEDmLVVDPK	P10451	OSTP_HUMAN	SPP1	Osteopontin	0	55900000	126000000	90000000	63500000
EFHSHEFHSHEDMLVVDPK	P10451	OSTP_HUMAN	SPP1	Osteopontin	0	0	46025000	67100000	117000000
EGFFLSDNQHTcIHR	Q9NQ36	SCUB2_HUMAN	SCUBE2	Signal peptide, CUB and EGF-like domain-containing protein 2	0	0	75500000	97200000	90900000
EIVDSYLPVILDIIK	P07602	SAP_HUMAN	PSAP	Prosaposin	0	9955000	0	5914000	15300000
EKPGPEDKLHEQcRPWR	P15328	FOLR1_HUMAN	FOLR1	Folate receptor alpha	0	0	22400000	27400000	13200000
ELLREETGAALKPR	P39060	COIA1_HUMAN	COL18A1	Collagen alpha-1(XVIII) chain	0	87800000	14200000	25500000	0
ELQQAVLHMEQR	Q02818	NUCB1_HUMAN	NUCB1	Nucleobindin-1	0	14600000	16500000	13200000	16700000
EQcEERIEEVTK	Q8NBJ4	GOLM1_HUMAN	GOLM1	Golgi membrane protein 1	0	0	5234000	9468000	5882000
EQLSLLDRFTEDAKR	P01011	AACT_HUMAN	SERPINA3	Alpha-1-antichymotrypsin	0	5925000	7200000	16500000	0
EQYAVVGHSAHIVTLK	O75882	ATRN_HUMAN	ATRN	Attractin	0	0	13100000	13900000	20200000
ESLDVYELDAK	Q13510	ASAH1_HUMAN	ASAH1	Acid ceramidase	0	0	106000000	31400000	106000000
EVQEFYKDTYNK	P21926	CD9_HUMAN	CD9	CD9 antigen	0	25200000	0	42400000	35200000
EVQVFEITENSAK	P12111	CO6A3_HUMAN	COL6A3	Collagen alpha-3(VI) chain	0	16000000	8000000	8000000	8000000
FASFIDKVR	P13647	K2C5_HUMAN	KRT5	Keratin, type II cytoskeletal 5	0	13200000	10800000	19300000	0
FATLYSTR	O94919	ENDD1_HUMAN	ENDOD1	Endonuclease domain-containing 1 protein	0	19400000	17000000	18200000	0
FDGcYcDSLENLADGYK	P06280	AGAL_HUMAN	GLA	Alpha-galactosidase A	0	14000000	0	4.66667e+06	4.66667e+06
FEDGVLDPDYPR	P04004	VTNC_HUMAN	VTN	Vitronectin	0	252000000	214000000	226000000	196000000
FEKVPEGPIPPSTPK	P16278	BGAL_HUMAN	GLB1	Beta-galactosidase	0	23000000	24100000	15700000	15700000
FLLGSWLEQAR	P54802	ANAG_HUMAN	NAGLU	Alpha-N-acetylglucosaminidase	0	28100000	13200000	0	20500000
FNWNHcGEMAPAcKR	P15328	FOLR1_HUMAN	FOLR1	Folate receptor alpha	0	18300000	15825000	26600000	18400000
FQELESETLKSEEFQKR	P15309	PPAP_HUMAN	ACPP	Prostatic acid phosphatase	0	137750000	209000000	189000000	153000000
FRSDNSPTHVGFK	O60494	CUBN_HUMAN	CUBN	Cubilin	0	18200000	16800000	21400000	17200000
FVTDGSVTASGFR	O60494	CUBN_HUMAN	CUBN	Cubilin	0	319000000	259000000	207000000	282000000
FYGDEEKDKGLQTSQDAR	P27797	CALR_HUMAN	CALR	Calreticulin	0	14000000	10800000	15800000	14300000
FYSEKEcR	P02760	AMBP_HUMAN	AMBP	Protein AMBP	0	4038000	2446000	5088000	3711000
GDSSGEGVcDKSPLER	P08582	TRFM_HUMAN	MFI2	Melanotransferrin	0	10900000	11800000	0	9391000
GEFVWK	P02790	HEMO_HUMAN	HPX	Hemopexin	0	120000000	0	122000000	139000000
GFIYKPDLK	P35555	FBN1_HUMAN	FBN1	Fibrillin-1	0	7250000	13200000	15800000	0
GFQALGDAADIR	P01033	TIMP1_HUMAN	TIMP1	Metalloproteinase inhibitor 1	0	2230000	2230000	6690000	0
GFSLSDVPQAEISGEHLR	P35052	GPC1_HUMAN	GPC1	Glypican-1	0	18815500	30200000	39000000	6062000
GGAAVGGGEQPPPAPAPR	Q86Y38	XYLT1_HUMAN	XYLT1	Xylosyltransferase 1	0	0	6450000	9947000	8389000
GGLPLEEVTVAEVLAAR	P15289	ARSA_HUMAN	ARSA	Arylsulfatase A	0	28800000	23250000	15100000	49100000
GGPEKHEVTGWVLVSPLSK	Q16270	IBP7_HUMAN	IGFBP7	Insulin-like growth factor-binding protein 7	0	75900000	23900000	26500000	74500000
GGSGGSHGGGSGFGGESGGSYGGGEEASGSGGGYGGGSGK	P35527	K1C9_HUMAN	KRT9	Keratin, type I cytoskeletal 9	0	6734000	18900000	30900000	16500000
GHDWGAPPFR	Q9UGT4	SUSD2_HUMAN	SUSD2	Sushi domain-containing protein 2	0	10400000	10300000	0	7979000
GINQPIIYSIFR	Q9HBB8	CDHR5_HUMAN	CDHR5	Cadherin-related family member 5	0	21800000	0	11825000	25500000
GKRPYQEGTPcSQcPSGYHcK	Q6UXB8	PI16_HUMAN	PI16	Peptidase inhibitor 16	0	29900000	31800000	38700000	42300000
GLLKDFLKK	P0DJD8	PEPA3_HUMAN	PGA3	Pepsin A-3	0	25850000	0	61300000	42100000
GLMAALcPHK	P08571	CD14_HUMAN	CD14	Monocyte differentiation antigen CD14	0	31000000	42100000	28100000	25300000
GQWGTVcDNLWDLTDASVVcR	Q08380	LG3BP_HUMAN	LGALS3BP	Galectin-3-binding protein	0	18700000	0	13500000	34500000
GRLTVMTDLEDKNEWK	Q12907	LMAN2_HUMAN	LMAN2	Vesicular integral-membrane protein VIP36	0	57100000	20600000	50175000	123000000
GSYGSGGSSYGSGGGSYGSGGGGGGHGSYGSGSSSGGYR	P04264	K2C1_HUMAN	KRT1	Keratin, type II cytoskeletal 1	0	0	14000000	7750000	17000000
GVSSSQENGKVWSVASTVR	Q8NFZ8	CADM4_HUMAN	CADM4	Cell adhesion molecule 4	0	46800000	28325000	36200000	30300000
GVTFLLR	P04217	A1BG_HUMAN	A1BG	Alpha-1B-glycoprotein	0	26900000	25800000	12700000	29700000
GYcAPGmEcVK	Q16270	IBP7_HUMAN	IGFBP7	Insulin-like growth factor-binding protein 7	0	5685000	7725000	0	6996000
GYLTGMAGK	P15289	ARSA_HUMAN	ARSA	Arylsulfatase A	0	26800000	25300000	25400000	29600000
HcNSGLLVR	P26842	CD27_HUMAN	CD27	CD27 antigen	0	8470000	9384000	13700000	12700000
HGESGSmAVFHQTQGPSYSESK	P15151	PVR_HUMAN	PVR	Poliovirus receptor	0	10800000	15900000	16600000	0
HHGPTITAK	P02760	AMBP_HUMAN	AMBP	Protein AMBP	0	4578000	1760000	8159000	8393000
HLcHcEEGYILER	P98164	LRP2_HUMAN	LRP2	Low-density lipoprotein receptor-related protein 2	0	77600000	135000000	131000000	124000000
HLVLAcHYDSK	Q16769	QPCT_HUMAN	QPCT	Glutaminyl-peptide cyclotransferase	0	33800000	38300000	33300000	29900000
HNLNPAR	P0DJD8	PEPA3_HUMAN	PGA3	Pepsin A-3	0	538700	420100	693700	836500
HPPPPPFQNQQRPPR	Q16378	PROL4_HUMAN	PRR4	Proline-rich protein 4	0	46000000	55000000	58500000	46500000
HTFMGVVSLGSPSGEVSHPR	P02765	FETUA_HUMAN	AHSG	Alpha-2-HS-glycoprotein	0	52675000	46100000	57600000	107000000
HVEDVPAFQALGSLNDLQFFR	P25311	ZA2G_HUMAN	AZGP1	Zinc-alpha-2-glycoprotein	0	29900000	0	32725000	101000000
IAAYLQSDQFcK	P21266	GSTM3_HUMAN	GSTM3	Glutathione S-transferase Mu 3	0	12900000	16500000	15400000	19700000
IDMVNLDGSYR	P98164	LRP2_HUMAN	LRP2	Low-density lipoprotein receptor-related protein 2	0	90800000	82000000	97800000	110000000
IEKVEHSDLSFSK	P61769	B2MG_HUMAN	B2M	Beta-2-microglobulin	0	13900000	12700000	9661000	0
IGFTGSTEVGK	O75891	AL1L1_HUMAN	ALDH1L1	Cytosolic 10-formyltetrahydrofolate dehydrogenase	0	0	16700000	20500000	12300000
IIPGFMcQGGDFTR	Q9Y536	PAL4A_HUMAN	PPIAL4A	Peptidyl-prolyl cis-trans isomerase A-like 4A/B/C	0	8203000	1671000	14100000	23500000
IKDPDASKPEDWDER	P27797	CALR_HUMAN	CALR	Calreticulin	0	20500000	11000000	7758000	15200000
ILSGDPYcEK	P43251	BTD_HUMAN	BTD	Biotinidase	0	27200000	30300000	26800000	25900000
ILSGDPYcEKDAQEVHcDEATK	P43251	BTD_HUMAN	BTD	Biotinidase	0	0	66400000	50600000	54200000
ImGITLVSK	Q9Y5Y7	LYVE1_HUMAN	LYVE1	Lymphatic vessel endothelial hyaluronic acid receptor 1	0	19500000	23500000	13500000	19000000
ImVcEKDPALK	P26992	CNTFR_HUMAN	CNTFR	Ciliary neurotrophic factor receptor subunit alpha	0	9749000	9226000	0	5480000
IPTAcITVEDAEMMSR	Q9Y646	CBPQ_HUMAN	CPQ	Carboxypeptidase Q	0	5340000	4085000	0	11000000
IPTEAPQLELK	Q5VW32	BROX_HUMAN	BROX	BRO1 domain-containing protein BROX	0	25100000	16500000	10400000	0
IRHIQPGAFDTLDR	Q6EMK4	VASN_HUMAN	VASN	Vasorin	0	22000000	29000000	37700000	0
IRLENEIQTYR	P13645	K1C10_HUMAN	KRT10	Keratin, type I cytoskeletal 10	0	0	43900000	24800000	35500000
ISYGNDALMPSLTETK	P05067	A4_HUMAN	APP	Amyloid beta A4 protein	0	0	3381250	5873000	7652000
ITGTmPPLPLEATGLALSSLR	P08571	CD14_HUMAN	CD14	Monocyte differentiation antigen CD14	0	29100000	8807000	22700000	23500000
ITLmFNNLR	O60494	CUBN_HUMAN	CUBN	Cubilin	0	9745000	8628000	0	15300000
IVESYQIR	Q12860	CNTN1_HUMAN	CNTN1	Contactin-1	0	9402000	11600000	0	9352000
IWMDHVScR	Q86VB7	C163A_HUMAN	CD163	Scavenger receptor cysteine-rich type 1 protein M130	0	24600000	30800000	26700000	39900000
KAALSMcK	P41222	PTGDS_HUMAN	PTGDS	Prostaglandin-H2 D-isomerase	0	0	902600	1950000	1718000
KAAQcDPcIPGVSFSPDHHTRPHcEScR	P26842	CD27_HUMAN	CD27	CD27 antigen	0	0	17375000	36300000	33200000
KFSYDLSQcINQMK	Q8NBJ4	GOLM1_HUMAN	GOLM1	Golgi membrane protein 1	0	43490500	77900000	9262000	86800000
KLINDYVK	P01011	AACT_HUMAN	SERPINA3	Alpha-1-antichymotrypsin	0	20700000	19500000	30700000	24700000
KWIKDTIVANP	P07288	KLK3_HUMAN	KLK3	Prostate-specific antigen	0	79400000	0	69900000	68500000
KYPVAHFIDQTLK	P05155	IC1_HUMAN	SERPING1	Plasma protease C1 inhibitor	0	0	54300000	55300000	93300000
LAEFGAEFK	O75503	CLN5_HUMAN	CLN5	Ceroid-lipofuscinosis neuronal protein 5	0	10400000	14400000	10400000	16800000
LASVPGSQTVVVK	O00592	PODXL_HUMAN	PODXL	Podocalyxin	0	128000000	94900000	80000000	90200000
LATHPScNNEHVIVFNGIR	O60494	CUBN_HUMAN	CUBN	Cubilin	0	35600000	90700000	78400000	106000000
LcWFLDEAAAR	O95336	6PGL_HUMAN	PGLS	6-phosphogluconolactonase	0	18500000	17800000	14800000	20800000
LDGPLPSGVR	Q96NY8	PVRL4_HUMAN	PVRL4	Nectin-4	0	0	88100000	49275000	109000000
LDSSEFLK	Q12841	FSTL1_HUMAN	FSTL1	Follistatin-related protein 1	0	30300000	16700000	36100000	20775000
LDVGWPK	Q5JS37	NHLC3_HUMAN	NHLRC3	NHL repeat-containing protein 3	0	0	6950000	12600000	15200000
LEGTPWcNLR	P55259	GP2_HUMAN	GP2	Pancreatic secretory granule membrane major glycoprotein GP2	0	18300000	15500000	14000000	17400000
LFQPLTHLK	P22792	CPN2_HUMAN	CPN2	Carboxypeptidase N subunit 2	0	16200000	18100000	1.14333e+07	1.14333e+07
LFQPSIQLAR	P19440	GGT1_HUMAN	GGT1	Putative gamma-glutamyltranspeptidase 3, Gamma-glutamyltranspeptidase 1	0	74800000	0	26800000	35300000
LFVVPADEAQAR	Q8IV08	PLD3_HUMAN	PLD3	Phospholipase D3	0	14175000	18300000	19200000	19200000
LIAPVAEEEATVPNNK	P07195	LDHB_HUMAN	LDHB	L-lactate dehydrogenase B chain	0	24100000	18900000	0	17100000
LIEEGVDVPEGLAVDWIGR	P01133	EGF_HUMAN	EGF	Pro-epidermal growth factor	0	13900000	0	16700000	22100000
LISWYDNEFGYSNR	P04406	G3P_HUMAN	GAPDH	Glyceraldehyde-3-phosphate dehydrogenase	0	3524000	7845000	0	6251000
LKPDTVPAPccVPASYNPMVLIQK	Q99988	GDF15_HUMAN	GDF15	Growth/differentiation factor 15	0	38400000	31800000	22000000	42600000
LKPEIQcVSAK	P08582	TRFM_HUMAN	MFI2	Melanotransferrin	0	8158000	10200000	6094000	7466000
LLAADSQPWGGPFR	Q5IJ48	CRUM2_HUMAN	CRB2	Protein crumbs homolog 2	0	0	12700000	11100000	12000000
LLKFPLGPcPR	P11117	PPAL_HUMAN	ACP2	Lysosomal acid phosphatase	0	17800000	13100000	0	14200000
LMDNQNKDQVTTLEVSVcDcEGAAGVcR	P12830	CADH1_HUMAN	CDH1	Cadherin-1	0	22400000	0	11225000	22500000
LPAVEPTDQAQYLcR	P98160	PGBM_HUMAN	HSPG2	Basement membrane-specific heparan sulfate proteoglycan core protein	0	40700000	48700000	52000000	48000000
LPQEPGREQVVEDRPVGGR	Q8NBJ4	GOLM1_HUMAN	GOLM1	Golgi membrane protein 1	0	53500000	51500000	31800000	27000000
LPRPLPAVPGELTEATPNR	P54802	ANAG_HUMAN	NAGLU	Alpha-N-acetylglucosaminidase	0	112000000	160000000	0	103000000
LPTGYYFGASAGTGDLSDNHDIISmK	Q12907	LMAN2_HUMAN	LMAN2	Vesicular integral-membrane protein VIP36	0	19200000	10200000	18425000	44300000
LQAAGLPHTEVPQGK	Q8NBJ4	GOLM1_HUMAN	GOLM1	Golgi membrane protein 1	0	13300000	112000000	75000000	84600000
LQNNENNIScVER	P36980	FHR2_HUMAN	CFHR2	Complement factor H-related protein 2	0	0	7931000	10400000	8956000
LSGVQDGHQDISLLYTEPGAGQTHTAASFR	P39060	COIA1_HUMAN	COL18A1	Collagen alpha-1(XVIII) chain	0	111000000	0	91100000	128000000
LSIIATDHTYRR	P12109	CO6A1_HUMAN	COL6A1	Collagen alpha-1(VI) chain	0	34050000	41600000	50900000	43700000
LVGGPMDASVEEEGVR	P01034	CYTC_HUMAN	CST3	Cystatin-C	0	17000000	5.66667e+06	5.66667e+06	0
LVPFDHAESTYGLYR	O95336	6PGL_HUMAN	PGLS	6-phosphogluconolactonase	0	0	55800000	54900000	34200000
LYHAFSAMK	P05155	IC1_HUMAN	SERPING1	Plasma protease C1 inhibitor	0	0	55800000	42900000	46200000
LYWIDTQR	P98164	LRP2_HUMAN	LRP2	Low-density lipoprotein receptor-related protein 2	0	49200000	43400000	38000000	51500000
mDILSYMR	P22352	GPX3_HUMAN	GPX3	Glutathione peroxidase 3	0	20250000	28800000	29600000	22600000
mEPFHFK	P05155	IC1_HUMAN	SERPING1	Plasma protease C1 inhibitor	0	16200000	16600000	23400000	18900000
MLQNVQMPSK	P27487	DPP4_HUMAN	DPP4	Dipeptidyl peptidase 4	0	0	3600000	3600000	10800000
mSFTYQIADcNR	O60494	CUBN_HUMAN	CUBN	Cubilin	0	0	21000000	9330000	7582500
MSSPTDASVIcR	Q9UGT4	SUSD2_HUMAN	SUSD2	Sushi domain-containing protein 2	0	53100000	43100000	43000000	43400000
mVQEQccHSQLEELHcATGISLANEQDR	P23142	FBLN1_HUMAN	FBLN1	Fibulin-1	0	28300000	25025000	35600000	36200000
MVQEQccHSQLEELHcATGISLANEQDR	P23142	FBLN1_HUMAN	FBLN1	Fibulin-1	0	0	80000000	240000000	80000000
NAVQADEGEYEcR	Q96NY8	PVRL4_HUMAN	PVRL4	Nectin-4	0	28800000	23000000	30800000	22800000
NcEQcKPFYYQHPER	P07942	LAMB1_HUMAN	LAMB1	Laminin subunit beta-1	0	0	21600000	17500000	17200000
NEYFALR	Q9UN70	PCDGK_HUMAN	PCDHGC3	Protocadherin gamma-C3	0	31200000	29900000	23000000	30200000
NILDRQDPPSVVVTSHQAPGEKK	P25311	ZA2G_HUMAN	AZGP1	Zinc-alpha-2-glycoprotein	0	0	42800000	32500000	32900000
NINDAWVcTNDmFR	P61970	NTF2_HUMAN	NUTF2	Nuclear transport factor 2	0	4200000	12600000	0	4200000
NKLNDLEDALQQAK	P04264	K2C1_HUMAN	KRT1	Keratin, type II cytoskeletal 1	0	21900000	32700000	60700000	25200000
NKYEDEINKR	P13647	K2C5_HUMAN	KRT5	Keratin, type II cytoskeletal 5	0	5161000	12600000	23200000	10300000
NLFYVER	Q02487	DSC2_HUMAN	DSC2	Desmocollin-2	0	123000000	0	88500000	115000000
NLHLVSR	P30530	UFO_HUMAN	AXL	Tyrosine-protein kinase receptor UFO	0	4118000	0	9728000	6768000
NLMIDIQK	Q9BY67	CADM1_HUMAN	CADM1	Cell adhesion molecule 1	0	119000000	139000000	133000000	207000000
NPDNDPQGPWcYTTDPEKR	P00747	PLMN_HUMAN	PLG	Plasminogen	0	30600000	38100000	43000000	35600000
NQFNLHELK	P51654	GPC3_HUMAN	GPC3	Glypican-3	0	19200000	20900000	16800000	22300000
NTGmETPTGVcAALAAAGVQPHSLDLSHNSLR	P08571	CD14_HUMAN	CD14	Monocyte differentiation antigen CD14	0	49200000	0	20900000	41200000
NTVISVNPSTK	P19320	VCAM1_HUMAN	VCAM1	Vascular cell adhesion protein 1	0	0	21400000	21300000	20200000
NVHGINFVSPVR	P53634	CATC_HUMAN	CTSC	Dipeptidyl peptidase 1	0	87400000	113000000	95900000	125000000
NWAVTQPDNWHGHELGGSEDcVEVQPDGR	P07307	ASGR2_HUMAN	ASGR2	Asialoglycoprotein receptor 2	0	0	21800000	29500000	32500000
NWVSVTSPVQASAcR	P55259	GP2_HUMAN	GP2	Pancreatic secretory granule membrane major glycoprotein GP2	0	21200000	12100000	0	15100000
QAAEEAcILR	Q86T13	CLC14_HUMAN	CLEC14A	C-type lectin domain family 14 member A	0	35300000	38300000	33400000	31800000
QAEALRPFGEAPR	P35052	GPC1_HUMAN	GPC1	Glypican-1	0	26300000	28000000	25800000	29100000
QccDccGLGLR	P98095	FBLN2_HUMAN	FBLN2	Fibulin-2	0	14400000	12500000	12200000	14800000
QEVPLATLEPLVK	Q99574	NEUS_HUMAN	SERPINI1	Neuroserpin	0	18200000	25100000	26200000	0
QEYDESGPSIVHR	P60709	ACTB_HUMAN	ACTB	Actin, cytoplasmic 1	0	56000000	37800000	32200000	32300000
QGEGPcLPcPPNSR	P54753	EPHB3_HUMAN	EPHB3	Ephrin type-B receptor 3	0	17800000	6635000	8145000	8145000
QIcPYGSGIIVGPDDSAVDMDEcKEPDVcK	P35555	FBN1_HUMAN	FBN1	Fibrillin-1	0	34300000	0	8417000	35100000
QISNLQQSISDAEQR	P04264	K2C1_HUMAN	KRT1	Keratin, type II cytoskeletal 1	0	42600000	116000000	121000000	85600000
QLVcPVTR	P22792	CPN2_HUMAN	CPN2	Carboxypeptidase N subunit 2	0	15300000	0	16700000	12400000
QPYATNPcKDNNGGcEQVcVLSHR	P98164	LRP2_HUMAN	LRP2	Low-density lipoprotein receptor-related protein 2	0	0	36700000	13400000	12525000
QQTHmLDVMQDHFSR	P10909	CLUS_HUMAN	CLU	Clusterin	0	16400000	22300000	0	9675000
QSVIEmANLDGSKR	P01133	EGF_HUMAN	EGF	Pro-epidermal growth factor	0	72500000	29500000	16000000	29500000
RFSDTcFLDTDGQATcDAcAPGYTGR	P98160	PGBM_HUMAN	HSPG2	Basement membrane-specific heparan sulfate proteoglycan core protein	0	10700000	13800000	20500000	24000000
RFSTEYELQQLEQFKK	P15144	AMPN_HUMAN	ANPEP	Aminopeptidase N	0	17300000	0	7925000	14400000
RGEQcVDIDEcTIPPYcHQR	Q12805	FBLN3_HUMAN	EFEMP1	EGF-containing fibulin-like extracellular matrix protein 1	0	17375000	32200000	16500000	20800000
RGGADTYSVPSVLSPR	P14543	NID1_HUMAN	NID1	Nidogen-1	0	45400000	43700000	13500000	7792000
RIYWVDLER	P01133	EGF_HUMAN	EGF	Pro-epidermal growth factor	0	63000000	2.74667e+07	19400000	2.74667e+07
RKANDESNEHSDVIDSQELSK	P10451	OSTP_HUMAN	SPP1	Osteopontin	0	14600000	14500000	15800000	16200000
RTHLPEVFLSK	P02774	VTDB_HUMAN	GC	Vitamin D-binding protein	0	74500000	111000000	120000000	126000000
RVDGSVDFYRDWATYK	Q15485	FCN2_HUMAN	FCN2	Ficolin-2	0	10400000	6384000	20900000	24700000
RVFHLTVAEPHAEPPPR	Q9BRK3	MXRA8_HUMAN	MXRA8	Matrix-remodeling-associated protein 8	0	4.02333e+07	72600000	48100000	4.02333e+07
SAAVTSEFHLVPSR	Q96NY8	PVRL4_HUMAN	PVRL4	Nectin-4	0	0	9605000	18000000	17900000
SADFTNFDPR	P00918	CAH2_HUMAN	CA2	Carbonic anhydrase 2	0	18550000	29200000	19500000	25500000
SFPcFDEPAMK	P15144	AMPN_HUMAN	ANPEP	Aminopeptidase N	0	19400000	25100000	0	11125000
SHAPNPAAPVcPcLEGFYR	O15197	EPHB6_HUMAN	EPHB6	Ephrin type-B receptor 6	0	30400000	30000000	0	28900000
SIKYWcLWEGAQNGR	P01833	PIGR_HUMAN	PIGR	Polymeric immunoglobulin receptor	0	8075000	15500000	0	16800000
SLGPGTcTLPLAQR	Q14767	LTBP2_HUMAN	LTBP2	Latent-transforming growth factor beta-binding protein 2	0	9500000	9500000	9500000	19000000
SLHLDPENHSPPFQTINVER	P98164	LRP2_HUMAN	LRP2	Low-density lipoprotein receptor-related protein 2	0	0	29750000	67600000	51400000
SLLSNVEGDNAVPMQHNNRPTQPLK	P00915	CAH1_HUMAN	CA1	Carbonic anhydrase 1	0	37700000	0	21750000	49300000
SLPFGAQSTQR	Q9UHL4	DPP2_HUMAN	DPP7	Dipeptidyl peptidase 2	0	0	21100000	19200000	20000000
SNGAYNIFANDRESVENLAK	P14543	NID1_HUMAN	NID1	Nidogen-1	0	0	54800000	8600000	102000000
SPAEVNNNPcLENNGGcSHLcFALPGLHTPK	P98164	LRP2_HUMAN	LRP2	Low-density lipoprotein receptor-related protein 2	0	36600000	17400000	42600000	32300000
SPPYQLDSQGR	P50895	BCAM_HUMAN	BCAM	Basal cell adhesion molecule	0	5611000	8914000	5046750	5662000
SQLEAIFLR	Q8IV08	PLD3_HUMAN	PLD3	Phospholipase D3	0	16300000	1.05333e+07	15300000	1.05333e+07
SQPSQPSDHHETPPAAPDRNPQNIR	O00533	CHL1_HUMAN	CHL1	Neural cell adhesion molecule L1-like protein	0	0	18200000	21900000	16200000
SRcPDGSTccELPSGK	P28799	GRN_HUMAN	GRN	Granulins	0	16600000	16700000	15900000	12600000
SSHLVFINTR	Q5KU26	COL12_HUMAN	COLEC12	Collectin-12	0	13000000	16300000	18100000	32700000
SSLNDPLcLVHPSSETcNSIR	O43490	PROM1_HUMAN	PROM1	Prominin-1	0	23800000	32400000	0	26400000
SVRDPERPGTSAAcVEFK	Q8IUL8	CILP2_HUMAN	CILP2	Cartilage intermediate layer protein 2	0	0	21400000	24000000	25000000
SVSEINPTTQMK	P01042	KNG1_HUMAN	KNG1	Kininogen-1	0	9058000	3.01933e+06	0	3.01933e+06
SVVSEQcNHLQAVFASR	O75487	GPC4_HUMAN	GPC4	Glypican-4	0	19100000	16600000	0	27100000
SYALEISAHQK	O00241	SIRB1_HUMAN	SIRPB1	Signal-regulatory protein beta-1	0	8411000	6748000	9564750	23100000
SYDAcDTLRPR	Q99519	NEUR1_HUMAN	NEU1	Sialidase-1	0	13900000	13000000	12300000	9293000
TAAENDFVTLKK	P35908	K22E_HUMAN	KRT2	Keratin, type II cytoskeletal 2 epidermal	0	8249000	16400000	27300000	9993000
TFAQGLAVAGDVVSK	O75487	GPC4_HUMAN	GPC4	Glypican-4	0	18700000	11125000	0	25800000
TGAVYVAEIGAK	Q5JS37	NHLC3_HUMAN	NHLRC3	NHL repeat-containing protein 3	0	0	22400000	23300000	25800000
TIDPELLGK	P15586	GNS_HUMAN	GNS	N-acetylglucosamine-6-sulfatase	0	123000000	138000000	133000000	141000000
TIPEAcRGDmmcVNQNGGYLcIPR	Q9UBX5	FBLN5_HUMAN	FBLN5	Fibulin-5	0	13925000	20900000	19000000	15800000
TLFVHAR	P55290	CAD13_HUMAN	CDH13	Cadherin-13	0	6957000	6860000	18200000	10900000
TLNDmRQEYEQLIAK	P35527	K1C9_HUMAN	KRT9	Keratin, type I cytoskeletal 9	0	21400000	15575000	40900000	0
TPDKVNHAVLAVGYGEK	P09668	CATH_HUMAN	CTSH	Pro-cathepsin H	0	20400000	19900000	0	29600000
TPHAEDmAELVIVGGK	P55290	CAD13_HUMAN	CDH13	Cadherin-13	0	7900000	7900000	0	23700000
TPITLFR	Q53RD9	FBLN7_HUMAN	FBLN7	Fibulin-7	0	0	4900000	14700000	4900000
TQDSccPQcTDQPFRPSLSR	Q9NZV1	CRIM1_HUMAN	CRIM1	Cysteine-rich motor neuron 1 protein	0	15200000	6274000	0	5368500
TQPNLDNcPFHDQPHLK	P01034	CYTC_HUMAN	CST3	Cystatin-C	0	0	96800000	36300000	33275000
TScLDINEcEQFGTcPQHcR	P98164	LRP2_HUMAN	LRP2	Low-density lipoprotein receptor-related protein 2	0	8.03333e+06	0	24100000	8.03333e+06
TSSDHTDHTYLSSTFTK	Q9ULI3	HEG1_HUMAN	HEG1	Protein HEG homolog 1	0	0	47600000	46700000	38800000
TTEEDAGSYScWVENAIGK	O00533	CHL1_HUMAN	CHL1	Neural cell adhesion molecule L1-like protein	0	12200000	11700000	20800000	0
TVGAALDILcPSGPIK	P16278	BGAL_HUMAN	GLB1	Beta-galactosidase	0	0	8914000	14800000	27100000
TYEVcDVQR	P54760	EPHB4_HUMAN	EPHB4	Ephrin type-B receptor 4	0	11500000	10100000	8160000	5648000
TYFPHFDLSHGSAQVK	P69905	HBA_HUMAN	HBA1	Hemoglobin subunit alpha	0	0	20200000	18900000	23000000
TYPDTDSFNTVAEITGSK	Q9Y646	CBPQ_HUMAN	CPQ	Carboxypeptidase Q	0	13800000	0	4600000	4600000
TYSDHPEKVNKDDEEFIESNK	P00450	CERU_HUMAN	CP	Ceruloplasmin	0	1.15667e+07	21100000	13600000	1.15667e+07
VcSQYAAYGEK	P02774	VTDB_HUMAN	GC	Vitamin D-binding protein	0	27600000	26600000	30300000	25200000
VDGALcMEK	P02790	HEMO_HUMAN	HPX	Hemopexin	0	20400000	12700000	0	15500000
VDHFGFNTVK	P42785	PCP_HUMAN	PRCP	Lysosomal Pro-X carboxypeptidase	0	30800000	0	31300000	22600000
VDLVLEK	P17900	SAP3_HUMAN	GM2A	Ganglioside GM2 activator	0	12400000	6200000	6200000	6200000
VDTVAAEHLTR	P54760	EPHB4_HUMAN	EPHB4	Ephrin type-B receptor 4	0	6873000	6810000	9378000	3061000
VEADKYEYNVVPFR	Q8IUL8	CILP2_HUMAN	CILP2	Cartilage intermediate layer protein 2	0	65000000	73700000	66500000	62700000
VEDYDAADDVQLSK	P50895	BCAM_HUMAN	BCAM	Basal cell adhesion molecule	0	5.33667e+07	91000000	69100000	5.33667e+07
VEHSDLSFSK	P61769	B2MG_HUMAN	B2M	Beta-2-microglobulin	0	5137000	5111000	6171000	4082000
VEIFYR	Q08380	LG3BP_HUMAN	LGALS3BP	Galectin-3-binding protein	0	379000000	350000000	375000000	408000000
VFGNFPK	P51654	GPC3_HUMAN	GPC3	Glypican-3	0	0	9000000	17800000	18200000
VGVNDFcPMGFGVK	P21810	PGS1_HUMAN	BGN	Biglycan	0	0	11100000	8003000	4623000
VHAKDPDAANSPIR	P55287	CAD11_HUMAN	CDH11	Cadherin-11	0	3005000	2870000	3640000	2165000
VHccPHGAFcDLVHTR	P28799	GRN_HUMAN	GRN	Granulins	0	113250000	127000000	160000000	166000000
VIGSGcNLDSAR	P07195	LDHB_HUMAN	LDHB	L-lactate dehydrogenase B chain	0	11100000	7845000	8984000	0
VIVLSGLcSNDcPR	Q8TB96	TIP_HUMAN	ITFG1	T-cell immunomodulatory protein	0	19000000	20700000	19900000	16900000
VLDELTLAR	P08727	K1C19_HUMAN	KRT19	Keratin, type I cytoskeletal 19, Keratin, type I cytoskeletal 16	0	0	37400000	60400000	24450000
VLGAFSDGLAHLDNLK	P68871	HBB_HUMAN	HBB	Hemoglobin subunit beta	0	27600000	11940750	16400000	3763000
VLNVPLcKEDcEQWWEDcR	P15328	FOLR1_HUMAN	FOLR1	Folate receptor alpha	0	55750000	65300000	109000000	48700000
VMTPAVYAPYDVK	O00533	CHL1_HUMAN	CHL1	Neural cell adhesion molecule L1-like protein	0	0	7000000	7000000	21000000
VNVPGSQAQLK	Q02818	NUCB1_HUMAN	NUCB1	Nucleobindin-1	0	22200000	20200000	14500000	0
VNYGAYINDFK	P16278	BGAL_HUMAN	GLB1	Beta-galactosidase	0	35700000	46100000	45200000	51500000
VPFDAATLHTSTAmAAQHGmDDDGTGQK	P06396	GELS_HUMAN	GSN	Gelsolin	0	27000000	46500000	30000000	31500000
VPLQQNFQDNQFQGK	P80188	NGAL_HUMAN	LCN2	Neutrophil gelatinase-associated lipocalin	0	3.10533e+06	3.10533e+06	9316000	0
VQNHcQEPYYQAAAAGALTcATPGTWK	Q9NZP8	C1RL_HUMAN	C1RL	Complement C1r subcomponent-like protein	0	0	16000000	29000000	34200000
VTATGFQQcSLIDGR	Q8NFT8	DNER_HUMAN	DNER	Delta and Notch-like epidermal growth factor-related receptor	0	75000000	73000000	55600000	61100000
VTDPQLVVTLHEK	P09619	PGFRB_HUMAN	PDGFRB	Platelet-derived growth factor receptor beta	0	18300000	17500000	22700000	28800000
VTFSQDPTTVALcISK	Q92692	PVRL2_HUMAN	PVRL2	Nectin-2	0	0	14100000	16700000	25700000
VTIMWTPPESAVTGYR	P02751	FINC_HUMAN	FN1	Fibronectin	0	0	28900000	12100000	43200000
WEcNRPAAPGGPLK	O43921	EFNA2_HUMAN	EFNA2	Ephrin-A2	0	27800000	36200000	21100000	31000000
WIKDTIVANP	P07288	KLK3_HUMAN	KLK3	Prostate-specific antigen	0	194000000	0	144000000	166000000
WKETLFSVMPGLK	Q14624	ITIH4_HUMAN	ITIH4	Inter-alpha-trypsin inhibitor heavy chain H4	0	23900000	0	12150000	24700000
WLPSSSPVTGYR	P02751	FINC_HUMAN	FN1	Fibronectin	0	93700000	75800000	71700000	82100000
WRDSLEFR	P01011	AACT_HUMAN	SERPINA3	Alpha-1-antichymotrypsin	0	0	34400000	66700000	90500000
WSVLPRPDLHHDVNR	O75882	ATRN_HUMAN	ATRN	Attractin	0	0	55000000	67700000	44800000
WVDGTDYR	P07307	ASGR2_HUMAN	ASGR2	Asialoglycoprotein receptor 2	0	22000000	0	23500000	22600000
YAQTPANmFYIVAcDNRDQR	P10153	RNAS2_HUMAN	RNASE2	Non-secretory ribonuclease	0	51400000	25800000	25800000	26000000
YcDPNLGLR	P25942	TNR5_HUMAN	CD40	Tumor necrosis factor receptor superfamily member 5	0	26900000	22200000	25400000	28700000
YFSHWNNR	Q16769	QPCT_HUMAN	QPCT	Glutaminyl-peptide cyclotransferase	0	10300000	10100000	8256000	7952000
YGFQIADcAYR	O14498	ISLR_HUMAN	ISLR	Immunoglobulin superfamily containing leucine-rich repeat protein	0	50400000	30800000	21900000	25775000
YGLFPANYVELRQ	Q14247	SRC8_HUMAN	CTTN	Src substrate cortactin	0	21500000	18200000	27600000	24800000
YGSGQQccYTADGTQLLTADSSGGSTPDRGHDWGAPPFR	Q9UGT4	SUSD2_HUMAN	SUSD2	Sushi domain-containing protein 2	0	40200000	22800000	9854000	18213500
YIQKPDNSPcSITDSVK	Q7Z7G0	TARSH_HUMAN	ABI3BP	Target of Nesh-SH3	0	58200000	56800000	40100000	53000000
YLDGLTAER	P35908	K22E_HUMAN	KRT2	Keratin, type II cytoskeletal 2 epidermal	0	82000000	143000000	122000000	96300000
YLSYTLNPDLIR	P15144	AMPN_HUMAN	ANPEP	Aminopeptidase N	0	87600000	77500000	61300000	65100000
YmHLFSTIK	P26992	CNTFR_HUMAN	CNTFR	Ciliary neurotrophic factor receptor subunit alpha	0	25300000	21700000	17300000	34300000
YQDQAVLFIPAMK	Q9HCN6	GPVI_HUMAN	GP6	Platelet glycoprotein VI	0	35050000	35050000	70100000	35050000
YSAEAQAMQHQcTccQER	Q9HC84	MUC5B_HUMAN	MUC5B	Mucin-5B	0	0	5718000	5637000	6965000
YSFcTDHTVLVQTR	P02751	FINC_HUMAN	FN1	Fibronectin	0	31100000	15125000	0	29400000
YWcRPPQIFLcDK	Q9UGN4	CLM8_HUMAN	CD300A	CMRF35-like molecule 8	0	65800000	46400000	47500000	68500000
YYPYQSFQTPQHPSFLFQDKR	Q08380	LG3BP_HUMAN	LGALS3BP	Galectin-3-binding protein	0	31400000	0	9873000	17400000
DNINWLR	P98164	LRP2_HUMAN	LRP2	Low-density lipoprotein receptor-related protein 2	573400	72400000	75000000	67300000	53818350
TEEIFYYYDTNTGK	Q6UX06	OLFM4_HUMAN	OLFM4	Olfactomedin-4	1314000	3942000	0	0	1314000
YTAcETAR	P00734	THRB_HUMAN	F2	Prothrombin	1.55733e+06	1.55733e+06	1462000	1392000	1818000
VQVVAGK	P01042	KNG1_HUMAN	KNG1	Kininogen-1	1991000	1270000	0	0	723300
LEDMEQALSPSVFK	P05155	IC1_HUMAN	SERPING1	Plasma protease C1 inhibitor	2137000	482000000	496000000	390000000	439000000
APDLQDLPWQVK	P22891	PROZ_HUMAN	PROZ	Vitamin K-dependent protein Z	2312000	0	1284000	5562000	0
SNSSMHITDcR	P07998	RNAS1_HUMAN	RNASE1	Ribonuclease pancreatic	2449000	3656000	0	8414000	3917000
AATGEcTATVGKR	P01042	KNG1_HUMAN	KNG1	Kininogen-1	2752000	1475000	1680000	2991000	2352000
VLPDPEVISDLVFLK	Q92859	NEO1_HUMAN	NEO1	Neogenin	2787000	0	929000	0	929000
MFEELK	P05452	TETN_HUMAN	CLEC3B	Tetranectin	2.89633e+06	2.89633e+06	8689000	0	0
KVVATTQMQAADAR	P15144	AMPN_HUMAN	ANPEP	Aminopeptidase N	3166000	7622000	6754000	6994000	4782000
VQVTSQEYSAR	Q12860	CNTN1_HUMAN	CNTN1	Contactin-1	3172000	0	4078000	0	4205000
ASGLGDHcEDINEcLEDK	Q14766	LTBP1_HUMAN	LTBP1	Latent-transforming growth factor beta-binding protein 1	3.53333e+06	0	0	10600000	3.53333e+06
TGLEAISNHKETEEK	Q14515	SPRL1_HUMAN	SPARCL1	SPARC-like protein 1	4332000	13800000	13700000	12900000	10300000
EPGEFALLR	O43505	B3GN1_HUMAN	B3GNT1	N-acetyllactosaminide beta-1,3-N-acetylglucosaminyltransferase	4656000	11200000	0	6562000	0
DRDQPNVSAAcLEFK	O75339	CILP1_HUMAN	CILP	Cartilage intermediate layer protein 1	4704000	1568000	0	0	1568000
APEEPNIQVNPLGIPVNSKEPEEVATcVGR	P43121	MUC18_HUMAN	MCAM	Cell surface glycoprotein MUC18	4800000	4800000	0	14400000	0
HGTcAAQVDALNSQK	O00584	RNT2_HUMAN	RNASET2	Ribonuclease T2	4849000	2214000	9271000	0	7166000
DLDMFINASK	O75882	ATRN_HUMAN	ATRN	Attractin	4959000	36100000	32100000	30100000	27900000
TEAADLcK	P16070	CD44_HUMAN	CD44	CD44 antigen	4985000	4045000	0	0	3525000
GVEVAAGASSGGETR	Q969Z4	TR19L_HUMAN	RELT	Tumor necrosis factor receptor superfamily member 19L	5042000	7994000	8889000	7694000	7342000
YQLGSGEAR	P98160	PGBM_HUMAN	HSPG2	Basement membrane-specific heparan sulfate proteoglycan core protein	5047000	6200000	0	6108000	6090000
DLYSGLIGPLIVcR	P00450	CERU_HUMAN	CP	Ceruloplasmin	5154000	17900000	17138500	16700000	28800000
TFVIIPELVLPNR	Q9BYE9	CDHR2_HUMAN	CDHR2	Cadherin-related family member 2	5197000	11700000	8868750	6478000	12100000
GDKVWVYPPEK	P02790	HEMO_HUMAN	HPX	Hemopexin	5244000	5203000	4915000	0	9213000
APGEGPQVAcTGPPSAPR	P21709	EPHA1_HUMAN	EPHA1	Ephrin type-A receptor 1	5246250	0	9585000	11400000	0
AATGEcTATVGK	P01042	KNG1_HUMAN	KNG1	Kininogen-1	5266000	3883000	3188000	1989000	2318000
GDPLGTEGGLDASNTER	Q12913	PTPRJ_HUMAN	PTPRJ	Receptor-type tyrosine-protein phosphatase eta	5305750	11900000	9323000	0	0
QVTPLFIHFR	P15144	AMPN_HUMAN	ANPEP	Aminopeptidase N	5320000	17600000	19200000	17700000	30100000
QcQLQRPLR	Q9HCU0	CD248_HUMAN	CD248	Endosialin	5433000	8038000	6919000	8400000	6340000
FVGQGGAR	P07911	UROM_HUMAN	UMOD	Uromodulin	5547000	4311000	2262000	0	4063000
cPcSAVTSTGScSIK	Q9H1U4	MEGF9_HUMAN	MEGF9	Multiple epidermal growth factor-like domains protein 9	5556000	7302000	7806000	9614000	7861000
VLNTEANVVR	O00391	QSOX1_HUMAN	QSOX1	Sulfhydryl oxidase 1	5607000	0	0	8123000	8003000
SNVSDAVAQSTR	P60174	TPIS_HUMAN	TPI1	Triosephosphate isomerase	5639000	4944000	0	5039000	5291000
HQPQEFPTYVEPTNDEIcEAFRK	P02774	VTDB_HUMAN	GC	Vitamin D-binding protein	5805000	20000000	16200000	16826250	25300000
cHcSPGYVAEAGPPHcTAK	Q14767	LTBP2_HUMAN	LTBP2	Latent-transforming growth factor beta-binding protein 2	5937000	20900000	26800000	32100000	27500000
LASYLDKVR	P13645	K1C10_HUMAN	KRT10	Keratin, type I cytoskeletal 10	6069000	11800000	18000000	43900000	15400000
AQYEEIAQR	P35908	K22E_HUMAN	KRT2	Keratin, type II cytoskeletal 2 epidermal	6091000	0	9668000	14400000	7493000
LGVRPSQGGEAPR	P02751	FINC_HUMAN	FN1	Fibronectin	6209000	7987000	11300000	12900000	8532000
cDYYNDcGDGSDEAGcLFR	P98164	LRP2_HUMAN	LRP2	Low-density lipoprotein receptor-related protein 2	6225000	0	11100000	0	13800000
cSWTAITHK	O60494	CUBN_HUMAN	CUBN	Cubilin	6231000	10200000	13200000	18900000	11900000
LKPQYLEELPGQLK	P21266	GSTM3_HUMAN	GSTM3	Glutathione S-transferase Mu 3	6271000	11100000	12900000	0	0
VVATTQMQAADAR	P15144	AMPN_HUMAN	ANPEP	Aminopeptidase N	6440000	7821000	0	0	10200000
SVTQADAGTYTcR	Q96J84	KIRR1_HUMAN	KIRREL	Kin of IRRE-like protein 1	6556000	5967000	0	5032000	6020000
LWWLDLK	P02790	HEMO_HUMAN	HPX	Hemopexin	6571000	9105000	6565000	8849000	12000000
NHGVDDDGDDDGDDGGTDGPR	Q14515	SPRL1_HUMAN	SPARCL1	SPARC-like protein 1	6571000	6155000	0	0	3730000
AGLPFGLMR	O94910	LPHN1_HUMAN	LPHN1	Latrophilin-1	6702000	6627000	7.07667e+06	7.07667e+06	7901000
SDVGFLPPFPTLDPEEK	P43652	AFAM_HUMAN	AFM	Afamin	6783000	5345000	4733000	4215250	0
EGmLQHWELGQALR	P11117	PPAL_HUMAN	ACP2	Lysosomal acid phosphatase	6814000	0	14900000	0	5428500
ESNEELTEScETKK	P01042	KNG1_HUMAN	KNG1	Kininogen-1	6825000	5516000	5708000	8799000	7072000
SILSWELK	P48551	INAR2_HUMAN	IFNAR2	Interferon alpha/beta receptor 2	6868000	0	7557000	7381250	15100000
mcccSYNIGR	P35555	FBN1_HUMAN	FBN1	Fibrillin-1	6921000	0	10100000	13700000	9871000
IENVSYQDKGNYR	O00533	CHL1_HUMAN	CHL1	Neural cell adhesion molecule L1-like protein	6.93233e+06	6.93233e+06	12400000	0	8397000
RGGAAVGGGEQPPPAPAPR	Q86Y38	XYLT1_HUMAN	XYLT1	Xylosyltransferase 1	6988000	14500000	14400000	17200000	13500000
SVPPSASHVAPTETFTYEWTVPK	P00450	CERU_HUMAN	CP	Ceruloplasmin	7010000	39600000	54500000	59900000	0
ILISGLEPSTPYR	P22105	TENX_HUMAN	TNXB	Tenascin-X	7190000	23800000	22947500	26200000	34600000
LVGLLDLALEK	P19961	AMY2B_HUMAN	AMY2B	Alpha-amylase 2B	7279000	18900000	0	9434000	36800000
LVGGPmDASVEEEGVR	P01034	CYTC_HUMAN	CST3	Cystatin-C	7550000	0	18300000	11900000	0
DVQNVAAAPELAMGALELESR	O00391	QSOX1_HUMAN	QSOX1	Sulfhydryl oxidase 1	7688000	11800000	7421000	15200000	14600000
VDcTAHSDVcSAQGVR	Q8NBS9	TXND5_HUMAN	TXNDC5	Thioredoxin domain-containing protein 5	7817000	0	7708000	7917000	8380000
SALYSPSDPLTLLQADTVR	O00391	QSOX1_HUMAN	QSOX1	Sulfhydryl oxidase 1	7862000	13800000	9246000	0	8402000
NLAVSQVVHK	P01011	AACT_HUMAN	SERPINA3	Alpha-1-antichymotrypsin	7919000	8746000	7743000	84200000	0
SSVAAmHWMDGSVVTR	P22891	PROZ_HUMAN	PROZ	Vitamin K-dependent protein Z	7925000	15700000	16000000	0	0
LPPLGTPVPPALYcQATMR	Q13477	MADCA_HUMAN	MADCAM1	Mucosal addressin cell adhesion molecule 1	7956000	0	13600000	22600000	0
WKDVPcEDKFSFVcK	P05451	REG1A_HUMAN	REG1A	Lithostathine-1-alpha	7997000	26300000	16000000	18149250	22300000
STILYAGNDKWSIDPR	Q14982	OPCM_HUMAN	OPCML	Opioid-binding protein/cell adhesion molecule	8005750	7026000	8897000	16100000	0
ADINTQADPYTTTKR	Q9UIB8	SLAF5_HUMAN	CD84	SLAM family member 5	8509000	7156000	9746000	0	8609000
DAGTIAGLNVLR	P11142	HSP7C_HUMAN	HSPA8	Heat shock cognate 71 kDa protein	8615000	7938000	3309000	9929000	0
VIAVNEVGR	O00533	CHL1_HUMAN	CHL1	Neural cell adhesion molecule L1-like protein	8665000	0	11400000	10700000	7959000
cQSWSSMTPHR	P00747	PLMN_HUMAN	PLG	Plasminogen	8775000	15800000	19300000	0	0
ASVSVTAEDEGTQR	P05362	ICAM1_HUMAN	ICAM1	Intercellular adhesion molecule 1	8925000	10200000	7025000	8900000	7697000
cLNPSFNPPEKK	Q12841	FSTL1_HUMAN	FSTL1	Follistatin-related protein 1	9000000	13200000	9000000	0	13800000
DPcPSQPPVFPAAK	O95998	I18BP_HUMAN	IL18BP	Interleukin-18-binding protein	9172000	19900000	0	22200000	40500000
EATDVIIIHSK	P15144	AMPN_HUMAN	ANPEP	Aminopeptidase N	9262000	17200000	11100000	16500000	15200000
DGYLFQLLR	P04196	HRG_HUMAN	HRG	Histidine-rich glycoprotein	9283000	8036750	3626000	4938000	14300000
GTEGLcPLLcHADGTPLGAGAR	Q6P531	GGT6_HUMAN	GGT6	Gamma-glutamyltransferase 6	9.36667e+06	0	12100000	9.36667e+06	16000000
QEINSHVEMQTK	P05543	THBG_HUMAN	SERPINA7	Thyroxine-binding globulin	9403000	10200000	13200000	7055000	7119000
KAADDTWEPFASGK	P02766	TTHY_HUMAN	TTR	Transthyretin	9423000	11211500	11211500	13000000	11211500
AYVAFPDFFR	O43451	MGA_HUMAN	MGAM	Maltase-glucoamylase, intestinal	9529000	13000000	8750000	0	14300000
LGSLHPHTPYHIR	P30530	UFO_HUMAN	AXL	Tyrosine-protein kinase receptor UFO	9558000	39500000	139000000	153000000	156000000
GGTLGTPQTGSENDALYEYLR	P05452	TETN_HUMAN	CLEC3B	Tetranectin	9721000	26100000	28400000	24500000	18500000
ALSMcPPSPLGcELVK	P24593	IBP5_HUMAN	IGFBP5	Insulin-like growth factor-binding protein 5	9757000	18400000	1.09707e+07	4755000	1.09707e+07
ETTcSKESNEELTEScETKK	P01042	KNG1_HUMAN	KNG1	Kininogen-1	9779000	11300000	9238000	10400000	0
LVTLEEFLASTQR	Q02818	NUCB1_HUMAN	NUCB1	Nucleobindin-1	9831000	8026000	0	0	7363000
TQMDGMSLLPILR	P15586	GNS_HUMAN	GNS	N-acetylglucosamine-6-sulfatase	10075000	11600000	11300000	0	17400000
ITGTMPPLPLEATGLALSSLR	P08571	CD14_HUMAN	CD14	Monocyte differentiation antigen CD14	10100000	71100000	7023000	28200000	75900000
cLcDPGYTGPTcATR	P22105	TENX_HUMAN	TNXB	Tenascin-X	10200000	16800000	12300000	0	0
IQSSHNFQLESVNK	Q8NBJ4	GOLM1_HUMAN	GOLM1	Golgi membrane protein 1	10200000	0	71100000	64000000	74600000
DDQPFLITVR	P98164	LRP2_HUMAN	LRP2	Low-density lipoprotein receptor-related protein 2	10300000	0	21100000	8840000	14600000
GEGWGDPcELcPTEPDEAFR	P35555	FBN1_HUMAN	FBN1	Fibrillin-1	10300000	10456250	12400000	8225000	10900000
KILEVVNQIQDEER	O94919	ENDD1_HUMAN	ENDOD1	Endonuclease domain-containing 1 protein	10400000	0	0	38400000	76000000
NPLVWVHASPEHVVVTR	Q14624	ITIH4_HUMAN	ITIH4	Inter-alpha-trypsin inhibitor heavy chain H4	10400000	64200000	46400000	42300000	59000000
LGLLGDSVDIFK	P19835	CEL_HUMAN	CEL	Bile salt-activated lipase	10800000	13800000	9823000	0	10900000
VNHVTLSQPK	P61769	B2MG_HUMAN	B2M	Beta-2-microglobulin	10900000	11200000	14100000	14400000	11400000
SLGFDKVFMYLSDSR	P07911	UROM_HUMAN	UMOD	Uromodulin	11100000	35200000	0	5566000	54700000
LTADGccTLPTR	Q9NZV1	CRIM1_HUMAN	CRIM1	Cysteine-rich motor neuron 1 protein	11200000	9121000	0	11300000	14900000
FLIPNASQAESK	P63104	1433Z_HUMAN	YWHAZ	14-3-3 protein zeta/delta	11300000	16400000	28800000	0	0
cSNQLPQSITK	P35555	FBN1_HUMAN	FBN1	Fibrillin-1	11400000	0	12400000	13200000	10900000
ESHWIGLTDSERENEWK	Q5KU26	COL12_HUMAN	COLEC12	Collectin-12	11400000	70800000	74700000	67800000	78600000
IQQcPGTETAEYQSLcPHGR	Q8N2S1	LTBP4_HUMAN	LTBP4	Latent-transforming growth factor beta-binding protein 4	11400000	0	0	14200000	8927000
STYPPSGPTYR	Q13510	ASAH1_HUMAN	ASAH1	Acid ceramidase	11400000	10600000	10400000	7213000	11000000
LAYQGQDTPEVLMDIGLR	P30530	UFO_HUMAN	AXL	Tyrosine-protein kinase receptor UFO	11500000	80900000	0	30400000	95700000
YLIVVTDGHPLEGYKEPcGGLEDAVNEAK	P12109	CO6A1_HUMAN	COL6A1	Collagen alpha-1(VI) chain	11500000	10700000	0	14800000	9250000
EQQSTYTFQLK	Q08174	PCDH1_HUMAN	PCDH1	Protocadherin-1	11600000	8409000	14300000	0	7736000
VLDSGFR	P01833	PIGR_HUMAN	PIGR	Polymeric immunoglobulin receptor	11700000	18000000	12600000	14400000	14400000
EEALALMNR	O95497	VNN1_HUMAN	VNN1	Pantetheinase	11800000	0	18900000	0	16300000
QSEHSILAGDPFELEcPVK	Q7Z6A9	BTLA_HUMAN	BTLA	B- and T-lymphocyte attenuator	11800000	28900000	14300000	17600000	28300000
AKPSAPVVSGPAAR	Q5TFQ8	SIRBL_HUMAN	SIRPB1	Signal-regulatory protein beta-1 isoform 3	11900000	12600000	14200000	11700000	9299000
IQKVDVYDEGSYTcSVQTQHEPK	Q13449	LSAMP_HUMAN	LSAMP	Limbic system-associated membrane protein	11900000	28500000	33800000	38800000	22500000
DAcGccPMcAR	Q16270	IBP7_HUMAN	IGFBP7	Insulin-like growth factor-binding protein 7	12000000	13600000	10300000	13500000	12600000
IVGPLEVNVR	O75339	CILP1_HUMAN	CILP	Cartilage intermediate layer protein 1	12000000	0	22500000	33100000	0
SLGFDKVFmYLSDSR	P07911	UROM_HUMAN	UMOD	Uromodulin	12000000	28700000	5395000	23648750	48500000
LLLDQVGMK	Q68D85	NR3L1_HUMAN	NCR3LG1	Natural cytotoxicity triggering receptor 3 ligand 1	12200000	13800000	8030000	0	15100000
SPGPNVAVNAK	P98160	PGBM_HUMAN	HSPG2	Basement membrane-specific heparan sulfate proteoglycan core protein	12200000	9855000	12200000	27300000	11000000
WETQQPEcGGILTGPYGSIK	O60494	CUBN_HUMAN	CUBN	Cubilin	12200000	18800000	14400000	14600000	14600000
VDLLNQEIEFLK	P35908	K22E_HUMAN	KRT2	Keratin, type II cytoskeletal 2 epidermal	12300000	24600000	4725000	17100000	18700000
VTNEGTTSTLTMNPVSFGNEHSYLcTATcESR	P19320	VCAM1_HUMAN	VCAM1	Vascular cell adhesion protein 1	12300000	15200000	20100000	0	28700000
DLKWWELR	P01133	EGF_HUMAN	EGF	Pro-epidermal growth factor	12400000	17700000	15900000	13600000	19900000
GGGGGGYGSGGSSYGSGGGSYGSGGGGGGGR	P04264	K2C1_HUMAN	KRT1	Keratin, type II cytoskeletal 1	12400000	14600000	17800000	25400000	15000000
VLAKPQNTAEVQK	P15151	PVR_HUMAN	PVR	Poliovirus receptor	12400000	13700000	13300000	11900000	11000000
GDLYFANVEEK	O00533	CHL1_HUMAN	CHL1	Neural cell adhesion molecule L1-like protein	12500000	10400000	14900000	0	12200000
KLESFYIQK	P07686	HEXB_HUMAN	HEXB	Beta-hexosaminidase subunit beta	12500000	0	0	16900000	17500000
EGAHGLVGVPWAPGGDLEGcAPDTR	Q8NC42	RN149_HUMAN	RNF149	E3 ubiquitin-protein ligase RNF149	12600000	12200000	13725000	19700000	10400000
MDAEQDPNVQVDHLNLLK	Q02818	NUCB1_HUMAN	NUCB1	Nucleobindin-1	12600000	21300000	32000000	31100000	0
ASHPEDPASVVEAR	Q9UHL4	DPP2_HUMAN	DPP7	Dipeptidyl peptidase 2	12700000	6675000	14000000	0	0
DSFLKDGQPFR	P16278	BGAL_HUMAN	GLB1	Beta-galactosidase	12800000	7823000	9480000	0	0
QLGAGSIEEcAAK	P00747	PLMN_HUMAN	PLG	Plasminogen	12800000	17600000	0	16600000	17000000
VEGcFNQLLYDIR	O60635	TSN1_HUMAN	TSPAN1	Tetraspanin-1	12800000	28100000	26400000	13400000	39400000
DPPQYPVVPVHLDRII	P10153	RNAS2_HUMAN	RNASE2	Non-secretory ribonuclease	12900000	20600000	16750000	16750000	16750000
LGVLTVTDTTPDSMR	P22105	TENX_HUMAN	TNXB	Tenascin-X	12900000	15200000	16000000	16425000	21600000
WGTVcDDNFNIDHASVIcR	Q86VB7	C163A_HUMAN	CD163	Scavenger receptor cysteine-rich type 1 protein M130	1.29333e+07	17300000	10100000	11400000	1.29333e+07
SINGILFPGGSVDLR	Q92820	GGH_HUMAN	GGH	Gamma-glutamyl hydrolase	13000000	28700000	0	16100000	29500000
QEILAALEK	P07602	SAP_HUMAN	PSAP	Prosaposin	13100000	65700000	55725000	68200000	75900000
AVSPENMVTFSENHGVVIQPAYK	P41217	OX2G_HUMAN	CD200	OX-2 membrane glycoprotein	13200000	4440000	11660000	12800000	16200000
DNcQYVYNVDQR	P07996	TSP1_HUMAN	THBS1	Thrombospondin-1	13200000	7087250	0	6807000	8342000
GSIVWQEVFDDKAK	P07686	HEXB_HUMAN	HEXB	Beta-hexosaminidase subunit beta	13259500	11100000	4738000	20000000	17200000
AIMEKLEMSK	P05155	IC1_HUMAN	SERPING1	Plasma protease C1 inhibitor	13300000	11900000	11900000	17000000	12400000
LSYQNDPPFGSYVVPITVR	Q02487	DSC2_HUMAN	DSC2	Desmocollin-2	13300000	36000000	27900000	12800000	32300000
NFDIPK	P12273	PIP_HUMAN	PIP	Prolactin-inducible protein	13300000	1.37667e+07	15800000	12200000	1.37667e+07
QTSPVSAMLVLVK	Q12805	FBLN3_HUMAN	EFEMP1	EGF-containing fibulin-like extracellular matrix protein 1	13300000	23400000	18900000	0	0
WNDAFcDR	P06734	FCER2_HUMAN	FCER2	Low affinity immunoglobulin epsilon Fc receptor	13300000	9525000	0	12000000	12800000
DSDGDGIGDAcDNcPQK	P49747	COMP_HUMAN	COMP	Cartilage oligomeric matrix protein	13400000	11100000	8938000	0	0
FDGILGMAYPR	P07339	CATD_HUMAN	CTSD	Cathepsin D	13500000	9101000	12129000	8915000	17000000
LLPVQENFLLK	P05937	CALB1_HUMAN	CALB1	Calbindin	13500000	20400000	11800000	10200000	20800000
AcEEAPPSAAHFR	O75339	CILP1_HUMAN	CILP	Cartilage intermediate layer protein 1	13641000	14800000	16900000	9764000	13100000
GNDDHWIVDTDYDTYAVQYScR	P02753	RET4_HUMAN	RBP4	Retinol-binding protein 4	13700000	54800000	29400000	19000000	30100000
RLEFVAAR	P15151	PVR_HUMAN	PVR	Poliovirus receptor	13700000	45800000	50600000	63300000	54600000
LTGLLDLALEK	P04746	AMYP_HUMAN	AMY2A	Pancreatic alpha-amylase	13800000	33200000	14200000	25100000	47600000
YGHSLALYK	O75882	ATRN_HUMAN	ATRN	Attractin	14000000	17800000	20200000	29100000	26500000
LKDLQEPQEPR	Q02747	GUC2A_HUMAN	GUCA2A	Guanylin	14100000	17900000	18700000	17900000	17600000
VELAPLPSWQPVGK	P05362	ICAM1_HUMAN	ICAM1	Intercellular adhesion molecule 1	14100000	15000000	17900000	0	0
SHSSGSVLPLGELEGR	P09603	CSF1_HUMAN	CSF1	Macrophage colony-stimulating factor 1	14200000	184000000	214000000	239000000	243000000
VTLTLPVLNAAR	O95336	6PGL_HUMAN	PGLS	6-phosphogluconolactonase	14200000	20200000	23500000	17300000	11900000
cTSYPDGSWK	P07996	TSP1_HUMAN	THBS1	Thrombospondin-1	14300000	14100000	0	18000000	0
LSVMGcDVLK	P08582	TRFM_HUMAN	MFI2	Melanotransferrin	14300000	16225000	20300000	0	30300000
MQQVENGLSEK	P05154	IPSP_HUMAN	SERPINA5	Plasma serine protease inhibitor	14300000	13900000	15700000	19300000	16600000
VQALEEANNDLENK	P35527	K1C9_HUMAN	KRT9	Keratin, type I cytoskeletal 9	14300000	0	33700000	51000000	0
VLDVNDNAPK	P55287	CAD11_HUMAN	CDH11	Cadherin-11	14400000	17300000	15300000	16500000	0
cIQMWFDPAQGNPNEEVAR	P15328	FOLR1_HUMAN	FOLR1	Folate receptor alpha	14500000	0	25200000	10600000	0
GLImYSWDcPMEQcKR	P19256	LFA3_HUMAN	CD58	Lymphocyte function-associated antigen 3	14600000	37500000	39400000	39200000	23900000
ISLQWLR	P27487	DPP4_HUMAN	DPP4	Dipeptidyl peptidase 4	14600000	19200000	13800000	8709000	16800000
TLLNETPEQIK	O43490	PROM1_HUMAN	PROM1	Prominin-1	14600000	18400000	16000000	0	0
YQVSEEVPSGTVIGK	Q9NPG4	PCD12_HUMAN	PCDH12	Protocadherin-12	14600000	14500000	14600000	0	10925000
YVIcVR	P21333	FLNA_HUMAN	FLNA	Filamin-A	14600000	18800000	17100000	18900000	18600000
FSYDLSQcINQMK	Q8NBJ4	GOLM1_HUMAN	GOLM1	Golgi membrane protein 1	14800000	31100000	18900000	19100000	37000000
IAPQLSTEELVSLGEK	P43652	AFAM_HUMAN	AFM	Afamin	14800000	2080000	0	9092000	12100000
DRVAVGADAFER	Q9BRK3	MXRA8_HUMAN	MXRA8	Matrix-remodeling-associated protein 8	14900000	16800000	9415000	18500000	0
FLVNLVK	P43652	AFAM_HUMAN	AFM	Afamin	15000000	0	0	14200000	14400000
cYFQEGR	Q8WVV5	BT2A2_HUMAN	BTN2A2	Butyrophilin subfamily 2 member A2	15100000	16500000	13000000	19600000	17400000
DLLPASLGSYYR	P23470	PTPRG_HUMAN	PTPRG	Receptor-type tyrosine-protein phosphatase gamma	15100000	10500000	7700750	0	5203000
SSSGLTYIAEWK	P33908	MA1A1_HUMAN	MAN1A1	Mannosyl-oligosaccharide 1,2-alpha-mannosidase IA	15100000	17200000	1.07667e+07	1.07667e+07	0
SFSEVELHNMK	Q14118	DAG1_HUMAN	DAG1	Dystroglycan	15300000	16200000	18100000	0	10900000
ITcAEEGWSPTPK	P36980	FHR2_HUMAN	CFHR2	Complement factor H-related protein 2	15400000	14700000	10400000	9072000	12400000
MHcSAEGEWLVPIGK	Q15375	EPHA7_HUMAN	EPHA7	Ephrin type-A receptor 7	15400000	17700000	21500000	13100000	20800000
TFVPGcQPGEFTLGNIK	P80188	NGAL_HUMAN	LCN2	Neutrophil gelatinase-associated lipocalin	15400000	15400000	15700000	15400000	15100000
AGQcVcVEGFR	P22105	TENX_HUMAN	TNXB	Tenascin-X	15500000	18600000	18450000	16000000	23700000
GYmEIEQSVK	Q8NC54	KCT2_HUMAN	KCT2	Keratinocyte-associated transmembrane protein 2	15500000	16900000	16200000	15100000	13800000
VEASNPYVEPR	P55285	CADH6_HUMAN	CDH6	Cadherin-6	15600000	0	0	13400000	12500000
AcTSQGcGKPITEESSTLGEGSK	O00533	CHL1_HUMAN	CHL1	Neural cell adhesion molecule L1-like protein	15700000	14500000	16000000	13600000	15100000
IYDGPSIHAR	O60494	CUBN_HUMAN	CUBN	Cubilin	15700000	0	20200000	17400000	17200000
NSVIKVPMMNSK	P05155	IC1_HUMAN	SERPING1	Plasma protease C1 inhibitor	15700000	34100000	28700000	0	0
VGTTVGQVcATDKDEPDTMHTR	Q02487	DSC2_HUMAN	DSC2	Desmocollin-2	15700000	13100000	32900000	19900000	26000000
NTVMEcDAcGMQQSVR	P49747	COMP_HUMAN	COMP	Cartilage oligomeric matrix protein	15800000	11100000	15800000	15800000	20500000
cSYTEDAQcIDGTIEVPK	P02749	APOH_HUMAN	APOH	Beta-2-glycoprotein 1	15900000	15875000	19800000	14900000	12900000
GFSSGSAVVSGGSR	P35908	K22E_HUMAN	KRT2	Keratin, type II cytoskeletal 2 epidermal	16000000	9486000	14000000	18200000	8224000
IHIMPSLNPDGFEK	P16870	CBPE_HUMAN	CPE	Carboxypeptidase E	16000000	21000000	19500000	19100000	20100000
LLNIQTYcAGPAYLK	P22792	CPN2_HUMAN	CPN2	Carboxypeptidase N subunit 2	16200000	12500000	0	0	11500000
TVIEQQPVLcEVFcR	P19440	GGT1_HUMAN	GGT1	Gamma-glutamyltranspeptidase 1, Putative gamma-glutamyltranspeptidase 3	16200000	25400000	18000000	12400000	21300000
VKVcQcDSNGDcTDVDR	P19022	CADH2_HUMAN	CDH2	Cadherin-2	16200000	19800000	11900000	9924000	10100000
GTLQcEASAVPSAEFQWYK	Q9P121	NTRI_HUMAN	NTM	Neurotrimin	16300000	8678000	8070000	12300000	11000000
LNEAQPSTIATSMR	P56537	IF6_HUMAN	EIF6	Eukaryotic translation initiation factor 6	16300000	14500000	13300000	14725000	14800000
DGKPLALQPGR	Q8WZ75	ROBO4_HUMAN	ROBO4	Roundabout homolog 4	16400000	21800000	19700000	38700000	25900000
HGESGSMAVFHQTQGPSYSESK	P15151	PVR_HUMAN	PVR	Poliovirus receptor	16400000	62900000	83400000	86100000	77600000
TLELNVLVPPAPPScR	Q96AP7	ESAM_HUMAN	ESAM	Endothelial cell-selective adhesion molecule	16400000	15100000	6270000	13600000	14100000
GSFSSTAAQDAQGQR	Q86V85	GP180_HUMAN	GPR180	Integral membrane protein GPR180	16500000	17600000	14900000	16800000	16300000
WSEQSDYLELLVK	Q6GTX8	LAIR1_HUMAN	LAIR1	Leukocyte-associated immunoglobulin-like receptor 1	16500000	25600000	0	0	36800000
YNDFLHDPLSLcK	Q8NHP8	PLBL2_HUMAN	PLBD2	Putative phospholipase B-like 2	16575000	18000000	17800000	14700000	15800000
LKPYGALVDK	P12109	CO6A1_HUMAN	COL6A1	Collagen alpha-1(VI) chain	16600000	15600000	14500000	14200000	21800000
ALNEAcESVIQTAcK	Q92896	GSLG1_HUMAN	GLG1	Golgi apparatus protein 1	16700000	5.56667e+06	5.56667e+06	0	0
cTTPPPSSGPTYQcLK	P00747	PLMN_HUMAN	PLG	Plasminogen	16800000	31300000	16800000	0	19100000
NSWGEEWGMGGYVK	P07711	CATL1_HUMAN	CTSL	Cathepsin L1	16800000	14150000	0	17900000	21900000
IKTDGAAPNVAPSDVGGGGGR	Q12860	CNTN1_HUMAN	CNTN1	Contactin-1	16900000	19200000	31300000	0	25700000
KcSYTEDAQcIDGTIEVPK	P02749	APOH_HUMAN	APOH	Beta-2-glycoprotein 1	16900000	35400000	31300000	22000000	27100000
DLGGRDDLLYNVIcK	P54753	EPHB3_HUMAN	EPHB3	Ephrin type-B receptor 3	17000000	17700000	14900000	16400000	17100000
LQGGVLVNEILNHmK	P15309	PPAP_HUMAN	ACPP	Prostatic acid phosphatase	17000000	14600000	29900000	20000000	31500000
LWEGSTSR	O95998	I18BP_HUMAN	IL18BP	Interleukin-18-binding protein	17000000	0	12500000	15500000	13400000
FTVNNLAEPQK	P12259	FA5_HUMAN	F5	Coagulation factor V	17050000	14700000	15400000	18400000	19700000
IISNAScTTNcLAPLAK	P04406	G3P_HUMAN	GAPDH	Glyceraldehyde-3-phosphate dehydrogenase	17100000	17100000	17600000	14800000	18900000
KFPSGTFEQVSQLVK	P02774	VTDB_HUMAN	GC	Vitamin D-binding protein	17100000	0	55200000	24300000	88200000
GTQEQDFYVTSETVVR	P05154	IPSP_HUMAN	SERPINA5	Plasma serine protease inhibitor	17136500	17136500	2873000	31400000	17136500
VPNSDQKDSDGDGIGDAcDNcPQK	P49747	COMP_HUMAN	COMP	Cartilage oligomeric matrix protein	17200000	16100000	0	10100000	0
AREDIFmETLK	P25311	ZA2G_HUMAN	AZGP1	Zinc-alpha-2-glycoprotein	17300000	0	36400000	0	32800000
LSFQEFLK	Q12841	FSTL1_HUMAN	FSTL1	Follistatin-related protein 1	17300000	21200000	11800000	11600000	17500000
mGPSFPSPKPGSER	Q92692	PVRL2_HUMAN	PVRL2	Nectin-2	17300000	20700000	24500000	17900000	16500000
AGLAASLAGPHSIVGR	P08294	SODE_HUMAN	SOD3	Extracellular superoxide dismutase [Cu-Zn]	17400000	33700000	43900000	36600000	51100000
SIPTcTDFEVIQFPLR	Q14515	SPRL1_HUMAN	SPARCL1	SPARC-like protein 1	17400000	24100000	14700000	0	30800000
FVTLVFR	P15309	PPAP_HUMAN	ACPP	Prostatic acid phosphatase	17500000	71100000	73700000	64400000	106000000
DRVDcGYPHVTPK	Q07654	TFF3_HUMAN	TFF3	Trefoil factor 3	17600000	42900000	38600000	51700000	42700000
IQDFLR	Q6ZMB0	B3GN6_HUMAN	B3GNT6	UDP-GlcNAc:betaGal beta-1,3-N-acetylglucosaminyltransferase 6	17800000	10375000	0	0	23700000
LALDNGGLAR	Q14624	ITIH4_HUMAN	ITIH4	Inter-alpha-trypsin inhibitor heavy chain H4	17800000	0	0	15900000	14800000
ELSSFIDK	P02774	VTDB_HUMAN	GC	Vitamin D-binding protein	17900000	0	17100000	0	19900000
LDLTEKDYEILFK	Q92820	GGH_HUMAN	GGH	Gamma-glutamyl hydrolase	17900000	29100000	14700000	28225000	51200000
TKGDPLGTEGGLDASNTER	Q12913	PTPRJ_HUMAN	PTPRJ	Receptor-type tyrosine-protein phosphatase eta	17900000	18100000	20900000	0	0
RLWWLDLK	P02790	HEMO_HUMAN	HPX	Hemopexin	18100000	29300000	15400000	13100000	34300000
ADAGTAVTFQcR	Q8IUL8	CILP2_HUMAN	CILP2	Cartilage intermediate layer protein 2	18150000	29500000	19500000	0	23600000
KLEENEVIPK	P31431	SDC4_HUMAN	SDC4	Syndecan-4	18200000	56000000	50200000	83100000	59500000
NLDLDSIIAEVK	P13647	K2C5_HUMAN	KRT5	Keratin, type II cytoskeletal 5	18200000	25700000	18800000	24600000	35700000
SFGMTPVLPAFAGHVPEAVTR	P54802	ANAG_HUMAN	NAGLU	Alpha-N-acetylglucosaminidase	18200000	16500000	30300000	49300000	18300000
DIDEcDIVPDAcKGGmK	Q12805	FBLN3_HUMAN	EFEMP1	EGF-containing fibulin-like extracellular matrix protein 1	18300000	25600000	17200000	0	0
EAAENSLVAYK	P62258	1433E_HUMAN	YWHAE	14-3-3 protein epsilon	18300000	19200000	18500000	14600000	0
AQLDAAVTFGPSQVAR	P15289	ARSA_HUMAN	ARSA	Arylsulfatase A	18500000	8589000	0	0	24000000
ITLMFNNLR	O60494	CUBN_HUMAN	CUBN	Cubilin	18500000	0	10175000	11800000	10400000
TFHEASEDcISR	P05452	TETN_HUMAN	CLEC3B	Tetranectin	18500000	24200000	24000000	18800000	11700000
VTSDHINFDPVYK	P40189	IL6RB_HUMAN	IL6ST	Interleukin-6 receptor subunit beta	18500000	22100000	20075000	23000000	16700000
GGILFSR	Q6UXG3	CLM9_HUMAN	CD300LG	CMRF35-like molecule 9	18800000	0	0	35200000	24900000
HSPQEAPHVQYER	P26992	CNTFR_HUMAN	CNTFR	Ciliary neurotrophic factor receptor subunit alpha	18800000	48700000	49200000	58400000	47600000
VYKAPEEPNIQVNPLGIPVNSKEPEEVATcVGR	P43121	MUC18_HUMAN	MCAM	Cell surface glycoprotein MUC18	18800000	32700000	0	18500000	22500000
YPIVSPR	P16112	PGCA_HUMAN	ACAN	Aggrecan core protein	18800000	15400000	14900000	16400000	15200000
ELEPPEQQEPGER	Q13683	ITA7_HUMAN	ITGA7	Integrin alpha-7	18825000	18900000	21400000	21500000	13500000
FIPLIPIPER	Q12860	CNTN1_HUMAN	CNTN1	Contactin-1	18900000	31900000	30800000	17000000	19700000
ITYEEIPLPIR	O75503	CLN5_HUMAN	CLN5	Ceroid-lipofuscinosis neuronal protein 5	18900000	20600000	0	9875000	0
NLEPWTTYcVQVR	Q08334	I10R2_HUMAN	IL10RB	Interleukin-10 receptor subunit beta	18900000	20100000	13200000	22800000	35200000
AQVIDIATGR	Q9H159	CAD19_HUMAN	CDH19	Cadherin-19	19000000	0	0	11200000	11800000
GYNWYKGETVDANR	P31997	CEAM8_HUMAN	CEACAM8	Carcinoembryonic antigen-related cell adhesion molecule 8	19000000	24100000	40500000	22700000	34100000
FLRPGDDSSHDLmLLR	P07288	KLK3_HUMAN	KLK3	Prostate-specific antigen	19100000	46600000	66800000	62600000	73500000
QRQEELcLAR	P02753	RET4_HUMAN	RBP4	Retinol-binding protein 4	19100000	23100000	23500000	21800000	17300000
VLPEFDTPGHTLSWGK	P07686	HEXB_HUMAN	HEXB	Beta-hexosaminidase subunit beta	19100000	37700000	36700000	48300000	35450000
DSPVATNKLDQEVQEETQGR	P20138	CD33_HUMAN	CD33	Myeloid cell surface antigen CD33	19200000	65300000	62200000	64800000	53600000
LGASPLHVDLATLR	Q15904	VAS1_HUMAN	ATP6AP1	V-type proton ATPase subunit S1	19200000	11500000	18700000	20900000	12200000
NIDQAVTAALETR	P19440	GGT1_HUMAN	GGT1	Gamma-glutamyltranspeptidase 1, Putative gamma-glutamyltranspeptidase 3	19200000	25000000	17500000	0	20500000
KFVWSEER	Q8N114	SHSA5_HUMAN	SHISA5	Protein shisa-5	19275000	18200000	19400000	20200000	19300000
IPGDQVVSVVFIK	P98160	PGBM_HUMAN	HSPG2	Basement membrane-specific heparan sulfate proteoglycan core protein	19300000	26100000	17000000	19300000	41300000
GVVYTTRPLR	Q96RW7	HMCN1_HUMAN	HMCN1	Hemicentin-1	19375000	20200000	19800000	14000000	23500000
DLKPVcGDDGQTYNNPcMLcHENLIR	Q9NQ38	ISK5_HUMAN	SPINK5	Serine protease inhibitor Kazal-type 5	19500000	42600000	58600000	53100000	38800000
KPQSAVYSTGSNGILLcEAEGEPQPTIK	O00533	CHL1_HUMAN	CHL1	Neural cell adhesion molecule L1-like protein	19500000	32500000	30700000	22600000	34900000
DMNDNAPTIEIR	Q08174	PCDH1_HUMAN	PCDH1	Protocadherin-1	19575000	0	29300000	25400000	23600000
VDVYDEGSYTcSVQTQHEPK	Q13449	LSAMP_HUMAN	LSAMP	Limbic system-associated membrane protein	19700000	11900000	11975000	0	16300000
VLTQASNPVVcTQPK	O15393	TMPS2_HUMAN	TMPRSS2	Transmembrane protease serine 2	19700000	20000000	0	0	9256000
IKVTTSQDMLSIMEK	P05155	IC1_HUMAN	SERPING1	Plasma protease C1 inhibitor	19800000	23400000	23500000	32700000	44600000
LAELPADALGPLQR	P35858	ALS_HUMAN	IGFALS	Insulin-like growth factor-binding protein complex acid labile subunit	19900000	0	13400000	14400000	8381000
SKPAVQYQWDR	Q96AP7	ESAM_HUMAN	ESAM	Endothelial cell-selective adhesion molecule	19900000	23600000	23400000	24400000	22900000
AQWANPFDPSK	P05543	THBG_HUMAN	SERPINA7	Thyroxine-binding globulin	20000000	20400000	19600000	20000000	20000000
LYGRAPQLR	P02760	AMBP_HUMAN	AMBP	Protein AMBP	20000000	22600000	18100000	25600000	16900000
VLEPTLK	P02774	VTDB_HUMAN	GC	Vitamin D-binding protein	20000000	0	19000000	20200000	21200000
LIVHNGYcDGR	P02753	RET4_HUMAN	RBP4	Retinol-binding protein 4	20100000	26300000	25500000	19900000	20000000
AVVVPWGScHFLEK	Q8TCT8	SPP2A_HUMAN	SPPL2A	Signal peptide peptidase-like 2A	20175000	19600000	13500000	18500000	29100000
DGVTGPGFTLSGSccQGSR	O95274	LYPD3_HUMAN	LYPD3	Ly6/PLAUR domain-containing protein 3	20200000	21800000	0	14100000	14025000
DISEMFLQIYK	P15941	MUC1_HUMAN	MUC1	Mucin-1	20200000	75000000	18400000	71300000	102000000
YTILIK	P21333	FLNA_HUMAN	FLNA	Filamin-A	20250000	24200000	0	26000000	30800000
GWPEVWAGSVGR	Q5JRA6	MIA3_HUMAN	MIA3	Melanoma inhibitory activity protein 3	20300000	17200000	22200000	20300000	21500000
HSIFTPETNPR	P00747	PLMN_HUMAN	PLG	Plasminogen	20300000	42100000	37600000	52100000	44600000
KFWSSLPSNVcNDER	O75487	GPC4_HUMAN	GPC4	Glypican-4	20300000	24575000	24600000	24400000	29000000
TNAENEFVTIKK	P04264	K2C1_HUMAN	KRT1	Keratin, type II cytoskeletal 1	20300000	59900000	112000000	89900000	42600000
cLAENAGDVAFVK	P02788	TRFL_HUMAN	LTF	Lactotransferrin	20400000	26500000	20100000	17700000	22200000
cPIGYSGLScEScDAHFTR	P98160	PGBM_HUMAN	HSPG2	Basement membrane-specific heparan sulfate proteoglycan core protein	20400000	9560000	21900000	21300000	18290000
GEcQAEGVLFFQGDR	P02790	HEMO_HUMAN	HPX	Hemopexin	20400000	0	29500000	0	18700000
LPEVEVPQHL	Q02818	NUCB1_HUMAN	NUCB1	Nucleobindin-1	20400000	12400000	15100000	7903000	18700000
AQYTLMAQAVDR	P55287	CAD11_HUMAN	CDH11	Cadherin-11	20500000	33500000	29100000	21400000	26300000
FATTFYQHLADSK	P01008	ANT3_HUMAN	SERPINC1	Antithrombin-III	20500000	20800000	20200000	20500000	20500000
QADEDYSHDLmLLR	P06870	KLK1_HUMAN	KLK1	Kallikrein-1	20500000	83000000	140000000	89300000	28700000
QcVPHDQcAcGVLTSEK	P22891	PROZ_HUMAN	PROZ	Vitamin K-dependent protein Z	20500000	35500000	0	30300000	27100000
DTQFSYAVFK	Q969P0	IGSF8_HUMAN	IGSF8	Immunoglobulin superfamily member 8	20600000	0	19000000	15100000	23600000
KLSENTDFLAPGVSSFTDSNQQESITK	Q14515	SPRL1_HUMAN	SPARCL1	SPARC-like protein 1	20700000	36600000	28700000	19700000	14300000
QLGTVQQVISER	P12111	CO6A3_HUMAN	COL6A3	Collagen alpha-3(VI) chain	20700000	22200000	0	21300000	0
VVDVLDSIK	P00918	CAH2_HUMAN	CA2	Carbonic anhydrase 2	20700000	29200000	25400000	26400000	23800000
WQTLLSVDDLVEK	P15586	GNS_HUMAN	GNS	N-acetylglucosamine-6-sulfatase	20700000	28100000	0	24100000	31900000
YAAGHTVHLPPcR	P98095	FBLN2_HUMAN	FBLN2	Fibulin-2	20700000	92600000	101000000	166000000	136000000
ALTPQcGSGEDLYILTGTVPSDYR	O94919	ENDD1_HUMAN	ENDOD1	Endonuclease domain-containing 1 protein	20800000	2.16367e+07	36600000	2.16367e+07	7510000
cDPGWEGLHcER	Q6UY11	DLK2_HUMAN	DLK2	Protein delta homolog 2	20800000	26600000	27700000	22200000	21200000
LDGcFSTPEER	P17050	NAGAB_HUMAN	NAGA	Alpha-N-acetylgalactosaminidase	20800000	26500000	16800000	16000000	0
SLTVSLGPVSK	Q9ULI3	HEG1_HUMAN	HEG1	Protein HEG homolog 1	20800000	23800000	20600000	2.17333e+07	2.17333e+07
YYSSEYHYVGGFYGGcNEALMK	P53634	CATC_HUMAN	CTSC	Dipeptidyl peptidase 1	20800000	40200000	32400000	30000000	37400000
LASAEMQGSELQVTMHDTR	P50895	BCAM_HUMAN	BCAM	Basal cell adhesion molecule	20900000	30700000	0	0	29400000
VYYDGTVEQHPFGEAAYPADGADAGQK	Q7Z4R8	CF120_HUMAN	C6orf120	UPF0669 protein C6orf120	21100000	23200000	8929000	0	0
GYAWGLNELKPISK	P33908	MA1A1_HUMAN	MAN1A1	Mannosyl-oligosaccharide 1,2-alpha-mannosidase IA	21200000	20500000	12500000	20500000	27800000
DLQFVEVTDVK	P02751	FINC_HUMAN	FN1	Fibronectin	21400000	0	10700000	10700000	10700000
LNVFAKPEATEVSPNK	P50895	BCAM_HUMAN	BCAM	Basal cell adhesion molecule	21400000	30000000	35800000	31775000	39900000
LYHScADPTGcGTGPDAR	Q9UHL4	DPP2_HUMAN	DPP7	Dipeptidyl peptidase 2	21500000	22000000	20600000	17900000	17200000
ALLSAPWYLNR	P06865	HEXA_HUMAN	HEXA	Beta-hexosaminidase subunit alpha	21600000	25400000	20300000	15200000	19200000
YWGVASFLQK	P02753	RET4_HUMAN	RBP4	Retinol-binding protein 4	21600000	23400000	17400000	14500000	24300000
EcLQTcR	P02760	AMBP_HUMAN	AMBP	Protein AMBP	21700000	15100000	12700000	15400000	16700000
EILDAFDK	P07602	SAP_HUMAN	PSAP	Prosaposin	21800000	0	0	22800000	29300000
MNLYGFHGGQR	P22105	TENX_HUMAN	TNXB	Tenascin-X	21800000	30800000	32700000	51100000	33200000
LDKPDVVNWMcYR	P04180	LCAT_HUMAN	LCAT	Phosphatidylcholine-sterol acyltransferase	21900000	25700000	26300000	27750000	37100000
LPTGYYFGASAGTGDLSDNHDIISMK	Q12907	LMAN2_HUMAN	LMAN2	Vesicular integral-membrane protein VIP36	21900000	26000000	0	46475000	138000000
IIGYVISNQQITPGPAYSNR	P31997	CEAM8_HUMAN	CEACAM8	Carcinoembryonic antigen-related cell adhesion molecule 8	22100000	47500000	52000000	4.05333e+07	4.05333e+07
VLPEGGAQcEcPLGR	O00468	AGRIN_HUMAN	AGRN	Agrin	22100000	20000000	13200000	10700000	0
KGDVALPVPYDHQR	P09619	PGFRB_HUMAN	PDGFRB	Platelet-derived growth factor receptor beta	22200000	41500000	50300000	45500000	44900000
NSWGTGWGENGYFR	P53634	CATC_HUMAN	CTSC	Dipeptidyl peptidase 1	22200000	0	37800000	42100000	0
TKDASTWSQIPPEDTASTR	P40189	IL6RB_HUMAN	IL6ST	Interleukin-6 receptor subunit beta	22200000	22600000	7369000	0	0
LVSLPFGIATNQDLIR	Q96RW7	HMCN1_HUMAN	HMCN1	Hemicentin-1	22300000	41600000	21500000	0	36400000
TNDDQTmcLDINEcER	P35555	FBN1_HUMAN	FBN1	Fibrillin-1	22300000	20975000	16800000	21600000	23200000
GLLcDPNRLPPYLR	P08582	TRFM_HUMAN	MFI2	Melanotransferrin	22400000	39800000	35900000	0	0
FIIPQIVK	P07195	LDHB_HUMAN	LDHB	L-lactate dehydrogenase B chain	22500000	31800000	20500000	15600000	12100000
LAADDFR	P13645	K1C10_HUMAN	KRT10	Keratin, type I cytoskeletal 10	22500000	15500000	29400000	31600000	20000000
FLNVLSPR	P17936	IBP3_HUMAN	IGFBP3	Insulin-like growth factor-binding protein 3	22600000	30600000	0	17900000	17775000
GDVSLKDIIDPAFR	Q01459	DIAC_HUMAN	CTBS	Di-N-acetylchitobiase	22600000	31200000	12900000	2.22333e+07	2.22333e+07
SAFYQLELK	Q9BYE9	CDHR2_HUMAN	CDHR2	Cadherin-related family member 2	22600000	23300000	22900000	22900000	22800000
MScQASGQPPPTIR	Q8WZ75	ROBO4_HUMAN	ROBO4	Roundabout homolog 4	22800000	25900000	22800000	11900000	17100000
LTVGAAQVPAQLLVGALR	P08571	CD14_HUMAN	CD14	Monocyte differentiation antigen CD14	22900000	29000000	8234000	0	0
QWVPVLQDFSNK	Q8TB96	TIP_HUMAN	ITFG1	T-cell immunomodulatory protein	22900000	19900000	15800000	15900000	18800000
DcGATWVVLGHSER	P60174	TPIS_HUMAN	TPI1	Triosephosphate isomerase	23000000	14900000	9475000	0	0
TPENYPNAGLTMNYcR	P00747	PLMN_HUMAN	PLG	Plasminogen	23000000	24600000	25325000	27500000	26200000
TETASTLIENK	O00241	SIRB1_HUMAN	SIRPB1	Signal-regulatory protein beta-1	23100000	22200000	22700000	20700000	18300000
DQcQVDSQcPGQmK	Q14508	WFDC2_HUMAN	WFDC2	WAP four-disulfide core domain protein 2	23200000	11200000	8008000	9220000	9223000
EGDALELTcEAIGKPQPVmVTWVR	Q9BY67	CADM1_HUMAN	CADM1	Cell adhesion molecule 1	23200000	62100000	16100000	29200000	32650000
TGGAGGEQPLDDDDGVPHPPRPGSGAAASGGR	P54826	GAS1_HUMAN	GAS1	Growth arrest-specific protein 1	23200000	38700000	33300000	16800000	34600000
EVLLLVHNLPQDPR	P31997	CEAM8_HUMAN	CEACAM8	Carcinoembryonic antigen-related cell adhesion molecule 8	23300000	40600000	52200000	37900000	45900000
STILYAGNDKWcLDPR	Q9P121	NTRI_HUMAN	NTM	Neurotrimin	23300000	33500000	0	29300000	0
LFDmSAFMAGPGNAK	Q14118	DAG1_HUMAN	DAG1	Dystroglycan	23375000	0	43700000	26600000	23200000
GDKVWVYPPEKK	P02790	HEMO_HUMAN	HPX	Hemopexin	23400000	34000000	43500000	66600000	56600000
IGFPWSEIR	P15311	EZRI_HUMAN	EZR	Moesin, Ezrin	23400000	32525000	37600000	19400000	49700000
LKYENEVALR	P13645	K1C10_HUMAN	KRT10	Keratin, type I cytoskeletal 10	23400000	29100000	52600000	93600000	47200000
AFIQLWAFDAVK	P02760	AMBP_HUMAN	AMBP	Protein AMBP	23500000	71300000	0	19500000	85600000
ISISTSGGSFR	P13647	K2C5_HUMAN	KRT5	Keratin, type II cytoskeletal 5	23500000	21600000	20500000	19800000	22600000
VADEGSFTcFVSIR	Q5ZPR3	CD276_HUMAN	CD276	CD276 antigen	23500000	12000000	0	24500000	0
AcLDYPVTSVLPPASLcK	P53801	PTTG_HUMAN	PTTG1IP	Pituitary tumor-transforming gene 1 protein-interacting protein	23600000	30400000	19100000	24700000	24450000
GcAAILDTGTSLITGPTEEIR	O96009	NAPSA_HUMAN	NAPSA	Napsin-A	23600000	22400000	18000000	26900000	0
LIVAGLPR	Q92859	NEO1_HUMAN	NEO1	Neogenin	23600000	26700000	23200000	22300000	20200000
VTGNPGDEEFIEPSTENEFGLTSLR	Q9ULI3	HEG1_HUMAN	HEG1	Protein HEG homolog 1	23600000	49600000	24500000	0	0
cEDVDDcILEPSPcPQR	P07204	TRBM_HUMAN	THBD	Thrombomodulin	23700000	23700000	35600000	24200000	11300000
RDPPQYPVVPVHLDRII	P10153	RNAS2_HUMAN	RNASE2	Non-secretory ribonuclease	23700000	31100000	13800000	16800000	0
GQcPPPPGLPcPcTGVSDcSGGTDK	Q9NPF0	CD320_HUMAN	CD320	CD320 antigen	23800000	15500000	15500000	12200000	10500000
GGSVLVTcSTScDQPK	P05362	ICAM1_HUMAN	ICAM1	Intercellular adhesion molecule 1	24000000	21000000	22100000	15400000	14300000
LASYLDKVQALEEANNDLENK	P35527	K1C9_HUMAN	KRT9	Keratin, type I cytoskeletal 9	24000000	32700000	35700000	56500000	0
cEScAPGYEGNPIQPGGK	P98160	PGBM_HUMAN	HSPG2	Basement membrane-specific heparan sulfate proteoglycan core protein	24100000	27800000	24800000	22100000	24700000
cIPIWWK	P98164	LRP2_HUMAN	LRP2	Low-density lipoprotein receptor-related protein 2	24200000	13600000	20800000	22100000	19800000
LALFPDK	P41271	NBL1_HUMAN	NBL1	Neuroblastoma suppressor of tumorigenicity 1	24200000	14800000	17250000	13900000	16100000
YLVADKYWK	P42785	PCP_HUMAN	PRCP	Lysosomal Pro-X carboxypeptidase	24200000	23000000	24700000	21500000	27600000
YVANMHGDETVGR	P14384	CBPM_HUMAN	CPM	Carboxypeptidase M	24300000	28900000	30600000	26200000	24000000
GHGLcEDGVcVcDAGYSGEDcSTR	P22105	TENX_HUMAN	TNXB	Tenascin-X	24400000	26300000	20600000	26300000	33900000
HmWPGDIK	P04746	AMYP_HUMAN	AMY2A	Pancreatic alpha-amylase	24400000	29000000	43300000	34100000	36300000
NPLFWAK	P19835	CEL_HUMAN	CEL	Bile salt-activated lipase	24700000	24700000	24700000	24700000	24700000
VFDLELHPAcR	Q15113	PCOC1_HUMAN	PCOLCE	Procollagen C-endopeptidase enhancer 1	24860750	53300000	6843000	39300000	0
EGDALELTcEAIGKPQPVMVTWVR	Q9BY67	CADM1_HUMAN	CADM1	Cell adhesion molecule 1	24900000	42000000	0	0	57600000
DLVEPWVVVR	P54760	EPHB4_HUMAN	EPHB4	Ephrin type-B receptor 4	25000000	27900000	20600000	30700000	28100000
KGVcEETSGAYEK	P02760	AMBP_HUMAN	AMBP	Protein AMBP	25000000	32500000	38600000	65300000	38400000
WEMPFDPQDTHQSR	P01011	AACT_HUMAN	SERPINA3	Alpha-1-antichymotrypsin	2.50667e+07	19000000	33400000	2.50667e+07	22800000
EKIDPLEVEEGDPIVLPcNPPK	O00533	CHL1_HUMAN	CHL1	Neural cell adhesion molecule L1-like protein	25100000	40300000	29800000	36100000	37100000
SISISVAR	P04264	K2C1_HUMAN	KRT1	Keratin, type II cytoskeletal 1	25100000	0	27500000	35900000	28500000
QDPPSVVVTSHQAPGEKK	P25311	ZA2G_HUMAN	AZGP1	Zinc-alpha-2-glycoprotein	25150000	21300000	25800000	32400000	21100000
LEcGANDmKVSLGK	P07911	UROM_HUMAN	UMOD	Uromodulin	25200000	31800000	24800000	17400000	0
cEGAGVPPPAFEWYK	Q7Z3B1	NEGR1_HUMAN	NEGR1	Neuronal growth regulator 1	25300000	7243000	30400000	15300000	10800000
LWcATTSNFDSDKK	P14780	MMP9_HUMAN	MMP9	Matrix metalloproteinase-9	25300000	23900000	25700000	26700000	28700000
RPDIQYPDATDEDITSHMESEELNGAYK	P10451	OSTP_HUMAN	SPP1	Osteopontin	25400000	25400000	12600000	30900000	32700000
SHLIIAQVAK	P43251	BTD_HUMAN	BTD	Biotinidase	25500000	2.72667e+07	12000000	44300000	2.72667e+07
TGDAPVFLFSPGWPDSYSNR	O60494	CUBN_HUMAN	CUBN	Cubilin	25500000	32100000	23200000	33900000	35500000
GEAGAPGEEDIQGPTKADTEK	P05060	SCG1_HUMAN	CHGB	Secretogranin-1	25600000	31400000	30600000	29700000	19300000
GLVIYPK	P98172	EFNB1_HUMAN	EFNB1	Ephrin-B1	25600000	24700000	22700000	24225000	23900000
TDNDGLGFR	P98164	LRP2_HUMAN	LRP2	Low-density lipoprotein receptor-related protein 2	25800000	28800000	26000000	0	0
AVVFLEPQWYSVLEK	O75015	FCG3B_HUMAN	FCGR3B	Low affinity immunoglobulin gamma Fc region receptor III-B	2.58667e+07	20900000	2.58667e+07	21600000	35100000
ADSDSADSAcTTVPSPPR	P54753	EPHB3_HUMAN	EPHB3	Ephrin type-B receptor 3	25900000	11600000	22850000	27000000	26900000
FcGTSLPSSQWSSGEVMYLR	O60494	CUBN_HUMAN	CUBN	Cubilin	25900000	30200000	14100000	38500000	33000000
FDPVRGEVPPRYPR	P02790	HEMO_HUMAN	HPX	Hemopexin	25900000	42900000	57600000	48750000	68600000
DWHGVPGQVDAAMAGR	P04004	VTNC_HUMAN	VTN	Vitronectin	25925000	0	0	56400000	47300000
LFQLmVEHTPDEESIDWTK	Q12907	LMAN2_HUMAN	LMAN2	Vesicular integral-membrane protein VIP36	26025000	43200000	0	17400000	43500000
LQAPVWEFK	O75503	CLN5_HUMAN	CLN5	Ceroid-lipofuscinosis neuronal protein 5	26200000	0	23100000	0	22300000
VLEKDSVTLK	P08637	FCG3A_HUMAN	FCGR3A	Low affinity immunoglobulin gamma Fc region receptor III-A	26200000	31500000	38300000	68300000	43600000
cHcSPGYVAEAGPPHcTAKE	Q14767	LTBP2_HUMAN	LTBP2	Latent-transforming growth factor beta-binding protein 2	26300000	122000000	120000000	218000000	139000000
LNcEDIDEcR	Q12805	FBLN3_HUMAN	EFEMP1	EGF-containing fibulin-like extracellular matrix protein 1	26300000	18900000	23000000	17800000	18400000
LWEEQLAAAK	P14314	GLU2B_HUMAN	PRKCSH	Glucosidase 2 subunit beta	26300000	0	0	21000000	11825000
YSLWFK	P22891	PROZ_HUMAN	PROZ	Vitamin K-dependent protein Z	26300000	21900000	19100000	18300000	23900000
LTDPTGWVTIDENTGSIK	Q02487	DSC2_HUMAN	DSC2	Desmocollin-2	26500000	33900000	3183000	16800000	23800000
DVNDNPPTLDVASLR	Q9BYE9	CDHR2_HUMAN	CDHR2	Cadherin-related family member 2	26575000	24600000	32200000	28500000	21000000
GKDSYETSQLDDQSAETHSHK	P10451	OSTP_HUMAN	SPP1	Osteopontin	26600000	172000000	211000000	205000000	172000000
TIPEAcRGDmMcVNQNGGYLcIPR	Q9UBX5	FBLN5_HUMAN	FBLN5	Fibulin-5	26600000	2.48667e+07	16100000	31900000	2.48667e+07
GHGAGGASILTFWDAR	P04746	AMYP_HUMAN	AMY2A	Pancreatic alpha-amylase	26700000	370000000	247000000	190000000	489000000
TcLALDGHQLLAGGEVDLK	P01133	EGF_HUMAN	EGF	Pro-epidermal growth factor	26700000	3.14333e+07	0	3.14333e+07	67600000
ERTEEQMEEYR	Q8WVV5	BT2A2_HUMAN	BTN2A2	Butyrophilin subfamily 2 member A2	26800000	26700000	31700000	35400000	27300000
DKEcTEcDPLPNPSLTAR	P26842	CD27_HUMAN	CD27	CD27 antigen	26900000	54100000	0	38800000	29950000
LELLSLSK	P22792	CPN2_HUMAN	CPN2	Carboxypeptidase N subunit 2	26900000	31400000	35900000	31400000	31400000
DFIATLGK	P15309	PPAP_HUMAN	ACPP	Prostatic acid phosphatase	27000000	40700000	30400000	17700000	24800000
cIYQNWVcDGEDDcKDNGDEDGcESGPHDVHK	P98164	LRP2_HUMAN	LRP2	Low-density lipoprotein receptor-related protein 2	27100000	75300000	0	29900000	17200000
GYGGDAPFcTR	P43115	PE2R3_HUMAN	PTGER3	Prostaglandin E2 receptor EP3 subtype	27100000	30800000	27400000	23900000	28500000
AHFPLDVQWNDLDYMDSR	P10253	LYAG_HUMAN	GAA	Lysosomal alpha-glucosidase	27200000	55800000	0	23200000	90400000
FFESFGDLSTPDAVmGNPK	P68871	HBB_HUMAN	HBB	Hemoglobin subunit beta	27200000	25800000	10600000	18600000	15300000
LLAGDHPIDLLLR	Q14515	SPRL1_HUMAN	SPARCL1	SPARC-like protein 1	27200000	42200000	26400000	43800000	31600000
DAGEGLLAVQITDPEGKPK	P21333	FLNA_HUMAN	FLNA	Filamin-A	27300000	44000000	42600000	34800000	52000000
AASQPGELKDWFVGR	P16870	CBPE_HUMAN	CPE	Carboxypeptidase E	27400000	33600000	3.31333e+07	3.31333e+07	38400000
ELLVPR	P04217	A1BG_HUMAN	A1BG	Alpha-1B-glycoprotein	27400000	26800000	29750000	31900000	32900000
MLSSFLSEDVFK	P15144	AMPN_HUMAN	ANPEP	Aminopeptidase N	27400000	25600000	3524000	21300000	19200000
FGALcEAETGR	O00468	AGRIN_HUMAN	AGRN	Agrin	27500000	0	24100000	19500000	21100000
LcVDPR	Q14624	ITIH4_HUMAN	ITIH4	Inter-alpha-trypsin inhibitor heavy chain H4	27600000	25200000	0	27300000	20500000
LGFRPAEDDPHR	Q9HCU0	CD248_HUMAN	CD248	Endosialin	27600000	100000000	91300000	147000000	99200000
EVPLNTIIFMGR	P01008	ANT3_HUMAN	SERPINC1	Antithrombin-III	27800000	26900000	7466000	22500000	22900000
IGPDNLPYVQILK	P11362	FGFR1_HUMAN	FGFR1	Fibroblast growth factor receptor 1	27800000	40200000	31900000	55800000	24700000
QcWQLGSNLLK	Q9BXN2	CLC7A_HUMAN	CLEC7A	C-type lectin domain family 7 member A	27800000	28500000	22200000	41300000	22300000
IIYGGSVTGATcK	P60174	TPIS_HUMAN	TPI1	Triosephosphate isomerase	27900000	32400000	27400000	31300000	30900000
LAPGTIVEVWK	P07686	HEXB_HUMAN	HEXB	Beta-hexosaminidase subunit beta	27900000	31450000	26700000	29400000	41800000
MFDSSNYHGQDLLFK	P08582	TRFM_HUMAN	MFI2	Melanotransferrin	27900000	35600000	29400000	26500000	31100000
VADFLSWcR	Q10588	BST1_HUMAN	BST1	ADP-ribosyl cyclase/cyclic ADP-ribose hydrolase 2	27900000	27100000	30600000	1561000	26700000
TcQDINEcETTNEcREDEMcWNYHGGFR	Q12805	FBLN3_HUMAN	EFEMP1	EGF-containing fibulin-like extracellular matrix protein 1	28000000	20600000	0	31200000	11800000
EGSPEPWDTQNPLEPK	A6NI73	LIRA5_HUMAN	LILRA5	Leukocyte immunoglobulin-like receptor subfamily A member 5	28150000	22100000	32300000	33800000	24400000
APPPSLTDcIGTVDSR	Q9NZZ3	CHMP5_HUMAN	CHMP5	Charged multivesicular body protein 5	28300000	51600000	13200000	12300000	0
cPAGFIDK	P80370	DLK1_HUMAN	DLK1	Protein delta homolog 1	28500000	35300000	32700000	42200000	40100000
AFIPGGPSPGSR	Q8NHP8	PLBL2_HUMAN	PLBD2	Putative phospholipase B-like 2	28600000	18500000	21600000	20200000	20800000
ALMSPAGmLR	O75144	ICOSL_HUMAN	ICOSLG	ICOS ligand	28700000	0	13800000	0	26500000
DcSSIPSVPGScK	P29323	EPHB2_HUMAN	EPHB2	Ephrin type-B receptor 2	28700000	25000000	18300000	0	24400000
RLLLFSDGNSQGATPAAIEK	P12109	CO6A1_HUMAN	COL6A1	Collagen alpha-1(VI) chain	28700000	0	29300000	0	23900000
LLGIETPLPK	P05362	ICAM1_HUMAN	ICAM1	Intercellular adhesion molecule 1	28800000	43800000	31725000	14700000	39600000
LTVGLTR	P02751	FINC_HUMAN	FN1	Fibronectin	28800000	30200000	32700000	36900000	44200000
WDSYDLTIK	Q08174	PCDH1_HUMAN	PCDH1	Protocadherin-1	28800000	32400000	27400000	26600000	28800000
VPFDAATLHTSTAMAAQHGMDDDGTGQK	P06396	GELS_HUMAN	GSN	Gelsolin	28900000	141000000	165000000	139000000	96400000
AVLALLR	Q86T13	CLC14_HUMAN	CLEC14A	C-type lectin domain family 14 member A	29100000	29100000	29100000	26700000	31500000
IFPEYK	P10619	PPGB_HUMAN	CTSA	Lysosomal protective protein	29100000	0	0	22000000	23500000
NGcGKVScVTPNF	Q14508	WFDC2_HUMAN	WFDC2	WAP four-disulfide core domain protein 2	29100000	52200000	57900000	55600000	0
LDVmMETENR	P10253	LYAG_HUMAN	GAA	Lysosomal alpha-glucosidase	29200000	28000000	22900000	21100000	22000000
cQLDVLLPEPNcPAPR	P48745	NOV_HUMAN	NOV	Protein NOV homolog	29300000	32100000	43100000	29400000	44800000
EQLSLLDRFTEDAK	P01011	AACT_HUMAN	SERPINA3	Alpha-1-antichymotrypsin	29300000	30200000	19900000	15500000	18700000
IVVEDVDEPPVFSK	P55285	CADH6_HUMAN	CDH6	Cadherin-6	29300000	0	18200000	30700000	12800000
TVAGPVGGSLSVQcPYEKEHR	Q9UGN4	CLM8_HUMAN	CD300A	CMRF35-like molecule 8	29400000	21325000	0	34000000	21900000
ELGcGAASGTPSGILYEPPAEK	O43866	CD5L_HUMAN	CD5L	CD5 antigen-like	29600000	31300000	35300000	33400000	37400000
IHALGPNYNLVISDLR	Q9UIB8	SLAF5_HUMAN	CD84	SLAM family member 5	29700000	24900000	26300000	0	0
MFEIDYSR	P16278	BGAL_HUMAN	GLB1	Beta-galactosidase	29700000	32500000	32500000	35300000	32500000
DGAPcIFGGTVYR	P29279	CTGF_HUMAN	CTGF	Connective tissue growth factor	29800000	25400000	34500000	25200000	34100000
IFQIYK	Q6UXF1	TM108_HUMAN	TMEM108	Transmembrane protein 108	29800000	31600000	33100000	29100000	40100000
LEISEAVAPGTR	Q9UN70	PCDGK_HUMAN	PCDHGC3	Protocadherin gamma-C3	29800000	24300000	30900000	33500000	43900000
WAVcNGVDDcRDNSDEQGcEER	P98164	LRP2_HUMAN	LRP2	Low-density lipoprotein receptor-related protein 2	29800000	17600000	10200000	0	14400000
LENEIQTYR	P13645	K1C10_HUMAN	KRT10	Keratin, type I cytoskeletal 10	30100000	0	45800000	43700000	33100000
VLLESIGSHEELTQDSR	Q12913	PTPRJ_HUMAN	PTPRJ	Receptor-type tyrosine-protein phosphatase eta	30100000	36800000	41500000	44000000	35100000
LINDYVK	P01011	AACT_HUMAN	SERPINA3	Alpha-1-antichymotrypsin	30200000	35700000	29100000	26500000	32000000
LVHcPIETQVLR	Q99969	RARR2_HUMAN	RARRES2	Retinoic acid receptor responder protein 2	30200000	28700000	33200000	23900000	35000000
ATANSQVMGSANSTLR	Q9NQ84	GPC5C_HUMAN	GPRC5C	G-protein coupled receptor family C group 5 member C	30300000	41900000	35900000	27600000	33000000
ENELTYYccKK	P13987	CD59_HUMAN	CD59	CD59 glycoprotein	30300000	57600000	40500000	57400000	29100000
LSGLLDLALGK	P04745	AMY1_HUMAN	AMY1A	Alpha-amylase 1	30400000	21000000	0	0	19300000
QEcccALKGEGWGDPcELcPTEPDEAFR	P35555	FBN1_HUMAN	FBN1	Fibrillin-1	30400000	36100000	28300000	29550000	23400000
LLESPATALGDIRR	Q8IUL8	CILP2_HUMAN	CILP2	Cartilage intermediate layer protein 2	30500000	38500000	39200000	40900000	46900000
GILIDTSR	P07686	HEXB_HUMAN	HEXB	Beta-hexosaminidase subunit beta	30600000	26300000	0	0	29800000
GTHGSFANGINWK	Q15485	FCN2_HUMAN	FCN2	Ficolin-2	30900000	14875000	11900000	16700000	0
ITTTSPWMFPSR	P04180	LCAT_HUMAN	LCAT	Phosphatidylcholine-sterol acyltransferase	31000000	34100000	34000000	28200000	31825000
LSVPPLVEVMR	P50895	BCAM_HUMAN	BCAM	Basal cell adhesion molecule	31000000	0	19200000	0	42000000
cEcDDGFTGADcGELK	P24821	TENA_HUMAN	TNC	Tenascin	3.11667e+07	21500000	32800000	39200000	3.11667e+07
AYVPIAQVK	Q14956	GPNMB_HUMAN	GPNMB	Transmembrane glycoprotein NMB	31400000	23900000	26500000	0	24100000
DcGSVDGVIK	P61916	NPC2_HUMAN	NPC2	Epididymal secretory protein E1	31600000	36900000	36500000	30000000	32500000
DLTALSNMLPK	P15144	AMPN_HUMAN	ANPEP	Aminopeptidase N	31600000	53600000	41100000	23900000	33500000
VPSEGAYDIILPR	Q9NQ84	GPC5C_HUMAN	GPRC5C	G-protein coupled receptor family C group 5 member C	31600000	74400000	60525000	73400000	62700000
TQSSLVPALTDFVR	O60888	CUTA_HUMAN	CUTA	Protein CutA	3.16333e+07	3.16333e+07	0	94900000	0
LGTQGYALSGDGAGETFR	Q96JQ0	PCD16_HUMAN	DCHS1	Protocadherin-16	31750000	42600000	31500000	27700000	25200000
HSAQPWADFTLLGAR	Q8IYS5	OSCAR_HUMAN	OSCAR	Osteoclast-associated immunoglobulin-like receptor	31900000	63400000	47500000	43000000	22800000
FNSEKEcQETcIQG	Q2UY09	COSA1_HUMAN	COL28A1	Collagen alpha-1(XXVIII) chain	32000000	33900000	28900000	34800000	28200000
EGFINYLTR	O43278	SPIT1_HUMAN	SPINT1	Kunitz-type protease inhibitor 1	32100000	45300000	33300000	40400000	46800000
LISLIcR	O00592	PODXL_HUMAN	PODXL	Podocalyxin	32100000	42400000	31200000	24900000	32650000
TDcPGDALFDLLR	Q96PD5	PGRP2_HUMAN	PGLYRP2	N-acetylmuramoyl-L-alanine amidase	32100000	51200000	32200000	60900000	63800000
DVTIFDK	P98164	LRP2_HUMAN	LRP2	Low-density lipoprotein receptor-related protein 2	32200000	34300000	34500000	28300000	29800000
SSGAFWK	P25311	ZA2G_HUMAN	AZGP1	Zinc-alpha-2-glycoprotein	32325000	29400000	26700000	36500000	36700000
FLSLPEVR	Q9H3G5	CPVL_HUMAN	CPVL	Probable serine carboxypeptidase CPVL	32500000	26200000	55000000	36900000	34100000
WVPETPVPGSDLQVcLPK	P51654	GPC3_HUMAN	GPC3	Glypican-3	32500000	26400000	0	38100000	0
ALGHLDLSGNR	P02750	A2GL_HUMAN	LRG1	Leucine-rich alpha-2-glycoprotein	32700000	40500000	39900000	34500000	37300000
DPTFIPAPIQAK	P01019	ANGT_HUMAN	AGT	Angiotensinogen	32800000	29500000	28100000	30025000	29700000
AVGVPALGFSPMNR	Q03154	ACY1_HUMAN	ACY1	Aminoacylase-1	32900000	36300000	36400000	24900000	22100000
EIASLIR	P54802	ANAG_HUMAN	NAGLU	Alpha-N-acetylglucosaminidase	32900000	0	27000000	22250000	29100000
GFQLDLR	P35555	FBN1_HUMAN	FBN1	Fibrillin-1	32900000	68300000	61800000	40600000	34000000
NPLDGSVLLR	Q96NY8	PVRL4_HUMAN	PVRL4	Nectin-4	32900000	38800000	25300000	39900000	29700000
TYcSEPEKVDKDNEDFQESNR	P00450	CERU_HUMAN	CP	Ceruloplasmin	32900000	94400000	92100000	61400000	62000000
DTLPScAVR	Q96PD5	PGRP2_HUMAN	PGLYRP2	N-acetylmuramoyl-L-alanine amidase	33000000	34200000	28800000	27500000	28600000
NRPTSISWDGLDSGK	P30086	PEBP1_HUMAN	PEBP1	Phosphatidylethanolamine-binding protein 1	33056500	36400000	30200000	57300000	8326000
AYIPNFESGR	P98164	LRP2_HUMAN	LRP2	Low-density lipoprotein receptor-related protein 2	33300000	27000000	29900000	23900000	28800000
INcIPDQPPTK	O43451	MGA_HUMAN	MGAM	Maltase-glucoamylase, intestinal	33300000	36400000	33000000	32100000	31700000
SPENPMQVSSTGNELAIR	O60494	CUBN_HUMAN	CUBN	Cubilin	33300000	39300000	41400000	38000000	38000000
SMNGQPLTcVVSHPGLLQDQR	Q96NY8	PVRL4_HUMAN	PVRL4	Nectin-4	33500000	30600000	34100000	11300000	0
NTGLITVQGPVDREDLSTLR	Q08174	PCDH1_HUMAN	PCDH1	Protocadherin-1	33600000	40100000	26700000	33300000	48400000
SSVYANAFPSTPVNPLR	O43451	MGA_HUMAN	MGAM	Maltase-glucoamylase, intestinal	33700000	26700000	33800000	30300000	42100000
LALLVDTVGPR	Q9Y646	CBPQ_HUMAN	CPQ	Carboxypeptidase Q	33800000	34000000	25000000	48300000	70600000
YGGELVPHFPAR	O75369	FLNB_HUMAN	FLNB	Filamin-B	33800000	56800000	63700000	72900000	56800000
FSTEYELQQLEQFKK	P15144	AMPN_HUMAN	ANPEP	Aminopeptidase N	33900000	57200000	33200000	36800000	47600000
EAEEETTNDNGVLVLEPARK	P43121	MUC18_HUMAN	MCAM	Cell surface glycoprotein MUC18	34000000	0	28200000	15550000	0
KLGQSLDcNAEVYVVPWEKK	P01042	KNG1_HUMAN	KNG1	Kininogen-1	34000000	174000000	108000000	140000000	173000000
APFQLHSAALDFSPPGTEVSALcR	Q86T13	CLC14_HUMAN	CLEC14A	C-type lectin domain family 14 member A	34100000	53600000	38400000	73500000	39500000
QcPTcVQPLGTcSSGSPR	Q8N6Q3	CD177_HUMAN	CD177	CD177 antigen	34200000	26600000	31200000	19100000	28500000
YcGVDLPPPGSTTSSK	O60494	CUBN_HUMAN	CUBN	Cubilin	34200000	25900000	25600000	31875000	41800000
LTVmTDLEDKNEWK	Q12907	LMAN2_HUMAN	LMAN2	Vesicular integral-membrane protein VIP36	34300000	25800000	24200000	25200000	19500000
IcEPGYSPTYKQDK	P07858	CATB_HUMAN	CTSB	Cathepsin B	34500000	35000000	28900000	8531000	6287000
TREDGPWIPYQYYSGScENTYSK	P11047	LAMC1_HUMAN	LAMC1	Laminin subunit gamma-1	34500000	44500000	35800000	28200000	39400000
DSHAGLYMWHLVGHQR	Q8WVN6	SCTM1_HUMAN	SECTM1	Secreted and transmembrane protein 1	34600000	333000000	357000000	399000000	500000000
SQYEQLAEQNRK	P13645	K1C10_HUMAN	KRT10	Keratin, type I cytoskeletal 10	34600000	35500000	49500000	44400000	27100000
LLWIGLQR	Q9HCU0	CD248_HUMAN	CD248	Endosialin	34800000	21900000	46100000	25300000	43600000
FMETVAEK	P10909	CLUS_HUMAN	CLU	Clusterin	34900000	29700000	29900000	27200000	25700000
YAELVLER	Q9UN70	PCDGK_HUMAN	PCDHGC3	Protocadherin gamma-C3	34900000	32300000	33100000	30100000	31100000
SQPmGLWR	P25311	ZA2G_HUMAN	AZGP1	Zinc-alpha-2-glycoprotein	34950000	69900000	34950000	34950000	0
APGTYScYYHTPSAPYVLSQR	Q8IYS5	OSCAR_HUMAN	OSCAR	Osteoclast-associated immunoglobulin-like receptor	35200000	36300000	34400000	36400000	35575000
ATISHVSPDSLYLFR	P23470	PTPRG_HUMAN	PTPRG	Receptor-type tyrosine-protein phosphatase gamma	35200000	42675000	39900000	38500000	57100000
EcRPGGScAPcGGDLTFDPGPR	P54760	EPHB4_HUMAN	EPHB4	Ephrin type-B receptor 4	35200000	71800000	5.40667e+07	5.40667e+07	55200000
EIVYPFQGDSTVTK	Q6UXB3	LYPD2_HUMAN	LYPD2	Ly6/PLAUR domain-containing protein 2	35300000	0	22000000	19100000	19100000
VAEQVLNAVNK	Q9HB40	RISC_HUMAN	SCPEP1	Retinoid-inducible serine carboxypeptidase	35300000	33200000	30600000	25800000	0
cFDGSSDGFSR	Q8IUL8	CILP2_HUMAN	CILP2	Cartilage intermediate layer protein 2	35600000	33900000	31100000	0	0
QNSNIEPYLIFSNR	P98164	LRP2_HUMAN	LRP2	Low-density lipoprotein receptor-related protein 2	35600000	51200000	51300000	31600000	41500000
WcGTTQNYDADQK	P02751	FINC_HUMAN	FN1	Fibronectin	35700000	35900000	33600000	37400000	39100000
GGVLFAITDAFQK	P39059	COFA1_HUMAN	COL15A1	Collagen alpha-1(XV) chain	36000000	57800000	17800000	0	62300000
QEEGLHAGTMLTTFTAQDPDR	P19022	CADH2_HUMAN	CDH2	Cadherin-2	36000000	25500000	49200000	33500000	36050000
SGSAHEYSSSPDDAIFQSLAR	P16870	CBPE_HUMAN	CPE	Carboxypeptidase E	36100000	26000000	26100000	33000000	28500000
VEQPPPPRNPLDGSVLLR	Q96NY8	PVRL4_HUMAN	PVRL4	Nectin-4	36100000	57700000	51700000	38900000	55100000
LTEPVVPK	P11117	PPAL_HUMAN	ACP2	Lysosomal acid phosphatase	36200000	0	37100000	32200000	35900000
TLDLGENQLETLPPDLLR	P02750	A2GL_HUMAN	LRG1	Leucine-rich alpha-2-glycoprotein	36200000	40700000	33250000	19300000	36800000
GVSLRPIGAScR	Q969E1	LEAP2_HUMAN	LEAP2	Liver-expressed antimicrobial peptide 2	36300000	43900000	37200000	41300000	44700000
LSSGLVTAALYGR	P43251	BTD_HUMAN	BTD	Biotinidase	36400000	43950000	0	66900000	72500000
SYEIMFR	P98160	PGBM_HUMAN	HSPG2	Basement membrane-specific heparan sulfate proteoglycan core protein	36400000	149000000	1.25467e+08	191000000	1.25467e+08
cFSSDFMAYDIAcDR	O75882	ATRN_HUMAN	ATRN	Attractin	36700000	36500000	35500000	35900000	37200000
VGAHAGEYGAEALER	P69905	HBA_HUMAN	HBA1	Hemoglobin subunit alpha	36700000	60000000	52200000	49000000	45300000
LTASAPGYLAITK	P16870	CBPE_HUMAN	CPE	Carboxypeptidase E	36800000	51500000	47200000	32300000	43300000
VTTSQDMLSIMEK	P05155	IC1_HUMAN	SERPING1	Plasma protease C1 inhibitor	37200000	1.05733e+08	158000000	122000000	1.05733e+08
ALPGTPVASSQPR	O14498	ISLR_HUMAN	ISLR	Immunoglobulin superfamily containing leucine-rich repeat protein	37300000	33000000	29100000	28600000	29200000
cEGPIPDVTFELLR	P04217	A1BG_HUMAN	A1BG	Alpha-1B-glycoprotein	37300000	44600000	8287000	16600000	135000000
GLEPDTDWEER	P41181	AQP2_HUMAN	AQP2	Aquaporin-2	37300000	58300000	41900000	35500000	38700000
LVAYTQDGVmHPR	Q96RW7	HMCN1_HUMAN	HMCN1	Hemicentin-1	37400000	47600000	45500000	34000000	36600000
LVGLLDLALEKDYVR	P19961	AMY2B_HUMAN	AMY2B	Alpha-amylase 2B	37400000	59100000	0	15800000	81600000
NHNSLLSLPQEPYSFSEPAQQAmR	P10253	LYAG_HUMAN	GAA	Lysosomal alpha-glucosidase	37400000	38200000	43000000	41125000	45900000
cEPGFWNFR	O00468	AGRIN_HUMAN	AGRN	Agrin	3.78333e+07	45500000	31800000	3.78333e+07	36200000
DDDESDDTLEENR	Q8NC54	KCT2_HUMAN	KCT2	Keratinocyte-associated transmembrane protein 2	38000000	30100000	24500000	20200000	20500000
DSSHAFTLDELR	P08582	TRFM_HUMAN	MFI2	Melanotransferrin	38100000	0	0	16850000	29300000
YLYGFGETEHR	O43451	MGA_HUMAN	MGAM	Maltase-glucoamylase, intestinal	38100000	41100000	47700000	40200000	46800000
FFTINPEDGFIK	P55287	CAD11_HUMAN	CDH11	Cadherin-11	38200000	57000000	52900000	0	0
TVMSLDYDSVSDR	P98164	LRP2_HUMAN	LRP2	Low-density lipoprotein receptor-related protein 2	38400000	36200000	37500000	41500000	38400000
ILEDQEENPLPAALVQPHTGK	O95336	6PGL_HUMAN	PGLS	6-phosphogluconolactonase	38700000	40100000	0	35500000	0
EEcDRLGPGMADIcK	P07602	SAP_HUMAN	PSAP	Prosaposin	38800000	51900000	53000000	51700000	44200000
ASFENNcEIGcFAK	P56537	IF6_HUMAN	EIF6	Eukaryotic translation initiation factor 6	39000000	33400000	34000000	28700000	31900000
VMSSYRWPR	P04746	AMYP_HUMAN	AMY2A	Pancreatic alpha-amylase	39000000	33200000	26700000	29000000	25200000
GSEAINAPGDNPAK	Q9NZP8	C1RL_HUMAN	C1RL	Complement C1r subcomponent-like protein	39200000	46400000	39800000	38400000	36300000
YFESVLDR	Q07507	DERM_HUMAN	DPT	Dermatopontin	39200000	27600000	0	16000000	0
DcLQALEDGHDTSSIYLVKPENTNR	Q9UKU9	ANGL2_HUMAN	ANGPTL2	Angiopoietin-related protein 2	39250000	57500000	43000000	25900000	30600000
DVRDYFMPcPGR	P02790	HEMO_HUMAN	HPX	Hemopexin	39400000	18720500	28200000	0	7282000
FSPATHPSEGLEENYcR	P00747	PLMN_HUMAN	PLG	Plasminogen	39600000	41200000	39800000	0	0
ADTDGGLIFR	P08582	TRFM_HUMAN	MFI2	Melanotransferrin	39800000	39100000	0	19725000	0
DLMVLNDVYR	P15144	AMPN_HUMAN	ANPEP	Aminopeptidase N	39800000	29900000	47800000	40200000	38100000
cEQcQPGYYGDAQR	P98160	PGBM_HUMAN	HSPG2	Basement membrane-specific heparan sulfate proteoglycan core protein	39900000	37000000	31500000	41400000	31200000
NLQPASEYTVSLVAIK	P02751	FINC_HUMAN	FN1	Fibronectin	39900000	26200000	68600000	88100000	63600000
LLLTSAPSLATSPAFR	P54802	ANAG_HUMAN	NAGLU	Alpha-N-acetylglucosaminidase	40000000	36500000	32700000	20300000	30200000
GSDPVTIFLR	Q9Y279	VSIG4_HUMAN	VSIG4	V-set and immunoglobulin domain-containing protein 4	40100000	35600000	47200000	33000000	50000000
LATGLDGMR	Q14982	OPCM_HUMAN	OPCML	Opioid-binding protein/cell adhesion molecule	40100000	33100000	32700000	34400000	36800000
ELIDKYQLK	Q02487	DSC2_HUMAN	DSC2	Desmocollin-2	40300000	42600000	36500000	54100000	43200000
DHSAIPVINR	P15144	AMPN_HUMAN	ANPEP	Aminopeptidase N	40400000	52500000	45100000	55900000	48100000
YTAcLcDDNPK	P12273	PIP_HUMAN	PIP	Prolactin-inducible protein	40400000	36500000	27800000	38800000	41500000
LKEDAVSAAFK	P51884	LUM_HUMAN	LUM	Lumican	40500000	45000000	37400000	60200000	51000000
YGSGVSGIPYGQPK	Q99519	NEUR1_HUMAN	NEU1	Sialidase-1	40500000	40700000	30300000	34375000	26000000
DGNPFYFTDHR	O00533	CHL1_HUMAN	CHL1	Neural cell adhesion molecule L1-like protein	40600000	46500000	34500000	28400000	31100000
GLYWVAPLNTDGR	Q6UX06	OLFM4_HUMAN	OLFM4	Olfactomedin-4	40700000	42000000	23500000	0	0
IcVGcPR	P01042	KNG1_HUMAN	KNG1	Kininogen-1	41100000	36700000	32400000	38300000	34500000
NNDFYVTGESYAGK	Q9H3G5	CPVL_HUMAN	CPVL	Probable serine carboxypeptidase CPVL	41200000	51000000	41200000	31100000	41500000
TPENYPNAGLTmNYcR	P00747	PLMN_HUMAN	PLG	Plasminogen	41400000	0	0	40600000	25100000
LYLVRPEQAAAcSTVLDPNVLVTcNRPEQEIR	P98172	EFNB1_HUMAN	EFNB1	Ephrin-B1	41500000	35200000	0	34100000	29100000
NLLDKDWNIFSK	P09603	CSF1_HUMAN	CSF1	Macrophage colony-stimulating factor 1	41600000	85200000	65100000	49500000	89300000
NLDGISHAPNAVK	Q92820	GGH_HUMAN	GGH	Gamma-glutamyl hydrolase	41700000	54800000	0	98200000	0
EGMLQHWELGQALR	P11117	PPAL_HUMAN	ACP2	Lysosomal acid phosphatase	41800000	59400000	53700000	59000000	60200000
cPDGSTccELPSGK	P28799	GRN_HUMAN	GRN	Granulins	41900000	38700000	34000000	49900000	38600000
KTLLSNLEEAK	P10909	CLUS_HUMAN	CLU	Clusterin	41900000	58925000	55900000	77000000	60900000
LKLPNcEDLPQPESPEAANcIR	Q01973	ROR1_HUMAN	ROR1	Tyrosine-protein kinase transmembrane receptor ROR1	41900000	0	37600000	45000000	47300000
ITVVDALHEIPVKK	Q16270	IBP7_HUMAN	IGFBP7	Insulin-like growth factor-binding protein 7	42100000	122000000	105000000	51200000	109000000
YTcIcYEGYR	Q14766	LTBP1_HUMAN	LTBP1	Latent-transforming growth factor beta-binding protein 1	42100000	37500000	25500000	28000000	39900000
TEATQGLVLWSGK	O00468	AGRIN_HUMAN	AGRN	Agrin	42200000	0	31300000	0	18375000
GKLYWSDQGTDSGVPAK	P98164	LRP2_HUMAN	LRP2	Low-density lipoprotein receptor-related protein 2	42300000	42100000	39600000	24100000	25100000
DKVAELENSEFR	P19256	LFA3_HUMAN	CD58	Lymphocyte function-associated antigen 3	42400000	41700000	46700000	58200000	43400000
NLmIDIQK	Q9BY67	CADM1_HUMAN	CADM1	Cell adhesion molecule 1	42400000	45000000	45600000	46800000	61800000
TGDIFTTETSIDR	Q08174	PCDH1_HUMAN	PCDH1	Protocadherin-1	42400000	52500000	58100000	46875000	34500000
VWGQGQSPRPENSLER	P78423	X3CL1_HUMAN	CX3CL1	Fractalkine	42500000	42500000	42500000	42500000	42500000
HRLEDMEQALSPSVFK	P05155	IC1_HUMAN	SERPING1	Plasma protease C1 inhibitor	42600000	80400000	67400000	86400000	127000000
VTVNYPPYISEAK	Q9P121	NTRI_HUMAN	NTM	Neurotrimin	42600000	41000000	49300000	37300000	53600000
GGADTYSVPSVLSPR	P14543	NID1_HUMAN	NID1	Nidogen-1	42700000	31700000	30700000	21800000	28800000
SLNNQFASFIDKVR	P04264	K2C1_HUMAN	KRT1	Keratin, type II cytoskeletal 1	42700000	49900000	43700000	50300000	63500000
VADINDHAPAFPQAR	Q96JQ0	PCD16_HUMAN	DCHS1	Protocadherin-16	42700000	55300000	48800000	41000000	38000000
GEESAVMLEPR	Q9Y646	CBPQ_HUMAN	CPQ	Carboxypeptidase Q	42900000	44900000	49000000	41400000	44600000
GDVDPFYYDYETVR	P54710	ATNG_HUMAN	FXYD2	Sodium/potassium-transporting ATPase subunit gamma	43200000	45900000	18900000	71300000	52500000
AISSIGLEcQSVTSR	Q9HD89	RETN_HUMAN	RETN	Resistin	43400000	54700000	52900000	58300000	55200000
DSYETSQLDDQSAETHSHK	P10451	OSTP_HUMAN	SPP1	Osteopontin	43600000	53800000	47800000	65100000	50700000
LTWTNPSIK	P40189	IL6RB_HUMAN	IL6ST	Interleukin-6 receptor subunit beta	43600000	31700000	25100000	24100000	34000000
SLPEVPETIELEVR	P98160	PGBM_HUMAN	HSPG2	Basement membrane-specific heparan sulfate proteoglycan core protein	43700000	57100000	0	64450000	157000000
SLTPDDDVFQYLAHTYASR	P14384	CBPM_HUMAN	CPM	Carboxypeptidase M	43700000	46200000	4424000	37931000	57400000
LFWIQYNR	P01133	EGF_HUMAN	EGF	Pro-epidermal growth factor	43800000	48200000	28000000	1428000	44300000
LEVTDGPPATPAYWDGEKEVLAVAR	Q9BRK3	MXRA8_HUMAN	MXRA8	Matrix-remodeling-associated protein 8	44000000	82300000	54000000	144000000	99900000
cEcEIGYELDR	P35555	FBN1_HUMAN	FBN1	Fibrillin-1	44200000	39350000	42000000	49200000	22000000
TELLNVcMNAK	P15328	FOLR1_HUMAN	FOLR1	Folate receptor alpha	44200000	73300000	50100000	60800000	82700000
DADPDTFFAK	P43652	AFAM_HUMAN	AFM	Afamin	44300000	57900000	5.23667e+07	5.23667e+07	54900000
EAcNAWLQK	Q9NZP8	C1RL_HUMAN	C1RL	Complement C1r subcomponent-like protein	44300000	38300000	42400000	48800000	44000000
DVTADFEGQSPK	Q9UHL4	DPP2_HUMAN	DPP7	Dipeptidyl peptidase 2	44500000	35200000	30600000	36050000	33900000
LTGLLDLALEKDYVR	P04746	AMYP_HUMAN	AMY2A	Pancreatic alpha-amylase	44600000	64600000	32800000	86500000	87300000
SIAQYWLGcPAPGHL	P04004	VTNC_HUMAN	VTN	Vitronectin	44600000	79500000	79700000	47100000	93200000
RPYQEGTPcSQcPSGYHcK	Q6UXB8	PI16_HUMAN	PI16	Peptidase inhibitor 16	44700000	44700000	44700000	44700000	44700000
ILDDLSPR	Q14624	ITIH4_HUMAN	ITIH4	Inter-alpha-trypsin inhibitor heavy chain H4	44900000	48400000	37500000	41100000	33600000
VLDSGFREIENK	P01833	PIGR_HUMAN	PIGR	Polymeric immunoglobulin receptor	45100000	133000000	107000000	42500000	27800000
DLTDYLMK	P60709	ACTB_HUMAN	ACTB	Actin, cytoplasmic 1	45200000	5747000	35000000	37500000	6759000
TDTGVSLQTYDDLLAK	Q99988	GDF15_HUMAN	GDF15	Growth/differentiation factor 15	45200000	76800000	51700000	52200000	56475000
VPAGQSYFVDFGSTEcScPPGGGK	P98095	FBLN2_HUMAN	FBLN2	Fibulin-2	45200000	30300000	59500000	65000000	12900000
AQLDSADIPK	O43692	PI15_HUMAN	PI15	Peptidase inhibitor 15	45300000	39700000	40400000	36000000	39300000
IScQTLIVK	Q9NU53	GINM1_HUMAN	GINM1	Glycoprotein integral membrane protein 1	45300000	50600000	50900000	44700000	0
INENTGSVSVTR	P55290	CAD13_HUMAN	CDH13	Cadherin-13	45400000	46500000	38800000	47000000	38700000
YGLHVSPAYEGR	Q96NY8	PVRL4_HUMAN	PVRL4	Nectin-4	45450000	48000000	46100000	41000000	46700000
FDYIETVTYDGIQR	P98164	LRP2_HUMAN	LRP2	Low-density lipoprotein receptor-related protein 2	46100000	49800000	39500000	30400000	39600000
YEDEEcTLPIAGR	P35555	FBN1_HUMAN	FBN1	Fibrillin-1	46100000	69600000	55100000	82000000	63200000
DQPFTILYR	Q9UBX5	FBLN5_HUMAN	FBLN5	Fibulin-5	46200000	44900000	45550000	45550000	45550000
LSDAGQYLcQAGDDSNSNK	P01833	PIGR_HUMAN	PIGR	Polymeric immunoglobulin receptor	46300000	37800000	51700000	43700000	32200000
NMQDMVEDYR	P04264	K2C1_HUMAN	KRT1	Keratin, type II cytoskeletal 1	46300000	31300000	41900000	80600000	31400000
NWAcFTGK	P53634	CATC_HUMAN	CTSC	Dipeptidyl peptidase 1	46650000	0	53700000	61300000	71600000
SFVQGLGVASDVVR	P35052	GPC1_HUMAN	GPC1	Glypican-1	46800000	48800000	42000000	37700000	57500000
DYSLQIQNVDVTDDGPYTcSVQTQHTPR	Q7Z3B1	NEGR1_HUMAN	NEGR1	Neuronal growth regulator 1	47000000	57600000	12200000	36800000	44600000
LLTVPFEK	O95336	6PGL_HUMAN	PGLS	6-phosphogluconolactonase	47100000	47400000	40800000	35700000	42750000
DYIEFNK	P25311	ZA2G_HUMAN	AZGP1	Zinc-alpha-2-glycoprotein	47200000	45300000	0	54300000	79700000
GLSLFPEScPDFccGTcDDQYccSDVLK	Q8N114	SHSA5_HUMAN	SHISA5	Protein shisa-5	47300000	48200000	0	0	40800000
cNFYDNKDLEcVTNLQEVAR	P10619	PPGB_HUMAN	CTSA	Lysosomal protective protein	47400000	69900000	11200000	52500000	43200000
FAGFPALINR	O43451	MGA_HUMAN	MGAM	Maltase-glucoamylase, intestinal	47400000	56500000	50400000	46200000	51600000
ALYLQYTDETFR	P00450	CERU_HUMAN	CP	Ceruloplasmin	47500000	72300000	50800000	59900000	77600000
DTcVGDSGGPLMcDGVLQGVTSWGYVPcGTPNKPSVAVR	P06870	KLK1_HUMAN	KLK1	Kallikrein-1	47500000	0	0	21100000	121000000
VSSSDVTcATPPER	Q86UN3	R4RL2_HUMAN	RTN4RL2	Reticulon-4 receptor-like 2	47500000	46400000	42000000	42200000	39300000
YMMIVDPAISSSGPAGSYRPYDEGLR	P10253	LYAG_HUMAN	GAA	Lysosomal alpha-glucosidase	47600000	44400000	56400000	31900000	89200000
AESPEVcFNEESPK	P43652	AFAM_HUMAN	AFM	Afamin	47800000	46700000	41100000	41200000	34800000
IFQASKEPENTEPPTVIR	P98164	LRP2_HUMAN	LRP2	Low-density lipoprotein receptor-related protein 2	47900000	75100000	61875000	56700000	67800000
EAAcLQQTQIEEAR	O00468	AGRIN_HUMAN	AGRN	Agrin	48000000	44100000	38600000	31800000	30200000
LRNLHDLDVSDNQLER	Q6EMK4	VASN_HUMAN	VASN	Vasorin	48200000	64900000	56800000	71100000	0
FNALQYLR	P51884	LUM_HUMAN	LUM	Lumican	48300000	53600000	44500000	49700000	46600000
LISVDTEHSNIYLQNGPDR	P00450	CERU_HUMAN	CP	Ceruloplasmin	48400000	48400000	48400000	48400000	48400000
SGNENGEFYLR	Q12805	FBLN3_HUMAN	EFEMP1	EGF-containing fibulin-like extracellular matrix protein 1	48700000	61600000	3.67667e+07	0	3.67667e+07
LMQVWcDQR	Q9UKU9	ANGL2_HUMAN	ANGPTL2	Angiopoietin-related protein 2	48900000	36600000	37600000	0	0
cLAEGAGDVAFVK	P08582	TRFM_HUMAN	MFI2	Melanotransferrin	49100000	44700000	23450000	0	0
VNGSPVDNHPFAGDVVFPR	O00533	CHL1_HUMAN	CHL1	Neural cell adhesion molecule L1-like protein	49100000	42400000	48400000	47100000	45300000
VEFLRPSFTDGTIR	Q15223	PVRL1_HUMAN	PVRL1	Nectin-1	49200000	77500000	71800000	68100000	85000000
SSDDGFPQIR	Q9HAT2	SIAE_HUMAN	SIAE	Sialate O-acetylesterase	49400000	0	49300000	24675000	0
VIPSTGDSEHLFR	Q9BYE9	CDHR2_HUMAN	CDHR2	Cadherin-related family member 2	49400000	47300000	45600000	31500000	42900000
VQDINDNPPEFLHETYHANVPER	P55287	CAD11_HUMAN	CDH11	Cadherin-11	49600000	120000000	6.84667e+07	6.84667e+07	35800000
QHMDSDSSPSSSSTYcNQmmR	P07998	RNAS1_HUMAN	RNASE1	Ribonuclease pancreatic	49700000	50800000	73400000	38100000	37500000
FSQEPADQTVVAGQR	Q96J84	KIRR1_HUMAN	KIRREL	Kin of IRRE-like protein 1	49800000	58100000	43000000	40100000	38000000
TcQDINEcETTNEcREDEmcWNYHGGFR	Q12805	FBLN3_HUMAN	EFEMP1	EGF-containing fibulin-like extracellular matrix protein 1	49800000	73800000	20000000	35300000	0
AIQIMYQNLQQDGLEK	Q9Y646	CBPQ_HUMAN	CPQ	Carboxypeptidase Q	50000000	41900000	75100000	76200000	87900000
SQEcYFDPELYR	P11047	LAMC1_HUMAN	LAMC1	Laminin subunit gamma-1	50000000	44500000	35600000	47600000	45800000
cPLQDFLR	P11117	PPAL_HUMAN	ACP2	Lysosomal acid phosphatase	50100000	53200000	58800000	61600000	42300000
NLLSVAYK	P62258	1433E_HUMAN	YWHAE	14-3-3 protein epsilon, 14-3-3 protein theta	50100000	67200000	5.43667e+07	5.43667e+07	45800000
RVDGSVDFYR	Q15485	FCN2_HUMAN	FCN2	Ficolin-2	50100000	60600000	50100000	78700000	81300000
THLPEVFLSK	P02774	VTDB_HUMAN	GC	Vitamin D-binding protein	50100000	40500000	37900000	47800000	48600000
FTFEYSR	P43652	AFAM_HUMAN	AFM	Afamin	50200000	47500000	47500000	37900000	54400000
LYWcDAK	P01133	EGF_HUMAN	EGF	Pro-epidermal growth factor	50300000	44400000	40700000	42900000	44575000
LEcGANDMKVSLGK	P07911	UROM_HUMAN	UMOD	Uromodulin	50400000	30500000	31200000	0	15900000
AAAVSEAEADFYEQNSR	P54802	ANAG_HUMAN	NAGLU	Alpha-N-acetylglucosaminidase	50600000	54700000	50700000	53000000	54200000
DVDIDSYPDEELPcSAR	P35443	TSP4_HUMAN	THBS4	Thrombospondin-4	50700000	34225000	29600000	24400000	32200000
ELWILNR	P15144	AMPN_HUMAN	ANPEP	Aminopeptidase N	50700000	81800000	72500000	71000000	60100000
VSTcVPGESHANDLEcSGK	Q8NFT8	DNER_HUMAN	DNER	Delta and Notch-like epidermal growth factor-related receptor	50700000	71600000	33200000	28400000	29300000
ATATScRPcPcPYIDASR	P98160	PGBM_HUMAN	HSPG2	Basement membrane-specific heparan sulfate proteoglycan core protein	50750000	47800000	55300000	48900000	51000000
GQLPISVTcIADEIGAR	Q86T13	CLC14_HUMAN	CLEC14A	C-type lectin domain family 14 member A	50900000	56400000	0	24100000	65000000
GYSFTTTAER	P60709	ACTB_HUMAN	ACTB	Actin, cytoplasmic 1	51000000	74600000	57400000	55200000	57500000
VDcGYPHVTPK	Q07654	TFF3_HUMAN	TFF3	Trefoil factor 3	51000000	49400000	45800000	48300000	41600000
MEPFHFK	P05155	IC1_HUMAN	SERPING1	Plasma protease C1 inhibitor	51200000	0	64700000	102000000	67600000
ALENPQPHPGWQGTLK	P19835	CEL_HUMAN	CEL	Bile salt-activated lipase	51400000	48300000	61700000	35900000	55600000
cSGTIYAEEEGQETMKGR	Q6UXG3	CLM9_HUMAN	CD300LG	CMRF35-like molecule 9	51500000	52700000	49400000	28200000	27200000
DGTQQEGAVASTELLK	Q96J84	KIRR1_HUMAN	KIRREL	Kin of IRRE-like protein 1	51700000	34100000	35800000	0	0
EVAGLWIK	P17900	SAP3_HUMAN	GM2A	Ganglioside GM2 activator	51900000	50500000	55300000	38600000	56200000
VLDALQAIK	P00915	CAH1_HUMAN	CA1	Carbonic anhydrase 1	52000000	60600000	62900000	44100000	57100000
SLDLDSIIAEVK	P04264	K2C1_HUMAN	KRT1	Keratin, type II cytoskeletal 1	52300000	65800000	42100000	32300000	112000000
LLVVYPWTQR	P68871	HBB_HUMAN	HBB	Hemoglobin subunit beta	52400000	83000000	60100000	50300000	58100000
IQPDTIIQVWR	P06865	HEXA_HUMAN	HEXA	Beta-hexosaminidase subunit alpha	52500000	49200000	0	0	35600000
EPPPWENEATER	P01589	IL2RA_HUMAN	IL2RA	Interleukin-2 receptor subunit alpha	52600000	38700000	43800000	46500000	38300000
cYYFSVEK	Q5KU26	COL12_HUMAN	COLEC12	Collectin-12	52700000	56300000	42300000	0	0
VPPTLEVTQQPMR	O00241	SIRB1_HUMAN	SIRPB1	Signal-regulatory protein beta-1	5.27667e+07	58500000	53000000	46800000	5.27667e+07
FDPVRGEVPPR	P02790	HEMO_HUMAN	HPX	Hemopexin	52900000	86500000	88900000	92700000	88700000
SLEDLQLTHNK	P51884	LUM_HUMAN	LUM	Lumican	52900000	55400000	60900000	57600000	50100000
TLLSNLEEAKK	P10909	CLUS_HUMAN	CLU	Clusterin	53000000	25400000	0	63400000	67500000
IYTSPTWSAFVTDSSWSAR	Q08380	LG3BP_HUMAN	LGALS3BP	Galectin-3-binding protein	53200000	72600000	26200000	50900000	74300000
SLEPDTFQGLER	Q86UN3	R4RL2_HUMAN	RTN4RL2	Reticulon-4 receptor-like 2	53500000	0	0	44700000	51100000
VNVEDAGGETLGR	P69891	HBG1_HUMAN	HBG1	Hemoglobin subunit gamma-1	53600000	47200000	44200000	34900000	36300000
cTEPEDQLYYVK	Q9H3G5	CPVL_HUMAN	CPVL	Probable serine carboxypeptidase CPVL	54100000	44800000	48100000	36500000	44900000
IYLVETK	P98164	LRP2_HUMAN	LRP2	Low-density lipoprotein receptor-related protein 2	54100000	45600000	46700000	44500000	54300000
GGVVLKEDALPGQK	P35613	BASI_HUMAN	BSG	Basigin	54200000	62000000	63600000	66800000	62500000
VIYLGLR	P39059	COFA1_HUMAN	COL15A1	Collagen alpha-1(XV) chain	54400000	89800000	88600000	88000000	134000000
cVcPVSNAMcR	Q12805	FBLN3_HUMAN	EFEMP1	EGF-containing fibulin-like extracellular matrix protein 1	54500000	59400000	52100000	39500000	41300000
GFSGIFEDR	P09619	PGFRB_HUMAN	PDGFRB	Platelet-derived growth factor receptor beta	54500000	56800000	48700000	39300000	47500000
DTGNLYcTRPVDR	Q02487	DSC2_HUMAN	DSC2	Desmocollin-2	54600000	51700000	59400000	34000000	45000000
EQAWQRPDGQPATR	P98160	PGBM_HUMAN	HSPG2	Basement membrane-specific heparan sulfate proteoglycan core protein	54700000	59700000	61200000	62000000	59300000
YAcNcVVGYIGER	P01133	EGF_HUMAN	EGF	Pro-epidermal growth factor	54800000	52900000	63800000	64475000	86400000
APQLRETLLQDFR	P02760	AMBP_HUMAN	AMBP	Protein AMBP	54900000	87100000	58800000	73800000	91900000
DQLVIPDGQEEEQEAAGEGR	Q8NBJ4	GOLM1_HUMAN	GOLM1	Golgi membrane protein 1	54900000	57100000	36500000	49875000	51000000
DSGSYFcR	O75015	FCG3B_HUMAN	FCGR3B	Low affinity immunoglobulin gamma Fc region receptor III-B	54900000	0	43000000	45500000	44500000
VEGGTPLFTLR	P36957	ODO2_HUMAN	DLST	Dihydrolipoyllysine-residue succinyltransferase component of 2-oxoglutarate dehydrogenase complex, mitochondrial	55000000	58000000	77000000	0	0
FVDVTEVVR	P19440	GGT1_HUMAN	GGT1	Gamma-glutamyltranspeptidase 1, Putative gamma-glutamyltranspeptidase 3	55400000	76100000	62500000	48300000	47000000
IScPEGTNAYR	P05451	REG1A_HUMAN	REG1A	Lithostathine-1-alpha	55400000	57400000	53000000	60600000	55600000
YDLLDLTR	P54802	ANAG_HUMAN	NAGLU	Alpha-N-acetylglucosaminidase	55400000	49775000	25700000	53700000	64300000
EKFTAFcK	P41222	PTGDS_HUMAN	PTGDS	Prostaglandin-H2 D-isomerase	55500000	76800000	75000000	136000000	102000000
DIIDPAFR	Q01459	DIAC_HUMAN	CTBS	Di-N-acetylchitobiase	55800000	45300000	39300000	38300000	0
IQGPQEYMVR	Q8IUL8	CILP2_HUMAN	CILP2	Cartilage intermediate layer protein 2	55900000	48600000	36900000	51000000	55600000
NWGEGWGFmPSDR	P04745	AMY1_HUMAN	AMY1A	Alpha-amylase 1	55900000	65700000	86000000	57400000	75800000
VLSYVDWIK	Q9NZP8	C1RL_HUMAN	C1RL	Complement C1r subcomponent-like protein	56000000	88600000	56300000	46400000	66200000
TEDSSSFLIDK	P05543	THBG_HUMAN	SERPINA7	Thyroxine-binding globulin	56100000	0	56600000	37350000	36700000
VNYDEENWR	P15144	AMPN_HUMAN	ANPEP	Aminopeptidase N	56100000	74000000	65600000	61100000	57800000
LFWEPMK	P22352	GPX3_HUMAN	GPX3	Glutathione peroxidase 3	56200000	50900000	50000000	52300000	52100000
TIcESSGIWSNPSPIcQK	P14151	LYAM1_HUMAN	SELL	L-selectin	56300000	33200000	52100000	9450000	56500000
VLHWDLR	Q9BRK3	MXRA8_HUMAN	MXRA8	Matrix-remodeling-associated protein 8	56300000	65525000	53800000	76500000	75500000
LMVELHNLYR	Q6UXB8	PI16_HUMAN	PI16	Peptidase inhibitor 16	56400000	49300000	10600000	53300000	144000000
NYPSSLcALcVGDEQGR	P08582	TRFM_HUMAN	MFI2	Melanotransferrin	56400000	60300000	53100000	48000000	54450000
GEAGAPGEEDIQGPTK	P05060	SCG1_HUMAN	CHGB	Secretogranin-1	56500000	65000000	81500000	76700000	60200000
DWVIPPIScPENEK	P12830	CADH1_HUMAN	CDH1	Cadherin-1	56600000	62800000	64500000	75200000	60700000
QVLDNLTmEK	P35527	K1C9_HUMAN	KRT9	Keratin, type I cytoskeletal 9	57000000	27400000	71500000	77800000	51300000
EYTDASFTNR	P00450	CERU_HUMAN	CP	Ceruloplasmin	57200000	48600000	42700000	37100000	39900000
LQGGVLVNEILNHMK	P15309	PPAP_HUMAN	ACPP	Prostatic acid phosphatase	57200000	18500000	57425000	74900000	79100000
RLGEPcDQLHVcDASQGLVcQPGAGPGGR	O76076	WISP2_HUMAN	WISP2	WNT1-inducible-signaling pathway protein 2	57200000	41900000	0	69900000	201000000
DVWGIEGPIDAAFTR	P04004	VTNC_HUMAN	VTN	Vitronectin	57300000	98000000	56900000	117000000	138000000
SELSLISSR	Q6UY14	ATL4_HUMAN	ADAMTSL4	ADAMTS-like protein 4	57400000	57400000	50300000	47000000	48300000
DQSGEYEcSALNDVAAPDVR	Q14982	OPCM_HUMAN	OPCML	Opioid-binding protein/cell adhesion molecule	57500000	54200000	78100000	49500000	72300000
RWTLTAPPGYR	O00187	MASP2_HUMAN	MASP2	Mannan-binding lectin serine protease 2	57700000	106000000	87700000	85600000	88100000
QQTHMLDVMQDHFSR	P10909	CLUS_HUMAN	CLU	Clusterin	57900000	117000000	141000000	128000000	148000000
ALQDQLVLVAAK	P01019	ANGT_HUMAN	AGT	Angiotensinogen	58000000	70200000	60900000	61000000	51000000
cLQcQmcDPAmGLR	Q92956	TNR14_HUMAN	TNFRSF14	Tumor necrosis factor receptor superfamily member 14	58200000	56900000	48100000	48400000	30200000
LQAQDAGIYEcHTPSTDTR	Q969P0	IGSF8_HUMAN	IGSF8	Immunoglobulin superfamily member 8	58200000	63500000	56100000	51900000	43400000
FASYINNDMVLQK	Q9HAT2	SIAE_HUMAN	SIAE	Sialate O-acetylesterase	58325000	46400000	53300000	59200000	74400000
IQDKEGIPPDQQR	P0CG48	UBC_HUMAN	UBC	Polyubiquitin-C	58400000	67700000	81600000	72100000	57700000
SAVTALWGK	P68871	HBB_HUMAN	HBB	Hemoglobin subunit beta	58400000	58200000	0	59600000	0
WELcDIPR	P00747	PLMN_HUMAN	PLG	Plasminogen	58500000	50500000	54500000	47400000	48000000
VWAGTEEVDK	O60494	CUBN_HUMAN	CUBN	Cubilin	58600000	70200000	33500000	50350000	39100000
LYTLVLTDPDAPSR	P30086	PEBP1_HUMAN	PEBP1	Phosphatidylethanolamine-binding protein 1	59000000	75600000	89200000	127000000	43600000
mTVSTLVLGEGATEAEISMTSTR	P02760	AMBP_HUMAN	AMBP	Protein AMBP	59100000	101000000	85700000	118000000	0
MGIQHAYSENADFSGLTEDNGLK	P05543	THBG_HUMAN	SERPINA7	Thyroxine-binding globulin	59400000	69700000	59000000	57900000	61500000
TPSSTGPSPVFDIK	Q12913	PTPRJ_HUMAN	PTPRJ	Receptor-type tyrosine-protein phosphatase eta	59700000	75500000	57400000	76100000	73800000
cDRDLDcSDGSDEEEcRIEPcTQK	Q9NPF0	CD320_HUMAN	CD320	CD320 antigen	59800000	104000000	81500000	55700000	67400000
ELDLNSVLLK	O00584	RNT2_HUMAN	RNASET2	Ribonuclease T2	59900000	69200000	65200000	65300000	47500000
EDKDAQFYcELNYR	P43121	MUC18_HUMAN	MCAM	Cell surface glycoprotein MUC18	60000000	66000000	64300000	0	63000000
MQIFVK	P0CG48	UBC_HUMAN	UBC	Polyubiquitin-C	60300000	67300000	69200000	79000000	73300000
GYMEIEQSVK	Q8NC54	KCT2_HUMAN	KCT2	Keratinocyte-associated transmembrane protein 2	6.03667e+07	6.03667e+07	66200000	48200000	66700000
VcGSDGVTYGNEcQLK	O00468	AGRIN_HUMAN	AGRN	Agrin	60800000	54700000	49200000	43200000	47500000
DFcGcHVAWSGSQLR	P54802	ANAG_HUMAN	NAGLU	Alpha-N-acetylglucosaminidase	61100000	62500000	59300000	47100000	59700000
MTLDDFR	P35527	K1C9_HUMAN	KRT9	Keratin, type I cytoskeletal 9	61200000	47100000	69600000	61200000	66900000
SIAGISYGQVR	Q9ULI3	HEG1_HUMAN	HEG1	Protein HEG homolog 1	61200000	65800000	63600000	64800000	81400000
ILQDDLTcR	Q07954	LRP1_HUMAN	LRP1	Prolow-density lipoprotein receptor-related protein 1	61300000	80800000	65200000	79800000	39500000
NSLPDTVQIR	P56537	IF6_HUMAN	EIF6	Eukaryotic translation initiation factor 6	61400000	59600000	54500000	46500000	46900000
LHFTIKDPANR	P10253	LYAG_HUMAN	GAA	Lysosomal alpha-glucosidase	61900000	61900000	50000000	63700000	72000000
ISNIPDEYFK	P51884	LUM_HUMAN	LUM	Lumican	62400000	69650000	69650000	76900000	69650000
MATLYSR	P41222	PTGDS_HUMAN	PTGDS	Prostaglandin-H2 D-isomerase	62400000	78500000	77600000	103000000	65700000
GDEcQLcEVENR	O75882	ATRN_HUMAN	ATRN	Attractin	62600000	55700000	48300000	53100000	50800000
FGFQWPER	Q14332	FZD2_HUMAN	FZD2	Frizzled-2	62700000	70200000	50900000	57800000	66800000
TLVTIMPQGScR	Q8IUL8	CILP2_HUMAN	CILP2	Cartilage intermediate layer protein 2	62700000	58400000	72600000	55500000	59400000
EQSGDYEcSASNDVAAPVVR	Q9P121	NTRI_HUMAN	NTM	Neurotrimin	62800000	49600000	50200000	48400000	40000000
YGVSHPDAGAAWR	P54802	ANAG_HUMAN	NAGLU	Alpha-N-acetylglucosaminidase	63200000	72800000	69400000	57100000	65900000
cFDETRYEYLEGGDR	Q04756	HGFA_HUMAN	HGFAC	Hepatocyte growth factor activator	63300000	59000000	57200000	0	0
TNAENEFVTIK	P04264	K2C1_HUMAN	KRT1	Keratin, type II cytoskeletal 1	63625000	52300000	0	104000000	98200000
VGALASLIR	Q9Y646	CBPQ_HUMAN	CPQ	Carboxypeptidase Q	64000000	54000000	88300000	67200000	107000000
ATLWAEPGSVISR	A6NI73	LIRA5_HUMAN	LILRA5	Leukocyte immunoglobulin-like receptor subfamily A member 5	64100000	62200000	53500000	52000000	67800000
LDTLAQEVALLK	P05452	TETN_HUMAN	CLEC3B	Tetranectin	64300000	52100000	0	66700000	0
ELAcEGYPIELR	O94910	LPHN1_HUMAN	LPHN1	Latrophilin-1	64400000	23925000	31300000	0	0
ITVDPTTDGPTK	Q99715	COCA1_HUMAN	COL12A1	Collagen alpha-1(XII) chain	64400000	59700000	62400000	62900000	71900000
FSGTWYAMAK	P02753	RET4_HUMAN	RBP4	Retinol-binding protein 4	64500000	91800000	64800000	57400000	66900000
LREYYDQTAQMccSK	P20333	TNR1B_HUMAN	TNFRSF1B	Tumor necrosis factor receptor superfamily member 1B	64600000	56500000	62100000	46500000	54400000
NDYccFAAFPR	O00533	CHL1_HUMAN	CHL1	Neural cell adhesion molecule L1-like protein	64700000	61600000	65000000	52500000	68000000
EFYSASVAEDAAK	Q9BYE9	CDHR2_HUMAN	CDHR2	Cadherin-related family member 2	64900000	69200000	56500000	0	49400000
NcGYPGISPEEcASRK	Q03403	TFF2_HUMAN	TFF2	Trefoil factor 2	65200000	67500000	53800000	55500000	50100000
VVQcSDLGLK	P21810	PGS1_HUMAN	BGN	Biglycan	65200000	47000000	45800000	43800000	46000000
IDYcILDPcR	Q8NFT8	DNER_HUMAN	DNER	Delta and Notch-like epidermal growth factor-related receptor	65400000	59000000	60325000	64900000	52000000
EDQYHYLLDR	P05154	IPSP_HUMAN	SERPINA5	Plasma serine protease inhibitor	65800000	63900000	56000000	63600000	57000000
QAELTVQVK	P15151	PVR_HUMAN	PVR	Poliovirus receptor	66100000	59000000	49800000	35400000	71600000
ALAQcAPPPAVcAELVR	P17936	IBP3_HUMAN	IGFBP3	Insulin-like growth factor-binding protein 3	66200000	77400000	72900000	50600000	66775000
GSYQcIDTPcPPNYQRDPVSGFcLK	Q96RW7	HMCN1_HUMAN	HMCN1	Hemicentin-1	66200000	73450000	72600000	78500000	76500000
GATTTFSAVER	Q07507	DERM_HUMAN	DPT	Dermatopontin	66300000	88300000	111000000	115000000	101000000
mQILEGLGLNLQK	P05154	IPSP_HUMAN	SERPINA5	Plasma serine protease inhibitor	66300000	70700000	46000000	74200000	73800000
LFDSDPITVTVPVEVSR	P10909	CLUS_HUMAN	CLU	Clusterin	66400000	82900000	42000000	45800000	0
AEKSDEGTYMcVATNSAGHR	Q8WZ75	ROBO4_HUMAN	ROBO4	Roundabout homolog 4	66600000	87600000	99900000	94100000	83900000
DFTFNKDGFR	P10253	LYAG_HUMAN	GAA	Lysosomal alpha-glucosidase	66700000	66000000	59900000	64200000	64200000
TTDPETPVTLHNSEGVVPASYDSR	P16234	PGFRA_HUMAN	PDGFRA	Platelet-derived growth factor receptor alpha	66900000	76100000	61300000	0	63500000
LNTFGDEVFNDPK	P11047	LAMC1_HUMAN	LAMC1	Laminin subunit gamma-1	67000000	58900000	54200000	58000000	43000000
QDGHLWcSTTSNYEQDQK	P02751	FINC_HUMAN	FN1	Fibronectin	67200000	66500000	63700000	57200000	52200000
NALALFVLPK	P05543	THBG_HUMAN	SERPINA7	Thyroxine-binding globulin	67400000	78300000	52700000	23700000	59400000
QSEDSTFYLGER	P00450	CERU_HUMAN	CP	Ceruloplasmin	67600000	38800000	57700000	58200000	55575000
VSIQEPQDYTEPVELLAVR	Q8WZ75	ROBO4_HUMAN	ROBO4	Roundabout homolog 4	67900000	129000000	42400000	60400000	87700000
NLEPVSWSSLNPK	P98172	EFNB1_HUMAN	EFNB1	Ephrin-B1	68000000	74800000	71400000	76000000	78100000
FPVFMGR	P05155	IC1_HUMAN	SERPING1	Plasma protease C1 inhibitor	68200000	55700000	62400000	60000000	68200000
LVGYLDR	P07602	SAP_HUMAN	PSAP	Prosaposin	68200000	73900000	71000000	76300000	84300000
SFcDLTDEWR	P48551	INAR2_HUMAN	IFNAR2	Interferon alpha/beta receptor 2	68200000	78300000	0	71400000	74900000
cEGAGVPPPAFEWYKGEK	Q7Z3B1	NEGR1_HUMAN	NEGR1	Neuronal growth regulator 1	68300000	4.72333e+07	47900000	25500000	4.72333e+07
LLQIQPTQVSDSGR	Q8NDA2	HMCN2_HUMAN	HMCN2	Hemicentin-2	68300000	70600000	61000000	46800000	58300000
SNPEIQDFMR	P06865	HEXA_HUMAN	HEXA	Beta-hexosaminidase subunit alpha	68400000	68400000	71400000	65400000	68400000
TcPEGSEASHDTcVDIDEcENTDAcQHEcK	Q96RW7	HMCN1_HUMAN	HMCN1	Hemicentin-1	68400000	62800000	53400000	41300000	54100000
NcPPNDLEcALSPYALEYK	Q96RW7	HMCN1_HUMAN	HMCN1	Hemicentin-1	68500000	51400000	50800000	116000000	33400000
IPLNDLFR	P13473	LAMP2_HUMAN	LAMP2	Lysosome-associated membrane glycoprotein 2	68600000	56750000	28000000	90500000	39900000
DIASGLIGPLIIcK	P00450	CERU_HUMAN	CP	Ceruloplasmin	68900000	52700000	43500000	61900000	64600000
GFTcEcPDDFR	P98164	LRP2_HUMAN	LRP2	Low-density lipoprotein receptor-related protein 2	68900000	61600000	55700000	44500000	59700000
ADLDGVGVK	P01133	EGF_HUMAN	EGF	Pro-epidermal growth factor	69000000	62800000	43500000	51000000	53000000
HTVSGGSLLMAR	Q8WZ75	ROBO4_HUMAN	ROBO4	Roundabout homolog 4	69100000	105000000	100000000	106000000	101000000
cQPSPDEARPLQALLDGR	P17936	IBP3_HUMAN	IGFBP3	Insulin-like growth factor-binding protein 3	69300000	88500000	71300000	90400000	57100000
AVVEVDESGTR	P05154	IPSP_HUMAN	SERPINA5	Plasma serine protease inhibitor	69400000	60400000	70200000	72500000	61600000
LcNNPTPQFGGK	P07996	TSP1_HUMAN	THBS1	Thrombospondin-1	69600000	78500000	70900000	84400000	90800000
TVGSDTFYSFKYEIK	P01042	KNG1_HUMAN	KNG1	Kininogen-1	69600000	279000000	0	96600000	249000000
VITEPIPVSDLR	Q12913	PTPRJ_HUMAN	PTPRJ	Receptor-type tyrosine-protein phosphatase eta	69800000	60600000	77800000	66600000	57400000
RDDDGALHAAcQVQPSATLDAAQPR	P08294	SODE_HUMAN	SOD3	Extracellular superoxide dismutase [Cu-Zn]	70100000	251000000	236000000	249000000	234000000
IQIPGIMNDEKFNLK	Q8TDQ0	HAVR2_HUMAN	HAVCR2	Hepatitis A virus cellular receptor 2	70300000	93600000	99075000	87400000	145000000
SILFLGK	P05543	THBG_HUMAN	SERPINA7	Thyroxine-binding globulin	70300000	47800000	19300000	34800000	40200000
STELcGLWQGR	P04180	LCAT_HUMAN	LCAT	Phosphatidylcholine-sterol acyltransferase	70500000	60900000	63900000	39300000	48600000
ENSLLFDPLSSSSSNK	P15144	AMPN_HUMAN	ANPEP	Aminopeptidase N	70600000	72300000	78800000	28300000	60400000
KSQPMGLWR	P25311	ZA2G_HUMAN	AZGP1	Zinc-alpha-2-glycoprotein	70600000	93200000	37800000	139000000	106000000
EDIFMETLK	P25311	ZA2G_HUMAN	AZGP1	Zinc-alpha-2-glycoprotein	70800000	65200000	77100000	65400000	5335000
YVPPSSTDRSPYEK	P15941	MUC1_HUMAN	MUC1	Mucin-1	70800000	87500000	68000000	50700000	52400000
NLYWTDSHYK	P98164	LRP2_HUMAN	LRP2	Low-density lipoprotein receptor-related protein 2	71000000	67700000	66600000	71300000	68700000
LcNNPTPQFGGKDcVGDVTENQIcNK	P07996	TSP1_HUMAN	THBS1	Thrombospondin-1	71100000	62200000	33700000	90000000	60100000
MSFTYQIADcNR	O60494	CUBN_HUMAN	CUBN	Cubilin	71400000	84100000	60700000	63400000	48300000
YPVcGSDGTTYPSGcQLR	Q16270	IBP7_HUMAN	IGFBP7	Insulin-like growth factor-binding protein 7	71500000	61900000	71500000	65300000	87300000
cDcAFGTLQSDGK	P98164	LRP2_HUMAN	LRP2	Low-density lipoprotein receptor-related protein 2	71800000	6.25333e+07	6.25333e+07	57800000	58000000
DIPMNPMcIYR	P01008	ANT3_HUMAN	SERPINC1	Antithrombin-III	71900000	45900000	82600000	65900000	0
SVRPNDEVTAVLAVQTELK	P12273	PIP_HUMAN	PIP	Prolactin-inducible protein	72000000	18865000	3460000	0	0
ITcTEEGWSPTPK	Q03591	FHR1_HUMAN	CFHR1	Complement factor H-related protein 1	72100000	0	67900000	63400000	70300000
TAcGDcTSGSSEcMWcSNMK	O75882	ATRN_HUMAN	ATRN	Attractin	72400000	57600000	57300000	60800000	37800000
ATLLEEQLPLGK	Q9BQ51	PD1L2_HUMAN	PDCD1LG2	Programmed cell death 1 ligand 2	72600000	53400000	42300000	103000000	77300000
NGVAQEPVHLDSPAIK	P04217	A1BG_HUMAN	A1BG	Alpha-1B-glycoprotein	72600000	537000000	69400000	118000000	417000000
VFDKDGNGYISAAELR	P62158	CALM_HUMAN	CALM1	Calmodulin	72800000	120000000	0	0	48200000
DNFHGLAIFLDTYPNDETTER	Q12907	LMAN2_HUMAN	LMAN2	Vesicular integral-membrane protein VIP36	73000000	74800000	0	23500000	106000000
IAEYMNHLIDIGVAGFR	P19961	AMY2B_HUMAN	AMY2B	Alpha-amylase 2B	73000000	30700000	0	0	13400000
ALPPLRLPR	Q6EMK4	VASN_HUMAN	VASN	Vasorin	73300000	109000000	71000000	0	63325000
FScMcPQGYQVVR	Q12805	FBLN3_HUMAN	EFEMP1	EGF-containing fibulin-like extracellular matrix protein 1	74000000	93200000	84800000	65100000	85700000
SVAIEVDGR	Q8IWU5	SULF2_HUMAN	SULF2	Extracellular sulfatase Sulf-2	74400000	95000000	106000000	0	0
IFGNDNIVGTHGK	O60494	CUBN_HUMAN	CUBN	Cubilin	74550000	74550000	79400000	74550000	69700000
IDPVNGQITTIAVLDR	P19022	CADH2_HUMAN	CDH2	Cadherin-2	74700000	114000000	59600000	48100000	74100000
VVEQmcITQYER	P04156	PRIO_HUMAN	PRNP	Major prion protein	74900000	75600000	83600000	60600000	63900000
GLEDQNLWHIGR	Q96NY8	PVRL4_HUMAN	PVRL4	Nectin-4	75000000	68700000	62900000	46900000	61000000
LGcSLNQNSVPDIHGVEAPAR	Q14118	DAG1_HUMAN	DAG1	Dystroglycan	75200000	116000000	107000000	82500000	82700000
LEGDTLIIPR	P98160	PGBM_HUMAN	HSPG2	Basement membrane-specific heparan sulfate proteoglycan core protein	75700000	96300000	93900000	76300000	85550000
VAELENSEFR	P19256	LFA3_HUMAN	CD58	Lymphocyte function-associated antigen 3	75700000	78700000	67125000	51700000	62400000
ELPAAVAPAGPASLAR	O95336	6PGL_HUMAN	PGLS	6-phosphogluconolactonase	75800000	69025000	61200000	63200000	75900000
NPDNDERPWcYVVK	Q04756	HGFA_HUMAN	HGFAC	Hepatocyte growth factor activator	75900000	77600000	92200000	92600000	64100000
LLGLSLAGK	Q9Y5Y7	LYVE1_HUMAN	LYVE1	Lymphatic vessel endothelial hyaluronic acid receptor 1	76000000	110000000	71300000	66000000	138000000
GGEcASPLPGLR	Q8N2S1	LTBP4_HUMAN	LTBP4	Latent-transforming growth factor beta-binding protein 4	76100000	77450000	69100000	79300000	85300000
VAYLDPLELSEGK	P50895	BCAM_HUMAN	BCAM	Basal cell adhesion molecule	76100000	78800000	83000000	62000000	61500000
EAGIQPSLLcVR	P08582	TRFM_HUMAN	MFI2	Melanotransferrin	76300000	72300000	44600000	70100000	0
WVFKEEDPIHLR	O75015	FCG3B_HUMAN	FCGR3B	Low affinity immunoglobulin gamma Fc region receptor III-B	76700000	155000000	152000000	221000000	317000000
EITALAPSTMK	P60709	ACTB_HUMAN	ACTB	Actin, cytoplasmic 1	76800000	115000000	86000000	76900000	91900000
SGNcYLDIRPR	P35555	FBN1_HUMAN	FBN1	Fibrillin-1	77000000	89900000	92300000	69000000	80800000
IYFAHTALK	P01133	EGF_HUMAN	EGF	Pro-epidermal growth factor	77200000	129000000	211000000	196000000	183000000
FSIEGSYQLEK	P05154	IPSP_HUMAN	SERPINA5	Plasma serine protease inhibitor	77600000	86300000	81200000	81000000	79900000
cLEALKPGNcGEYVVR	Q2UY09	COSA1_HUMAN	COL28A1	Collagen alpha-1(XXVIII) chain	77700000	0	94200000	87100000	73300000
DIDEcDIVPDAcKGGMK	Q12805	FBLN3_HUMAN	EFEMP1	EGF-containing fibulin-like extracellular matrix protein 1	77800000	53200000	55175000	89700000	0
FTLVPSGR	Q92692	PVRL2_HUMAN	PVRL2	Nectin-2	77800000	76800000	65800000	63000000	73300000
VDVIPVNLPGEHGQR	P02751	FINC_HUMAN	FN1	Fibronectin	77800000	111000000	186000000	154000000	177000000
LmMLQScSGPTcR	P15586	GNS_HUMAN	GNS	N-acetylglucosamine-6-sulfatase	78200000	73900000	68900000	44200000	72300000
DGSPDVTTADIGANTPDATK	Q96PD5	PGRP2_HUMAN	PGLYRP2	N-acetylmuramoyl-L-alanine amidase	78300000	46100000	59200000	59200000	53200000
DGFRDFPAMVQELHQGGR	P10253	LYAG_HUMAN	GAA	Lysosomal alpha-glucosidase	78600000	140000000	117000000	103000000	81400000
HSWTIPEDGNSQK	Q13201	MMRN1_HUMAN	MMRN1	Multimerin-1	79600000	117000000	116000000	134000000	106000000
cYTcKEPMTSAScR	P55000	SLUR1_HUMAN	SLURP1	Secreted Ly-6/uPAR-related protein 1	79800000	86600000	86500000	75800000	71900000
EIEELYNNPQNPER	O43451	MGA_HUMAN	MGAM	Maltase-glucoamylase, intestinal	79800000	0	0	49500000	53400000
cLADGNPPPHFSISK	P43121	MUC18_HUMAN	MCAM	Cell surface glycoprotein MUC18	79900000	78600000	68500000	101000000	91400000
EPNAQEILQR	Q02747	GUC2A_HUMAN	GUCA2A	Guanylin	80100000	86600000	77600000	82600000	74100000
GIGMWNANcLDYSGDAVAK	Q01459	DIAC_HUMAN	CTBS	Di-N-acetylchitobiase	80500000	148000000	151000000	133000000	126000000
QSVEADINGLRR	P13645	K1C10_HUMAN	KRT10	Keratin, type I cytoskeletal 10	80600000	78900000	152000000	122000000	90900000
KTLLSNLEEAKK	P10909	CLUS_HUMAN	CLU	Clusterin	8.06667e+07	8.06667e+07	77700000	86800000	77500000
KYcEDVNEcAFWNHGcTLGcK	P01133	EGF_HUMAN	EGF	Pro-epidermal growth factor	80800000	125000000	128000000	109000000	127000000
TNEGVLcVVKPLNYEEK	Q02487	DSC2_HUMAN	DSC2	Desmocollin-2	81000000	87700000	83200000	43000000	73725000
ELSNTAAYQSVR	Q9HAT2	SIAE_HUMAN	SIAE	Sialate O-acetylesterase	81100000	78200000	71800000	64600000	79700000
IGIPEFK	P14384	CBPM_HUMAN	CPM	Carboxypeptidase M	81300000	123000000	114000000	3419000	102000000
IIEGEPNLK	P01833	PIGR_HUMAN	PIGR	Polymeric immunoglobulin receptor	81300000	81200000	72000000	68300000	84500000
LLDLYASGERR	Q9BRK3	MXRA8_HUMAN	MXRA8	Matrix-remodeling-associated protein 8	81900000	107000000	93000000	83700000	104000000
SIHDFcLVSK	O43291	SPIT2_HUMAN	SPINT2	Kunitz-type protease inhibitor 2	82000000	96000000	102000000	83600000	100000000
TcVDINEcLLEPR	P35555	FBN1_HUMAN	FBN1	Fibrillin-1	82000000	169000000	93200000	167000000	200000000
ASLIEYIK	P14384	CBPM_HUMAN	CPM	Carboxypeptidase M	82100000	68700000	67500000	76700000	77200000
cEcPVGFFYNDK	P35555	FBN1_HUMAN	FBN1	Fibrillin-1	82200000	70550000	61300000	78800000	59900000
SAGDVDTLAFDGR	O00468	AGRIN_HUMAN	AGRN	Agrin	82300000	82300000	82300000	82300000	82300000
cAPGYYGNPSQGQPcQR	P98160	PGBM_HUMAN	HSPG2	Basement membrane-specific heparan sulfate proteoglycan core protein	82800000	75500000	69600000	75800000	74100000
WHQTADFGYVPNPK	Q9HAT2	SIAE_HUMAN	SIAE	Sialate O-acetylesterase	82800000	114000000	111000000	100000000	126000000
NTGMETPTGVcAALAAAGVQPHSLDLSHNSLR	P08571	CD14_HUMAN	CD14	Monocyte differentiation antigen CD14	83000000	88200000	25000000	82500000	101000000
GQcPPPPGLPcPcTGVSDcSGGTDKK	Q9NPF0	CD320_HUMAN	CD320	CD320 antigen	83175000	81800000	105000000	54900000	91000000
ADQVcINLR	Q12805	FBLN3_HUMAN	EFEMP1	EGF-containing fibulin-like extracellular matrix protein 1	83300000	113000000	79800000	87600000	115000000
DGDNNLAQQLAVLcGR	O60494	CUBN_HUMAN	CUBN	Cubilin	83400000	63900000	38500000	16600000	50600000
QNLLAPQNAVSSEETNDFK	P10451	OSTP_HUMAN	SPP1	Osteopontin	83500000	76000000	65500000	73100000	87000000
DFVEILDGGHEDAPLR	O60494	CUBN_HUMAN	CUBN	Cubilin	83700000	46500000	101000000	75000000	76800000
FLGDKVTSYGGELR	P98160	PGBM_HUMAN	HSPG2	Basement membrane-specific heparan sulfate proteoglycan core protein	83900000	113000000	126000000	118000000	132000000
EQLANPIVSSGNSLFLR	O60494	CUBN_HUMAN	CUBN	Cubilin	84300000	71500000	38000000	75000000	77600000
HTFmGVVSLGSPSGEVSHPR	P02765	FETUA_HUMAN	AHSG	Alpha-2-HS-glycoprotein	84425000	76600000	82100000	74000000	105000000
GNPEPTFSWTK	O00533	CHL1_HUMAN	CHL1	Neural cell adhesion molecule L1-like protein	84600000	82700000	74000000	66900000	76100000
DNNGGcEQVcVLSHR	P98164	LRP2_HUMAN	LRP2	Low-density lipoprotein receptor-related protein 2	84700000	80900000	78400000	48900000	67800000
EVVSLTEAccAEGADPDcYDTR	P02774	VTDB_HUMAN	GC	Vitamin D-binding protein	84800000	62700000	56725000	41000000	38400000
MTAFDADDPATDNALLR	P55290	CAD13_HUMAN	CDH13	Cadherin-13	85100000	74200000	96600000	52200000	74100000
YGGDEIPFSPYR	P21333	FLNA_HUMAN	FLNA	Filamin-A	85100000	84200000	60700000	83400000	77900000
YYIAASYVK	Q92820	GGH_HUMAN	GGH	Gamma-glutamyl hydrolase	85300000	105000000	120000000	97000000	115000000
NHcGIASAASYPTV	P07711	CATL1_HUMAN	CTSL	Cathepsin L1	85500000	82500000	79200000	70000000	71900000
NRDHDTFLAVR	Q12907	LMAN2_HUMAN	LMAN2	Vesicular integral-membrane protein VIP36	85900000	369000000	373000000	490000000	421000000
FLVGPDGIPIMR	P22352	GPX3_HUMAN	GPX3	Glutathione peroxidase 3	86200000	57900000	55300000	82300000	105000000
RVDTVDPPYPR	P04004	VTNC_HUMAN	VTN	Vitronectin	86200000	104000000	101000000	137000000	111000000
LEVGAPYLR	Q08174	PCDH1_HUMAN	PCDH1	Protocadherin-1	86700000	94000000	83400000	67300000	67300000
RLFWTDTGINPR	P01133	EGF_HUMAN	EGF	Pro-epidermal growth factor	86700000	137000000	112000000	108725000	99200000
AVPTQcDVPPNSR	P10253	LYAG_HUMAN	GAA	Lysosomal alpha-glucosidase	86900000	85500000	86300000	90900000	77900000
DSFSNEKFDFR	O75882	ATRN_HUMAN	ATRN	Attractin	86900000	83800000	70700000	55200000	80700000
cPLGVPLVLDGcGccR	O76076	WISP2_HUMAN	WISP2	WNT1-inducible-signaling pathway protein 2	87100000	92800000	84700000	68400000	102000000
VNRIDMVNLDGSYR	P98164	LRP2_HUMAN	LRP2	Low-density lipoprotein receptor-related protein 2	87275000	87100000	86200000	80900000	94900000
EGSIWNHQPcFLK	Q12907	LMAN2_HUMAN	LMAN2	Vesicular integral-membrane protein VIP36	87300000	114000000	87800000	91000000	22300000
AFSMDEHNAALR	Q9NZH0	GPC5B_HUMAN	GPRC5B	G-protein coupled receptor family C group 5 member B	87700000	92500000	102000000	76100000	82800000
QADSGSSEEKQLYNKYPDAVATWLNPDPSQK	P10451	OSTP_HUMAN	SPP1	Osteopontin	87700000	93600000	50200000	68100000	36900000
VAAGAFQGLR	P02750	A2GL_HUMAN	LRG1	Leucine-rich alpha-2-glycoprotein	87800000	67200000	64400000	83100000	69800000
VHKEDDGVPVIcQVEHPAVTGNLQTQR	Q9BY67	CADM1_HUMAN	CADM1	Cell adhesion molecule 1	88500000	18900000	251000000	300000000	311000000
AEQVIFVR	Q92692	PVRL2_HUMAN	PVRL2	Nectin-2	88600000	87900000	84500000	0	0
NGGSPESPIIGQYcGNSNPR	O60494	CUBN_HUMAN	CUBN	Cubilin	88700000	40500000	31900000	18000000	13700000
LELHVDGPPPRPQLR	P04217	A1BG_HUMAN	A1BG	Alpha-1B-glycoprotein	88800000	77500000	68900000	129000000	91050000
LTcQVEHDGQPAVSK	Q5TFQ8	SIRBL_HUMAN	SIRPB1	Signal-regulatory protein beta-1 isoform 3	89100000	89400000	91600000	78500000	73700000
FDGGVEAIATR	P33908	MA1A1_HUMAN	MAN1A1	Mannosyl-oligosaccharide 1,2-alpha-mannosidase IA	89300000	0	68700000	50300000	67500000
cQcPAGAALQADGR	P07204	TRBM_HUMAN	THBD	Thrombomodulin	89600000	80400000	83400000	88600000	80600000
ETTcSKESNEELTEScETK	P01042	KNG1_HUMAN	KNG1	Kininogen-1	90400000	75900000	51000000	50200000	27100000
IEISELNR	P04264	K2C1_HUMAN	KRT1	Keratin, type II cytoskeletal 1	90400000	81800000	173000000	173000000	142000000
cPTGYYLNEDTR	P35555	FBN1_HUMAN	FBN1	Fibrillin-1	90700000	82800000	74000000	74000000	76400000
ELTLEDLK	P08571	CD14_HUMAN	CD14	Monocyte differentiation antigen CD14	90800000	91600000	88600000	35800000	59500000
ALGVQGGQAGVPEGPGFcPQR	P25940	CO5A3_HUMAN	COL5A3	Collagen alpha-3(V) chain	91000000	88400000	75200000	66200000	79000000
HVEEAQQVVHWDR	Q9BRK3	MXRA8_HUMAN	MXRA8	Matrix-remodeling-associated protein 8	91100000	341000000	392000000	348000000	337000000
GDSGEQVGQVAWAR	Q96NY8	PVRL4_HUMAN	PVRL4	Nectin-4	92000000	95800000	86900000	82100000	91600000
KDDGGIIIcEAQNQALPSGHSK	Q8NFZ8	CADM4_HUMAN	CADM4	Cell adhesion molecule 4	92100000	160000000	168000000	208000000	144000000
ASSIIDELFQDR	P10909	CLUS_HUMAN	CLU	Clusterin	92300000	143000000	52600000	70900000	128000000
SYELPDGQVITIGNER	P60709	ACTB_HUMAN	ACTB	Actin, cytoplasmic 1	92300000	136000000	98800000	120000000	56000000
EDcEQWWEDcR	P15328	FOLR1_HUMAN	FOLR1	Folate receptor alpha	9.26667e+07	77800000	110000000	9.26667e+07	90200000
TcEDIDEcDILGScSQHcYNMR	P98164	LRP2_HUMAN	LRP2	Low-density lipoprotein receptor-related protein 2	92700000	55800000	37125000	0	0
RNcGYPGISPEEcASR	Q03403	TFF2_HUMAN	TFF2	Trefoil factor 2	92800000	91300000	102000000	89900000	97000000
WYFDVTEGK	P05067	A4_HUMAN	APP	Amyloid beta A4 protein	92900000	138000000	99600000	133000000	157000000
IFYSTWK	P01133	EGF_HUMAN	EGF	Pro-epidermal growth factor	93200000	85100000	68600000	76750000	60100000
DSALSWEYcR	Q04756	HGFA_HUMAN	HGFAC	Hepatocyte growth factor activator	93500000	74600000	75300000	57700000	73700000
FTPFTLGK	P20827	EFNA1_HUMAN	EFNA1	Ephrin-A1	93500000	91800000	77100000	58800000	78400000
QQcKDIDEcDIVPDAcK	Q12805	FBLN3_HUMAN	EFEMP1	EGF-containing fibulin-like extracellular matrix protein 1	93600000	102000000	84700000	79200000	67500000
WNNTGcQALPSQDEGPSK	P01833	PIGR_HUMAN	PIGR	Polymeric immunoglobulin receptor	93900000	94300000	77600000	75600000	75400000
QGHNSVFLIK	P02790	HEMO_HUMAN	HPX	Hemopexin	94100000	128000000	130000000	107000000	0
FYTFLK	P22352	GPX3_HUMAN	GPX3	Glutathione peroxidase 3	95200000	79200000	72100000	80975000	77400000
QVEGmEDWKQDSQLQK	P25311	ZA2G_HUMAN	AZGP1	Zinc-alpha-2-glycoprotein	95400000	100000000	152000000	51100000	66100000
GHAHDGQALSTDLGVYTcEASNR	Q8WZ75	ROBO4_HUMAN	ROBO4	Roundabout homolog 4	9.55667e+07	9.55667e+07	78100000	114000000	94600000
LcAFKDPYQQDLGIGESR	Q13873	BMPR2_HUMAN	BMPR2	Bone morphogenetic protein receptor type-2	95800000	96700000	100000000	108000000	94300000
SLNNQFASFIDK	P04264	K2C1_HUMAN	KRT1	Keratin, type II cytoskeletal 1	96300000	129000000	184000000	185000000	137000000
QVEKEETNEIQVVNEEPQR	Q8NBJ4	GOLM1_HUMAN	GOLM1	Golgi membrane protein 1	96500000	83500000	90900000	70700000	71700000
VQLTGEPVPmAR	P15151	PVR_HUMAN	PVR	Poliovirus receptor	96800000	82800000	45800000	67200000	39900000
SSGLVSNAPGVQIR	P04180	LCAT_HUMAN	LCAT	Phosphatidylcholine-sterol acyltransferase	97900000	86800000	80000000	72900000	83600000
DQEcDKFNQcGTcNEFK	Q9UBR2	CATZ_HUMAN	CTSZ	Cathepsin Z	98400000	92900000	78500000	65900000	78300000
FEDGGYVVcNTR	O00182	LEG9_HUMAN	LGALS9	Galectin-9	98400000	84800000	0	0	81000000
WLDGTSPDYK	Q5KU26	COL12_HUMAN	COLEC12	Collectin-12	98400000	105000000	99200000	93700000	99500000
VTDFMLcVGHLEGGK	P06870	KLK1_HUMAN	KLK1	Kallikrein-1	99500000	168000000	112000000	181000000	384000000
LGEPcDQLHVcDASQGLVcQPGAGPGGR	O76076	WISP2_HUMAN	WISP2	WNT1-inducible-signaling pathway protein 2	99700000	77600000	108000000	113000000	88000000
DILTLR	P10253	LYAG_HUMAN	GAA	Lysosomal alpha-glucosidase	99900000	112000000	87700000	79600000	96000000
QEGMEAFLK	P14384	CBPM_HUMAN	CPM	Carboxypeptidase M	100000000	103000000	88600000	88200000	103000000
DYFmPcPGR	P02790	HEMO_HUMAN	HPX	Hemopexin	101000000	84000000	97400000	73000000	88600000
EYIIQVAAK	P26992	CNTFR_HUMAN	CNTFR	Ciliary neurotrophic factor receptor subunit alpha	101000000	101000000	85900000	91200000	112000000
DQAGEYEcSAENDVSFPDVR	Q7Z3B1	NEGR1_HUMAN	NEGR1	Neuronal growth regulator 1	102000000	101000000	72200000	93400000	73900000
ENYNQYDLNR	P14384	CBPM_HUMAN	CPM	Carboxypeptidase M	102000000	99900000	91900000	86800000	88000000
IVDLIK	P05154	IPSP_HUMAN	SERPINA5	Plasma serine protease inhibitor	102000000	0	0	95700000	111000000
VPcQPcSWAPLGTHGcDEWGR	Q969Z4	TR19L_HUMAN	RELT	Tumor necrosis factor receptor superfamily member 19L	102000000	107000000	97425000	100000000	80700000
GQESSTDIKAPEGFAVR	Q9NZP8	C1RL_HUMAN	C1RL	Complement C1r subcomponent-like protein	104000000	118000000	113000000	139000000	125000000
mALEVGDYK	P12830	CADH1_HUMAN	CDH1	Cadherin-1	104000000	106000000	98600000	98200000	93100000
QAPLAFQAGGR	Q6UVK1	CSPG4_HUMAN	CSPG4	Chondroitin sulfate proteoglycan 4	104000000	105000000	91600000	90900000	103000000
QRPEVFSDNMFcVGDETQR	Q9NZP8	C1RL_HUMAN	C1RL	Complement C1r subcomponent-like protein	104000000	132000000	135000000	132250000	158000000
VELVPAGKPFYcLSSEDLR	P36896	ACV1B_HUMAN	ACVR1B	Activin receptor type-1B	104000000	252000000	138000000	178000000	249000000
GNDISSGTVLSDYVGSGPPK	P30086	PEBP1_HUMAN	PEBP1	Phosphatidylethanolamine-binding protein 1	105000000	107500000	107000000	114000000	104000000
IQIPGImNDEKFNLK	Q8TDQ0	HAVR2_HUMAN	HAVCR2	Hepatitis A virus cellular receptor 2	105000000	161000000	114000000	148000000	193000000
IGDKLDIIcPR	P98172	EFNB1_HUMAN	EFNB1	Ephrin-B1	106000000	5.17667e+07	5.17667e+07	25900000	23400000
EQQALQTVcLK	P05452	TETN_HUMAN	CLEC3B	Tetranectin	107000000	109000000	81100000	0	68100000
TLLSNLEEAK	P10909	CLUS_HUMAN	CLU	Clusterin	107000000	0	126000000	131000000	142000000
AFSMDEPVAAK	Q9NQ84	GPC5C_HUMAN	GPRC5C	G-protein coupled receptor family C group 5 member C	108000000	108000000	108000000	89700000	105000000
DSGPYScSVNVQDK	Q96AP7	ESAM_HUMAN	ESAM	Endothelial cell-selective adhesion molecule	108000000	105000000	88000000	91600000	91900000
IMVcEKDPALK	P26992	CNTFR_HUMAN	CNTFR	Ciliary neurotrophic factor receptor subunit alpha	108000000	113000000	110000000	90400000	114000000
VLDLScNR	P08571	CD14_HUMAN	CD14	Monocyte differentiation antigen CD14	108000000	112000000	99800000	81600000	86200000
YEELQITAGR	P04264	K2C1_HUMAN	KRT1	Keratin, type II cytoskeletal 1	108000000	134000000	145000000	207000000	176000000
EAFQSVNPEFSPEALDNccR	O00337	S28A1_HUMAN	SLC28A1	Sodium/nucleoside cotransporter 1	109000000	104000000	97300000	118000000	96400000
VDAGEGAQELALLHSK	Q96NY8	PVRL4_HUMAN	PVRL4	Nectin-4	109325000	115000000	119000000	106000000	97300000
AQPVQVAEGSEPDGFWEALGGK	P06396	GELS_HUMAN	GSN	Gelsolin	110000000	175000000	173000000	118000000	139000000
GQDHcGIESEVVAGIPR	P07858	CATB_HUMAN	CTSB	Cathepsin B	110000000	14500000	173000000	146000000	219000000
FMLcAGR	P07288	KLK3_HUMAN	KLK3	Prostate-specific antigen	111000000	143000000	126000000	128000000	115000000
NPDADKGPWcFTTDPSVR	P00747	PLMN_HUMAN	PLG	Plasminogen	111000000	121000000	114000000	77700000	3999000
LYGSEAFATDFQDSAAAK	P01011	AACT_HUMAN	SERPINA3	Alpha-1-antichymotrypsin	112000000	120000000	104000000	108000000	116000000
TYPKDPYQEEEWPQGFGQLTK	P11117	PPAL_HUMAN	ACP2	Lysosomal acid phosphatase	112000000	143000000	109000000	116000000	129000000
WYNLAIGSTcPWLK	P02760	AMBP_HUMAN	AMBP	Protein AMBP	112000000	193000000	20200000	79500000	355000000
VFHLTVAEPHAEPPPR	Q9BRK3	MXRA8_HUMAN	MXRA8	Matrix-remodeling-associated protein 8	112700000	95800000	111000000	116000000	128000000
DVNEcLTIPEAcKGEMK	O95967	FBLN4_HUMAN	EFEMP2	EGF-containing fibulin-like extracellular matrix protein 2	112750000	112000000	114000000	121000000	104000000
QGVDADINGLR	P35527	K1C9_HUMAN	KRT9	Keratin, type I cytoskeletal 9	113000000	128000000	223000000	216000000	161000000
TDGcQHFcLPGQESYTcScAQGYR	P22891	PROZ_HUMAN	PROZ	Vitamin K-dependent protein Z	113000000	96300000	93600000	45100000	101000000
DQLLPPSPNNR	P12109	CO6A1_HUMAN	COL6A1	Collagen alpha-1(VI) chain	113700000	113700000	163000000	53100000	125000000
NINDAWVcTNDMFR	P61970	NTF2_HUMAN	NUTF2	Nuclear transport factor 2	114000000	116000000	142000000	84000000	192000000
NYGQLDIFPAR	P15941	MUC1_HUMAN	MUC1	Mucin-1	114000000	222000000	120000000	166000000	155500000
EFTEAFLGcPAIHPR	Q96PD5	PGRP2_HUMAN	PGLYRP2	N-acetylmuramoyl-L-alanine amidase	115000000	135000000	147000000	135000000	156000000
GYWLGLR	Q6UXB4	CLC4G_HUMAN	CLEC4G	C-type lectin domain family 4 member G	115000000	110000000	97800000	89200000	116000000
SLPcDIcK	P07602	SAP_HUMAN	PSAP	Prosaposin	115000000	139000000	137000000	169000000	155000000
ATPQHTVSFTcESHGFSPR	Q5TFQ8	SIRBL_HUMAN	SIRPB1	Signal-regulatory protein beta-1 isoform 3	115375000	67600000	143000000	96900000	154000000
DSQEEEKTEALTSAK	P06396	GELS_HUMAN	GSN	Gelsolin	116000000	130000000	128000000	113000000	70600000
FFLcQVAGDAK	P13591	NCAM1_HUMAN	NCAM1	Neural cell adhesion molecule 1	116000000	118000000	116000000	104000000	133000000
GSVAcEcRPGFELAK	Q9NQ36	SCUB2_HUMAN	SCUBE2	Signal peptide, CUB and EGF-like domain-containing protein 2	116000000	135000000	134000000	105000000	128000000
NDFLEVR	O60494	CUBN_HUMAN	CUBN	Cubilin	116000000	115000000	101000000	101000000	105000000
SSPEQSYQGDMYPTR	Q9NQ84	GPC5C_HUMAN	GPRC5C	G-protein coupled receptor family C group 5 member C	116000000	115000000	101000000	0	105000000
WDKLSGDVLcPcPGR	Q86T13	CLC14_HUMAN	CLEC14A	C-type lectin domain family 14 member A	116000000	119000000	0	11000000	8884000
WYVVQTNYDR	Q13510	ASAH1_HUMAN	ASAH1	Acid ceramidase	116000000	95800000	121000000	95400000	102000000
GSVTFHcALGPEVANVAK	P01833	PIGR_HUMAN	PIGR	Polymeric immunoglobulin receptor	117000000	247000000	214000000	222000000	145000000
GTWTQPFDLASTR	P08185	CBG_HUMAN	SERPINA6	Corticosteroid-binding globulin	117000000	114000000	108000000	101000000	117000000
ISETSLPPDMYEcLR	P51884	LUM_HUMAN	LUM	Lumican	117000000	95200000	95700000	72700000	58400000
NNEGTYYSPNYNPQSR	P00450	CERU_HUMAN	CP	Ceruloplasmin	117000000	105000000	60500000	80600000	96600000
SAVTGScVNDGVHIIR	O60494	CUBN_HUMAN	CUBN	Cubilin	117000000	116000000	20800000	29000000	25700000
cPPGYIGLScQDcAPGYTR	P98160	PGBM_HUMAN	HSPG2	Basement membrane-specific heparan sulfate proteoglycan core protein	118000000	115000000	91200000	97700000	110000000
DFTFDLYR	P05154	IPSP_HUMAN	SERPINA5	Plasma serine protease inhibitor	120000000	132000000	102000000	129000000	115000000
LWTSPTFQWLIPDSADTTATPTHcAYDR	P24855	DNAS1_HUMAN	DNASE1	Deoxyribonuclease-1	120000000	0	33600000	62300000	421000000
DAEAWFNEK	P13645	K1C10_HUMAN	KRT10	Keratin, type I cytoskeletal 10	121000000	118100000	129000000	145000000	77400000
EVNVSPcPTQPcQLSK	P61916	NPC2_HUMAN	NPC2	Epididymal secretory protein E1	121000000	130000000	120000000	135000000	134000000
EEYSNLKLPR	O75882	ATRN_HUMAN	ATRN	Attractin	122000000	126000000	122000000	94000000	116000000
GSFAcQcPPGYQK	Q12805	FBLN3_HUMAN	EFEMP1	EGF-containing fibulin-like extracellular matrix protein 1	122000000	129000000	98200000	86600000	88200000
LMMLQScSGPTcR	P15586	GNS_HUMAN	GNS	N-acetylglucosamine-6-sulfatase	122000000	119000000	86600000	112000000	126000000
SPcEcESLVEFQGR	O95460	MATN4_HUMAN	MATN4	Matrilin-4	122000000	138000000	140000000	143000000	142000000
TVLVSEGIVTPR	P98164	LRP2_HUMAN	LRP2	Low-density lipoprotein receptor-related protein 2	122000000	158000000	146000000	129000000	180000000
TYGLPcHcPFK	P17900	SAP3_HUMAN	GM2A	Ganglioside GM2 activator	122000000	145000000	154000000	99500000	131000000
QTQYVLDVQYSPTAR	Q8NFZ8	CADM4_HUMAN	CADM4	Cell adhesion molecule 4	123000000	167000000	112000000	93000000	200000000
VLATLcGQESTDTERAPGK	O00187	MASP2_HUMAN	MASP2	Mannan-binding lectin serine protease 2	123000000	139000000	117000000	95700000	103000000
TLYLADTFPTNFR	P05154	IPSP_HUMAN	SERPINA5	Plasma serine protease inhibitor	126000000	160000000	156000000	247000000	171000000
VQVLPEVR	Q92692	PVRL2_HUMAN	PVRL2	Nectin-2	126000000	122000000	114000000	99800000	111000000
GVGYETILK	Q9NQ84	GPC5C_HUMAN	GPRC5C	G-protein coupled receptor family C group 5 member C	127000000	82750000	81400000	66200000	56400000
HGDRSPIDTFPTDPIK	P15309	PPAP_HUMAN	ACPP	Prostatic acid phosphatase	128000000	177000000	161000000	176000000	0
SDHYNcVSSGGQcLYSAcPIFTK	P60022	DEFB1_HUMAN	DEFB1	Beta-defensin 1	128000000	138000000	115000000	123000000	99700000
VTVEDKDLVNTANWR	Q02487	DSC2_HUMAN	DSC2	Desmocollin-2	128000000	197000000	173000000	191000000	168000000
TcAYDSLVIR	O60494	CUBN_HUMAN	CUBN	Cubilin	129000000	169000000	0	0	174000000
AMVGSDVELScAcPEGSR	O75144	ICOSL_HUMAN	ICOSLG	ICOS ligand	130000000	136000000	144000000	153000000	156000000
DVNDWVGPPNDNGVTK	P04745	AMY1_HUMAN	AMY1A	Alpha-amylase 1	130000000	95900000	91600000	75700000	86500000
EPQDTYHYLPFSLPHR	P10909	CLUS_HUMAN	CLU	Clusterin	130000000	166000000	132000000	154000000	190000000
VMDKYTFELSR	P02774	VTDB_HUMAN	GC	Vitamin D-binding protein	130000000	176000000	169000000	162000000	222000000
VSTFPAGSFQAR	Q96NY8	PVRL4_HUMAN	PVRL4	Nectin-4	130000000	133000000	0	98750000	132000000
AGLLRPDYALLGHR	Q96PD5	PGRP2_HUMAN	PGLYRP2	N-acetylmuramoyl-L-alanine amidase	131000000	139000000	140000000	119000000	126000000
FTAFcK	P41222	PTGDS_HUMAN	PTGDS	Prostaglandin-H2 D-isomerase	131000000	150000000	154000000	195000000	173000000
LVAYTQDGVMHPR	Q96RW7	HMCN1_HUMAN	HMCN1	Hemicentin-1	131000000	128000000	167000000	119000000	143000000
STGEYMFIR	O60494	CUBN_HUMAN	CUBN	Cubilin	132000000	124000000	110000000	124000000	130000000
EVTVPVFYPTEK	P43121	MUC18_HUMAN	MCAM	Cell surface glycoprotein MUC18	133000000	144000000	131000000	131000000	136000000
KDVLETFTVK	P21926	CD9_HUMAN	CD9	CD9 antigen	133000000	264000000	238000000	0	0
LGAHQLDSYSEDAK	Q16651	PRSS8_HUMAN	PRSS8	Prostasin	134000000	141000000	157000000	120000000	113000000
LYWSDQGTDSGVPAK	P98164	LRP2_HUMAN	LRP2	Low-density lipoprotein receptor-related protein 2	134000000	110000000	108000000	102000000	84900000
TPHAEDMAELVIVGGK	P55290	CAD13_HUMAN	CDH13	Cadherin-13	134000000	184000000	126000000	167000000	209000000
AAAATGTIFTFR	P05154	IPSP_HUMAN	SERPINA5	Plasma serine protease inhibitor	136000000	160000000	168000000	158000000	190000000
LDVMMETENR	P10253	LYAG_HUMAN	GAA	Lysosomal alpha-glucosidase	136000000	115000000	119000000	130000000	117000000
LSIIATDHTYR	P12109	CO6A1_HUMAN	COL6A1	Collagen alpha-1(VI) chain	136000000	180000000	194000000	159000000	211000000
cQLQVQGEPPEVHWLR	P30530	UFO_HUMAN	AXL	Tyrosine-protein kinase receptor UFO	137000000	651000000	772000000	707000000	1040000000
cSDGEELQGPGLSWGDFGDWSDHcPK	Q7Z5L0	VMO1_HUMAN	VMO1	Vitelline membrane outer layer protein 1 homolog	137000000	195000000	103000000	142000000	191000000
ELSELSLLSLYGIHK	P15309	PPAP_HUMAN	ACPP	Prostatic acid phosphatase	137000000	189000000	124500000	0	172000000
GSLLLGGLDAEASR	Q6UVK1	CSPG4_HUMAN	CSPG4	Chondroitin sulfate proteoglycan 4	137000000	117000000	130000000	208000000	189000000
ALDFAVGEYNK	P01034	CYTC_HUMAN	CST3	Cystatin-C	138000000	267000000	192750000	169000000	197000000
GIMGEDTYPYQGK	P09668	CATH_HUMAN	CTSH	Pro-cathepsin H	138000000	59475000	99900000	0	0
LSGLHGQDLFGIWSK	P15309	PPAP_HUMAN	ACPP	Prostatic acid phosphatase	138000000	229000000	80900000	122000000	214000000
MNTVIAALSR	P08185	CBG_HUMAN	SERPINA6	Corticosteroid-binding globulin	138000000	141000000	142000000	79800000	127000000
SYSESSSTSSSESLNSSAPR	Q9ULI3	HEG1_HUMAN	HEG1	Protein HEG homolog 1	138000000	135000000	122000000	131000000	127000000
GFQQLLQELNQPR	P05154	IPSP_HUMAN	SERPINA5	Plasma serine protease inhibitor	139000000	228000000	47100000	51600000	226000000
ILGPLSYSK	P51884	LUM_HUMAN	LUM	Lumican	139000000	136000000	121000000	101000000	113000000
ScSSScVATDPDSIGAAHLIFccFR	P55000	SLUR1_HUMAN	SLURP1	Secreted Ly-6/uPAR-related protein 1	139000000	304000000	0	163000000	268000000
TPAFAESVTEGDVR	P36957	ODO2_HUMAN	DLST	Dihydrolipoyllysine-residue succinyltransferase component of 2-oxoglutarate dehydrogenase complex, mitochondrial	139000000	146000000	140000000	166000000	144000000
YMAFAHDLMADAQR	P15289	ARSA_HUMAN	ARSA	Arylsulfatase A	139000000	202000000	149000000	170000000	230000000
GFTWTTGDQDTAFTNWAQPASGGPcPAQR	Q9HCU0	CD248_HUMAN	CD248	Endosialin	141000000	134000000	113000000	162000000	138000000
TDTDGKFLYHK	P02760	AMBP_HUMAN	AMBP	Protein AMBP	141000000	332000000	387000000	406000000	294000000
ESNEELTEScETK	P01042	KNG1_HUMAN	KNG1	Kininogen-1	142000000	140000000	118000000	152000000	88600000
LcNEcADGSFHLSTR	P98160	PGBM_HUMAN	HSPG2	Basement membrane-specific heparan sulfate proteoglycan core protein	142000000	164000000	143000000	137000000	150000000
LPPWASPQTMQR	P11117	PPAL_HUMAN	ACP2	Lysosomal acid phosphatase	142000000	137000000	140000000	126000000	136250000
YGFDQFALYK	Q9HCN6	GPVI_HUMAN	GP6	Platelet glycoprotein VI	142250000	150000000	132000000	138000000	149000000
HQPQEFPTYVEPTNDEIcEAFR	P02774	VTDB_HUMAN	GC	Vitamin D-binding protein	143000000	174000000	148000000	180000000	163000000
HSQPWQVLVASR	P07288	KLK3_HUMAN	KLK3	Prostate-specific antigen	143000000	196000000	152000000	162000000	172000000
LcSDIDEcEmGVPVcPPASSK	P01133	EGF_HUMAN	EGF	Pro-epidermal growth factor	143000000	117000000	51300000	48400000	89925000
LKELTLEDLK	P08571	CD14_HUMAN	CD14	Monocyte differentiation antigen CD14	143000000	318000000	299000000	264000000	272000000
LLPFNPQLFQNNcGETEQDTEK	O94919	ENDD1_HUMAN	ENDOD1	Endonuclease domain-containing 1 protein	143000000	160000000	43000000	228000000	30300000
cGSGHcIPADWR	P98164	LRP2_HUMAN	LRP2	Low-density lipoprotein receptor-related protein 2	144000000	150000000	161000000	135000000	141000000
DFTcVHQALK	P05155	IC1_HUMAN	SERPING1	Plasma protease C1 inhibitor	144000000	158000000	141000000	172000000	160000000
GcSLNcVDDSQDYYVGK	O43653	PSCA_HUMAN	PSCA	Prostate stem cell antigen	144000000	135000000	128000000	129000000	129000000
IDITLSSVK	Q08380	LG3BP_HUMAN	LGALS3BP	Galectin-3-binding protein	144000000	170000000	164000000	159000000	199000000
MFTTAPDQVDKEDEDFQESNK	P00450	CERU_HUMAN	CP	Ceruloplasmin	144000000	123000000	103000000	107000000	119000000
NGVGVLIWK	Q9Y5Y7	LYVE1_HUMAN	LYVE1	Lymphatic vessel endothelial hyaluronic acid receptor 1	144000000	172000000	155000000	151000000	180000000
VNVDEVGGEALGR	P68871	HBB_HUMAN	HBB	Hemoglobin subunit beta	144000000	107725000	100000000	94400000	92500000
cTLSDDcIPLTWR	Q9NPF0	CD320_HUMAN	CD320	CD320 antigen	145000000	162000000	172000000	140000000	125000000
VVVNFAPTIQEIK	Q7Z3B1	NEGR1_HUMAN	NEGR1	Neuronal growth regulator 1	145000000	86400000	155000000	0	212000000
YMMIVDPAISSSGPAGSYRPYDEGLRR	P10253	LYAG_HUMAN	GAA	Lysosomal alpha-glucosidase	146000000	209000000	220000000	276000000	392000000
YYPYQSFQTPQHPSFLFQDK	Q08380	LG3BP_HUMAN	LGALS3BP	Galectin-3-binding protein	146000000	196000000	230000000	165000000	258000000
IcEPGYSPTYK	P07858	CATB_HUMAN	CTSB	Cathepsin B	147000000	148000000	144000000	126000000	140000000
ILLDEQAQWK	P13598	ICAM2_HUMAN	ICAM2	Intercellular adhesion molecule 2	147000000	185000000	171500000	141000000	213000000
GLEQLLVGGSHLK	P12109	CO6A1_HUMAN	COL6A1	Collagen alpha-1(VI) chain	149000000	251000000	132000000	177000000	214000000
VcPFAGILENGAVR	P02749	APOH_HUMAN	APOH	Beta-2-glycoprotein 1	149000000	943000000	627000000	461000000	713000000
ADLSGITGAR	P01011	AACT_HUMAN	SERPINA3	Alpha-1-antichymotrypsin	151000000	130000000	136000000	136000000	127000000
EVGTPHGIILDSVDAAFIcPGSSR	P02790	HEMO_HUMAN	HPX	Hemopexin	151000000	276000000	0	112000000	0
NVDGVNYASITR	Q9UBR2	CATZ_HUMAN	CTSZ	Cathepsin Z	151000000	130000000	118000000	104000000	120000000
FDcAPDKAITQEQcEAR	P10253	LYAG_HUMAN	GAA	Lysosomal alpha-glucosidase	152000000	124000000	130000000	104000000	80600000
LEISVDQYPTHTSNR	Q6UVK1	CSPG4_HUMAN	CSPG4	Chondroitin sulfate proteoglycan 4	152000000	147000000	153000000	138000000	169000000
YDSELMcYAHSK	Q01459	DIAC_HUMAN	CTBS	Di-N-acetylchitobiase	152000000	157000000	148000000	118000000	146000000
NPVLQQDAHSSVTITPQR	Q5ZPR3	CD276_HUMAN	CD276	CD276 antigen	152750000	125000000	161000000	145000000	180000000
mTVSTLVLGEGATEAEISmTSTR	P02760	AMBP_HUMAN	AMBP	Protein AMBP	154000000	201000000	51800000	175000000	241000000
VLDELTLTK	P13645	K1C10_HUMAN	KRT10	Keratin, type I cytoskeletal 10	154000000	189000000	232000000	229000000	141000000
cKTGSGDIENYNDATQVR	P04746	AMYP_HUMAN	AMY2A	Pancreatic alpha-amylase	155000000	152000000	153000000	117000000	113000000
TFTLLDPK	Q96PD5	PGRP2_HUMAN	PGLYRP2	N-acetylmuramoyl-L-alanine amidase	155000000	164000000	169000000	59700000	133000000
cIPQFWR	P01130	LDLR_HUMAN	LDLR	Low-density lipoprotein receptor	156000000	142000000	153000000	139000000	157000000
QVEGMEDWK	P25311	ZA2G_HUMAN	AZGP1	Zinc-alpha-2-glycoprotein	156000000	165000000	167000000	166000000	170000000
ELQETNAALQDVR	P49747	COMP_HUMAN	COMP	Cartilage oligomeric matrix protein	157000000	150000000	141000000	158000000	136000000
QSLFFYPSYPDEVR	P15289	ARSA_HUMAN	ARSA	Arylsulfatase A	157000000	203000000	0	0	199000000
TLSDYNIQK	P0CG48	UBC_HUMAN	UBC	Polyubiquitin-C	157000000	163000000	230000000	253000000	221000000
HcETcISGFYGDPTNGGK	O75882	ATRN_HUMAN	ATRN	Attractin	159000000	156000000	153000000	124000000	139000000
ILEVVNQIQDEER	O94919	ENDD1_HUMAN	ENDOD1	Endonuclease domain-containing 1 protein	159000000	161000000	122000000	292000000	190000000
VPFDAATLHTSTAmAAQHGMDDDGTGQK	P06396	GELS_HUMAN	GSN	Gelsolin	159000000	118725000	137000000	95000000	83900000
cSGTIYAEEEGQETmK	Q6UXG3	CLM9_HUMAN	CD300LG	CMRF35-like molecule 9	160000000	146000000	152000000	137000000	129000000
LGQSLDcNAEVYVVPWEKK	P01042	KNG1_HUMAN	KNG1	Kininogen-1	160000000	204000000	105000000	84600000	104000000
QAcGGHILTSSFDTVSSPR	O60494	CUBN_HUMAN	CUBN	Cubilin	161000000	9794000	174000000	147000000	168000000
VPPTLEVTQQPVR	Q5TFQ8	SIRBL_HUMAN	SIRPB1	Signal-regulatory protein beta-1 isoform 3	163000000	216000000	34900000	210000000	211000000
FAIQTDPNSNDGLVTVVKPIDFETNR	P19022	CADH2_HUMAN	CDH2	Cadherin-2	164000000	195000000	83600000	215000000	0
GSYQcIDTPcPPNYQR	Q96RW7	HMCN1_HUMAN	HMCN1	Hemicentin-1	164000000	181000000	171000000	178000000	196000000
TVAAcNLPIVRGPcR	P02760	AMBP_HUMAN	AMBP	Protein AMBP	164000000	111000000	100000000	129000000	51000000
YcGNTIPDSIDTSSNTAVVR	O60494	CUBN_HUMAN	CUBN	Cubilin	164000000	171000000	136000000	117000000	149000000
FNWNHcGEMAPAcK	P15328	FOLR1_HUMAN	FOLR1	Folate receptor alpha	166000000	183000000	219000000	182000000	225000000
IVVAGMLLR	P24855	DNAS1_HUMAN	DNASE1	Deoxyribonuclease-1	166000000	332000000	251000000	232000000	498000000
SLGWLK	Q08380	LG3BP_HUMAN	LGALS3BP	Galectin-3-binding protein	166000000	185000000	150000000	158000000	171000000
IMGITLVSK	Q9Y5Y7	LYVE1_HUMAN	LYVE1	Lymphatic vessel endothelial hyaluronic acid receptor 1	169000000	187000000	136000000	131000000	228000000
SLGPNScSANGPGLYLIHGPNLYcYSDVEK	P02790	HEMO_HUMAN	HPX	Hemopexin	169000000	212000000	45300000	259000000	289000000
GVKGDEcQLcEVENR	O75882	ATRN_HUMAN	ATRN	Attractin	170000000	166000000	149000000	124000000	133000000
KANDESNEHSDVIDSQELSK	P10451	OSTP_HUMAN	SPP1	Osteopontin	170000000	325000000	327000000	396000000	317000000
QRGEScSDLEPcDESSGLYcDR	P48745	NOV_HUMAN	NOV	Protein NOV homolog	170000000	167000000	168000000	203000000	156000000
ATTVTGTPcQDWAAQEPHR	P00747	PLMN_HUMAN	PLG	Plasminogen	172000000	186000000	181000000	164000000	177000000
GTPQDcQLcPcYGDPAAGQAAHTcFLDTDGHPTcDAcSPGHSGR	P98160	PGBM_HUMAN	HSPG2	Basement membrane-specific heparan sulfate proteoglycan core protein	172650000	200000000	25600000	231000000	234000000
VAPEEHPVLLTEAPLNPK	P60709	ACTB_HUMAN	ACTB	Actin, cytoplasmic 1	172750000	232000000	159000000	166000000	134000000
TNPEDIYPSNPTDDDVSSGSSSER	P16070	CD44_HUMAN	CD44	CD44 antigen	173000000	126000000	59900000	77700000	92200000
AAFGQGSGPIMLDEVQcTGTEASLADcK	Q08380	LG3BP_HUMAN	LGALS3BP	Galectin-3-binding protein	174000000	151000000	157000000	216000000	180000000
QEcSIPVcGQDQVTVAMTPR	P00734	THRB_HUMAN	F2	Prothrombin	174000000	205000000	200000000	180000000	219000000
cVLFPYGGcQGNGNKFYSEKEcR	P02760	AMBP_HUMAN	AMBP	Protein AMBP	175000000	273000000	221000000	334000000	129000000
VFQEPLFYEAPR	P07711	CATL1_HUMAN	CTSL	Cathepsin L1	175000000	279000000	0	188250000	299000000
LQQDVLQFQK	Q8NBJ4	GOLM1_HUMAN	GOLM1	Golgi membrane protein 1	176000000	187000000	133000000	148000000	161000000
SEGSSVNLSPPLEQcVPDRGQQYQGR	P00734	THRB_HUMAN	F2	Prothrombin	176000000	204000000	186000000	142000000	123000000
cNPGTGQcVcPAGWVGEQcQHcGGR	O75882	ATRN_HUMAN	ATRN	Attractin	177000000	175000000	168000000	157000000	177000000
LNGDFAQLNLK	P19022	CADH2_HUMAN	CDH2	Cadherin-2	177000000	139000000	102000000	139000000	160000000
LRENELTYYccKK	P13987	CD59_HUMAN	CD59	CD59 glycoprotein	178000000	1830000000	1300000000	969000000	679000000
IFWSDATQGK	P98164	LRP2_HUMAN	LRP2	Low-density lipoprotein receptor-related protein 2	179000000	190000000	179000000	166000000	181000000
cLYDYVK	O60494	CUBN_HUMAN	CUBN	Cubilin	181000000	140000000	135000000	122000000	140000000
IQcAAGYEQSEHNVcQDIDEcTAGTHNcR	Q12805	FBLN3_HUMAN	EFEMP1	EGF-containing fibulin-like extracellular matrix protein 1	181000000	206000000	179000000	96900000	90900000
TSVAYVTPGDSETAPVVTVTHR	Q9UIB8	SLAF5_HUMAN	CD84	SLAM family member 5	181000000	212000000	209000000	213000000	219000000
AVVVHAGEDDLGR	P08294	SODE_HUMAN	SOD3	Extracellular superoxide dismutase [Cu-Zn]	182000000	192000000	186000000	166000000	168000000
EAEPLVDIR	Q9H8L6	MMRN2_HUMAN	MMRN2	Multimerin-2	182000000	143000000	101000000	20100000	101000000
GKcVLFPYGGcQGNGNK	P02760	AMBP_HUMAN	AMBP	Protein AMBP	182000000	159000000	134000000	150000000	96400000
TFYETPLQLLEK	P09603	CSF1_HUMAN	CSF1	Macrophage colony-stimulating factor 1	182000000	234000000	67800000	96900000	217000000
ETEVIDPQDLLEGR	P31431	SDC4_HUMAN	SDC4	Syndecan-4	184000000	102000000	104000000	80600000	89000000
VAADAVPGSEAPGPRPEADTTR	Q68CJ9	CR3L3_HUMAN	CREB3L3	Cyclic AMP-responsive element-binding protein 3-like protein 3	184000000	190000000	185000000	152000000	189000000
EFTPPVQAAYQK	P68871	HBB_HUMAN	HBB	Hemoglobin subunit beta	185000000	1.03833e+08	54100000	1.03833e+08	72400000
QQLQALSEPQPR	Q8NBJ4	GOLM1_HUMAN	GOLM1	Golgi membrane protein 1	185000000	190000000	166000000	142000000	138000000
QEPGENSEILPTLK	P22352	GPX3_HUMAN	GPX3	Glutathione peroxidase 3	186000000	188000000	182000000	143000000	151000000
SEAAcLAAGPGIR	O75882	ATRN_HUMAN	ATRN	Attractin	187000000	177000000	188000000	185000000	171000000
SDEGTYMcVATNSAGHR	Q8WZ75	ROBO4_HUMAN	ROBO4	Roundabout homolog 4	188000000	173000000	195000000	127000000	170000000
SDVLVEYQGEGR	P15586	GNS_HUMAN	GNS	N-acetylglucosamine-6-sulfatase	188000000	153000000	145000000	164000000	157000000
AGGSWDLAVQER	P22792	CPN2_HUMAN	CPN2	Carboxypeptidase N subunit 2	189000000	187000000	148000000	162000000	93600000
DLLLPQPDLR	P02750	A2GL_HUMAN	LRG1	Leucine-rich alpha-2-glycoprotein	189000000	159000000	34900000	0	0
IQEPNTFPAILR	P15586	GNS_HUMAN	GNS	N-acetylglucosamine-6-sulfatase	189000000	238000000	251000000	270000000	273000000
QSVIEmANLDGSK	P01133	EGF_HUMAN	EGF	Pro-epidermal growth factor	189000000	173000000	174000000	127000000	136000000
NPDGDVGGPWcYTTNPR	P00747	PLMN_HUMAN	PLG	Plasminogen	190000000	158000000	167750000	159000000	164000000
TENAVcGcSPGHFcIVQDGDHcAAcR	Q92956	TNR14_HUMAN	TNFRSF14	Tumor necrosis factor receptor superfamily member 14	190000000	417000000	527000000	484000000	496000000
ITVNYPPYISK	Q14982	OPCM_HUMAN	OPCML	Opioid-binding protein/cell adhesion molecule	191000000	188000000	151000000	0	183000000
LVGGPmDASVEEEGVRR	P01034	CYTC_HUMAN	CST3	Cystatin-C	192000000	209000000	196000000	124000000	126000000
RIDITLSSVK	Q08380	LG3BP_HUMAN	LGALS3BP	Galectin-3-binding protein	192000000	254000000	213000000	253000000	359000000
SIVVSPILIPENQR	P55290	CAD13_HUMAN	CDH13	Cadherin-13	192000000	240000000	222000000	105000000	148000000
cLQcQmcDPAMGLR	Q92956	TNR14_HUMAN	TNFRSF14	Tumor necrosis factor receptor superfamily member 14	193000000	216000000	203000000	189000000	220000000
DVNYWTSR	Q8TDQ0	HAVR2_HUMAN	HAVCR2	Hepatitis A virus cellular receptor 2	193000000	169000000	170000000	152000000	170000000
EAPGAWDcSVENGGcEHAcNAIPGAPR	P07204	TRBM_HUMAN	THBD	Thrombomodulin	193000000	179000000	161000000	157000000	136000000
cLQcQMcDPAMGLR	Q92956	TNR14_HUMAN	TNFRSF14	Tumor necrosis factor receptor superfamily member 14	195000000	201000000	216000000	196000000	230000000
HQFLLTGDTQGR	P04217	A1BG_HUMAN	A1BG	Alpha-1B-glycoprotein	197000000	217000000	200000000	309000000	190000000
GSQTQSHPDLGTEGcWDQLSAPR	Q96PD5	PGRP2_HUMAN	PGLYRP2	N-acetylmuramoyl-L-alanine amidase	198000000	214000000	224000000	190000000	197000000
LVGGPMDASVEEEGVRR	P01034	CYTC_HUMAN	CST3	Cystatin-C	198000000	215000000	208000000	196000000	179000000
VLNVPLcK	P15328	FOLR1_HUMAN	FOLR1	Folate receptor alpha	198000000	203000000	205000000	177000000	207000000
YAQTPANMFYIVAcDNRDQR	P10153	RNAS2_HUMAN	RNASE2	Non-secretory ribonuclease	198000000	190000000	126000000	132000000	91200000
DFPAMVQELHQGGR	P10253	LYAG_HUMAN	GAA	Lysosomal alpha-glucosidase	199000000	399000000	514000000	452000000	501000000
IDSVSEGNAGPYR	Q6GTX8	LAIR1_HUMAN	LAIR1	Leukocyte-associated immunoglobulin-like receptor 1	201000000	193000000	197000000	218000000	201000000
YVVVSHTAGSScNTPAScQQQAR	O75594	PGRP1_HUMAN	PGLYRP1	Peptidoglycan recognition protein 1	201000000	254000000	247000000	234000000	256000000
QSVIEMANLDGSKR	P01133	EGF_HUMAN	EGF	Pro-epidermal growth factor	202000000	178000000	189000000	174000000	193000000
DRIPVYSAFR	O94919	ENDD1_HUMAN	ENDOD1	Endonuclease domain-containing 1 protein	203000000	223000000	184000000	204000000	200000000
cSGTIYAEEEGQETmKGR	Q6UXG3	CLM9_HUMAN	CD300LG	CMRF35-like molecule 9	204000000	206000000	180000000	142000000	120000000
IVGGWEcEK	P07288	KLK3_HUMAN	KLK3	Prostate-specific antigen	205000000	235000000	233000000	219000000	202000000
TTPTFFPK	P10253	LYAG_HUMAN	GAA	Lysosomal alpha-glucosidase	206000000	163000000	155000000	155000000	192000000
EYcGVPGDGDEELLRFSN	P02760	AMBP_HUMAN	AMBP	Protein AMBP	207000000	133000000	208000000	72900000	61200000
cLAPLEGAR	P04217	A1BG_HUMAN	A1BG	Alpha-1B-glycoprotein	208000000	217000000	214000000	231000000	206000000
SIEYSPQLEDAGSR	P98160	PGBM_HUMAN	HSPG2	Basement membrane-specific heparan sulfate proteoglycan core protein	208000000	209000000	180000000	179000000	188000000
YFPQWK	P0DJD8	PEPA3_HUMAN	PGA3	Pepsin A-3	208000000	200000000	148000000	167000000	180750000
AQGFTEDTIVFLPQTDKcmTEQ	P41222	PTGDS_HUMAN	PTGDS	Prostaglandin-H2 D-isomerase	209000000	186000000	163000000	105000000	0
cLcLPGFSGPR	P98160	PGBM_HUMAN	HSPG2	Basement membrane-specific heparan sulfate proteoglycan core protein	210000000	320000000	246000000	264000000	326000000
cQGPPGVDLYR	Q9HCN6	GPVI_HUMAN	GP6	Platelet glycoprotein VI	210000000	174000000	170000000	182750000	177000000
TPSAAYLWVGTGASEAEK	P06396	GELS_HUMAN	GSN	Gelsolin	210000000	194000000	195000000	228000000	277000000
TSIVHLFEWR	P04746	AMYP_HUMAN	AMY2A	Pancreatic alpha-amylase	211000000	481000000	325000000	238000000	603000000
VPGQSGVVESIGHPTLPYR	O60494	CUBN_HUMAN	CUBN	Cubilin	211000000	154000000	69100000	226000000	159000000
EQAVEGGEVELScLVPR	Q8NFZ8	CADM4_HUMAN	CADM4	Cell adhesion molecule 4	212000000	211000000	180000000	243000000	201000000
KYFIDFVAR	P01042	KNG1_HUMAN	KNG1	Kininogen-1	213000000	346000000	36200000	55300000	134000000
VTGVVLFR	P08294	SODE_HUMAN	SOD3	Extracellular superoxide dismutase [Cu-Zn]	213000000	248000000	292000000	310000000	361000000
ELQVYISPK	P19320	VCAM1_HUMAN	VCAM1	Vascular cell adhesion protein 1	214000000	215000000	212000000	206000000	183000000
FLRPGDDSSHDLMLLR	P07288	KLK3_HUMAN	KLK3	Prostate-specific antigen	214000000	802000000	758000000	726000000	663000000
HTLNQIDEVK	P02765	FETUA_HUMAN	AHSG	Alpha-2-HS-glycoprotein	214000000	327000000	293000000	389000000	313000000
NPcQDPYILTPENR	Q12805	FBLN3_HUMAN	EFEMP1	EGF-containing fibulin-like extracellular matrix protein 1	216000000	219000000	188000000	144000000	142000000
AEDDTWEPEQK	P01133	EGF_HUMAN	EGF	Pro-epidermal growth factor	217000000	193000000	172000000	176000000	133000000
IDVHWTR	P25311	ZA2G_HUMAN	AZGP1	Zinc-alpha-2-glycoprotein	217000000	234000000	207000000	366000000	263000000
VFmYLSDSR	P07911	UROM_HUMAN	UMOD	Uromodulin	218000000	250000000	380000000	194000000	294000000
cVNHYGGYLcLPK	Q12805	FBLN3_HUMAN	EFEMP1	EGF-containing fibulin-like extracellular matrix protein 1	219000000	322000000	269000000	250000000	296000000
VDSLVGAGPASR	Q9HCU0	CD248_HUMAN	CD248	Endosialin	219000000	207000000	224000000	203000000	200000000
EGScPQVNINFPQLGLcR	Q14508	WFDC2_HUMAN	WFDC2	WAP four-disulfide core domain protein 2	220000000	348000000	197000000	389000000	310000000
GQYcYELDEK	P04004	VTNC_HUMAN	VTN	Vitronectin	222000000	220000000	182000000	180000000	178000000
VGDADGPLMWR	O60494	CUBN_HUMAN	CUBN	Cubilin	224000000	1.94667e+08	207000000	153000000	1.94667e+08
LLQDEFPGIPSPLDAAVEcHR	P02790	HEMO_HUMAN	HPX	Hemopexin	225000000	346000000	211000000	236000000	382000000
DTINLLDQR	Q8NBJ4	GOLM1_HUMAN	GOLM1	Golgi membrane protein 1	226000000	295000000	273000000	188000000	236000000
EQWPQcPTIK	P07858	CATB_HUMAN	CTSB	Cathepsin B	227000000	204000000	186000000	181000000	201000000
FQWVDGSR	P13727	PRG2_HUMAN	PRG2	Bone marrow proteoglycan	227000000	165000000	147000000	146000000	174000000
GLLKDFLK	P0DJD8	PEPA3_HUMAN	PGA3	Pepsin A-3	228000000	1000000000	532000000	640000000	1350000000
DKATFGcHDGYSLDGPEEIEcTK	P02749	APOH_HUMAN	APOH	Beta-2-glycoprotein 1	229000000	268000000	218000000	217000000	194000000
GAYPLSIEPIGVR	P00450	CERU_HUMAN	CP	Ceruloplasmin	229000000	262000000	212000000	181000000	186000000
SEGSSVNLSPPLEQcVPDR	P00734	THRB_HUMAN	F2	Prothrombin	232000000	179000000	165000000	176000000	181000000
IQYQLVDISQDNALRDEMR	Q9H299	SH3L3_HUMAN	SH3BGRL3	SH3 domain-binding glutamic acid-rich-like protein 3	234000000	130000000	235000000	389000000	377000000
QESDQcVMEVSDR	Q03403	TFF2_HUMAN	TFF2	Trefoil factor 2	234000000	220000000	243000000	244000000	216000000
WFHNAccEcIGPEcIDYGSK	Q9GZX9	TWSG1_HUMAN	TWSG1	Twisted gastrulation protein homolog 1	234000000	292000000	246000000	299000000	276000000
DPVSGFcLK	Q96RW7	HMCN1_HUMAN	HMCN1	Hemicentin-1	237000000	234000000	196000000	187000000	219000000
LSNNALSGLPQGVFGK	P22792	CPN2_HUMAN	CPN2	Carboxypeptidase N subunit 2	237000000	238000000	188000000	103000000	188000000
TVVQYLNNPR	P98164	LRP2_HUMAN	LRP2	Low-density lipoprotein receptor-related protein 2	237000000	213000000	208000000	195000000	209000000
KYFPQWK	P0DJD8	PEPA3_HUMAN	PGA3	Pepsin A-3	238000000	354000000	302000000	346000000	328000000
TPSGLYLGTcER	P98160	PGBM_HUMAN	HSPG2	Basement membrane-specific heparan sulfate proteoglycan core protein	238000000	221000000	233000000	232000000	250000000
FQELESETLK	P15309	PPAP_HUMAN	ACPP	Prostatic acid phosphatase	239000000	210000000	234000000	219000000	215000000
TPEEAQRVDSLVGAGPASR	Q9HCU0	CD248_HUMAN	CD248	Endosialin	240000000	243000000	207000000	191000000	165000000
cDMEVScPDGYTccR	P28799	GRN_HUMAN	GRN	Granulins	241000000	222000000	279000000	330000000	246000000
AVGLLTVISK	O43653	PSCA_HUMAN	PSCA	Prostate stem cell antigen	242000000	236000000	288000000	233000000	299000000
GcPDVQASLPDAK	Q96PD5	PGRP2_HUMAN	PGLYRP2	N-acetylmuramoyl-L-alanine amidase	242000000	278000000	265000000	228000000	224000000
LGTAWcScR	P01133	EGF_HUMAN	EGF	Pro-epidermal growth factor	244000000	233000000	202000000	204000000	220000000
VYHVGLGDAAQPR	Q8IWU5	SULF2_HUMAN	SULF2	Extracellular sulfatase Sulf-2	244000000	355000000	392000000	372000000	384000000
TVAGPVGGSLSVQcPYEK	Q9UGN4	CLM8_HUMAN	CD300A	CMRF35-like molecule 8	246000000	302000000	291000000	286000000	287000000
DGVDSDAPILSK	O60494	CUBN_HUMAN	CUBN	Cubilin	248000000	214000000	204000000	186000000	200000000
EDAGEYEcHASNSQGQASASAK	Q16270	IBP7_HUMAN	IGFBP7	Insulin-like growth factor-binding protein 7	248000000	261000000	239000000	205000000	182000000
TLLDIDNTR	P35527	K1C9_HUMAN	KRT9	Keratin, type I cytoskeletal 9	248000000	248000000	248000000	248000000	248000000
ASHEEVEGLVEK	Q08380	LG3BP_HUMAN	LGALS3BP	Galectin-3-binding protein	249000000	259000000	241000000	216000000	199000000
ESHVTLASPEETR	Q6EMK4	VASN_HUMAN	VASN	Vasorin	249000000	246000000	252000000	211000000	184000000
LSSLPFQK	P61970	NTF2_HUMAN	NUTF2	Nuclear transport factor 2	250000000	240000000	236000000	238000000	254000000
STVEELHEPIPSLFR	Q9GZX9	TWSG1_HUMAN	TWSG1	Twisted gastrulation protein homolog 1	250000000	385000000	309000000	334000000	48600000
TLIPSTFFR	P39059	COFA1_HUMAN	COL15A1	Collagen alpha-1(XV) chain	250000000	331000000	277000000	192000000	243000000
SPIDTFPTDPIK	P15309	PPAP_HUMAN	ACPP	Prostatic acid phosphatase	251000000	244000000	254000000	228000000	278000000
cTWLIEGQPNR	O75882	ATRN_HUMAN	ATRN	Attractin	252000000	214000000	179000000	184000000	162000000
QQTEEMWEVLKPK	Q01459	DIAC_HUMAN	CTBS	Di-N-acetylchitobiase	255000000	243000000	250500000	232000000	272000000
cAPFFYGGcGGNR	P05067	A4_HUMAN	APP	Amyloid beta A4 protein	256000000	207000000	257000000	261000000	219000000
GLYDVVSVLR	O75144	ICOSL_HUMAN	ICOSLG	ICOS ligand	256000000	323000000	252000000	113000000	411000000
DLSPDDPQVQK	Q15828	CYTM_HUMAN	CST6	Cystatin-M	258000000	256000000	224000000	210000000	172000000
SFSNIISTLNPTAK	Q16769	QPCT_HUMAN	QPCT	Glutaminyl-peptide cyclotransferase	258000000	237000000	192000000	150000000	206000000
AAPGQEPPEHMAELQR	O00391	QSOX1_HUMAN	QSOX1	Sulfhydryl oxidase 1	262000000	266000000	301000000	237000000	254000000
AAQGLLAcGVAQGALR	O75594	PGRP1_HUMAN	PGLYRP1	Peptidoglycan recognition protein 1	263000000	291000000	225000000	310000000	299000000
VWSVASTVR	Q8NFZ8	CADM4_HUMAN	CADM4	Cell adhesion molecule 4	263000000	264000000	254000000	248000000	289000000
ANDESNEHSDVIDSQELSK	P10451	OSTP_HUMAN	SPP1	Osteopontin	264000000	261000000	244000000	207000000	222000000
cIcPPGYSLQNEK	P35555	FBN1_HUMAN	FBN1	Fibrillin-1	264000000	321000000	258000000	263000000	292000000
GVTSVSQIFHSPDLAIR	P05155	IC1_HUMAN	SERPING1	Plasma protease C1 inhibitor	264000000	379000000	306000000	387000000	465000000
AVVFLEPQWYR	P08637	FCG3A_HUMAN	FCGR3A	Low affinity immunoglobulin gamma Fc region receptor III-A	267000000	399000000	303000000	376000000	356000000
GcSFLPDPYQK	P07602	SAP_HUMAN	PSAP	Prosaposin	270000000	304000000	289000000	297000000	294000000
YFENGKDVNDWVGPPNDNGVTK	P04745	AMY1_HUMAN	AMY1A	Alpha-amylase 1	270000000	274000000	269000000	232000000	242000000
TSGLcVPLTWR	Q9NPF0	CD320_HUMAN	CD320	CD320 antigen	271000000	331000000	261000000	239000000	321000000
EGTINVHDVETQFNQYK	P15941	MUC1_HUMAN	MUC1	Mucin-1	273000000	365000000	328000000	322000000	354000000
VAVVQYSGTGQQRPER	P12109	CO6A1_HUMAN	COL6A1	Collagen alpha-1(VI) chain	273000000	287000000	325000000	203000000	242000000
EGVAAPLQYR	Q8IYS5	OSCAR_HUMAN	OSCAR	Osteoclast-associated immunoglobulin-like receptor	274000000	259000000	219000000	215000000	232000000
ETLFSVmPGLK	Q14624	ITIH4_HUMAN	ITIH4	Inter-alpha-trypsin inhibitor heavy chain H4	274000000	341000000	237000000	269000000	268000000
AGPLcLGTGcSPDNGGcEHEcVEEVDGHVScR	Q9HCU0	CD248_HUMAN	CD248	Endosialin	275000000	390000000	332000000	302000000	329000000
SDDSVIQLLNPNR	Q9BY67	CADM1_HUMAN	CADM1	Cell adhesion molecule 1	277000000	131000000	260000000	279000000	205000000
TVESITDIR	P11279	LAMP1_HUMAN	LAMP1	Lysosome-associated membrane glycoprotein 1	277000000	318000000	292000000	290000000	325000000
EDLSPSITQR	P14543	NID1_HUMAN	NID1	Nidogen-1	278000000	304000000	336000000	355000000	348000000
LcSDIDEcEMGVPVcPPASSK	P01133	EGF_HUMAN	EGF	Pro-epidermal growth factor	278000000	305000000	345000000	320000000	316000000
LAGLGLQQLDEGLFSR	Q6EMK4	VASN_HUMAN	VASN	Vasorin	280000000	321000000	117000000	90400000	541000000
NMVIFR	P04746	AMYP_HUMAN	AMY2A	Pancreatic alpha-amylase	280000000	269000000	287000000	286000000	333000000
DIQGSLQDIFK	P55290	CAD13_HUMAN	CDH13	Cadherin-13	285000000	506000000	336000000	274000000	468000000
FPAIQNLALR	P08571	CD14_HUMAN	CD14	Monocyte differentiation antigen CD14	286000000	325000000	325000000	285000000	270000000
SLGEccDVEDSTTcFNAK	P02774	VTDB_HUMAN	GC	Vitamin D-binding protein	286000000	235000000	210000000	225000000	206000000
STKDPcPSQPPVFPAAK	O95998	I18BP_HUMAN	IL18BP	Interleukin-18-binding protein	286000000	32900000	34900000	227000000	224000000
ScAASGPQPFLLFANSQDIR	P01133	EGF_HUMAN	EGF	Pro-epidermal growth factor	288000000	292000000	121000000	186000000	190000000
VFWTDTVQNK	P98164	LRP2_HUMAN	LRP2	Low-density lipoprotein receptor-related protein 2	291000000	244000000	206000000	191000000	234000000
EIGELYLPK	P01011	AACT_HUMAN	SERPINA3	Alpha-1-antichymotrypsin	292000000	278000000	255000000	253000000	278000000
NQVTPLDILSK	P01133	EGF_HUMAN	EGF	Pro-epidermal growth factor	292000000	199000000	215000000	361000000	312000000
QNTVcEEcPDGTYSDEANHVDPcLPcTVcEDTER	P08138	TNR16_HUMAN	NGFR	Tumor necrosis factor receptor superfamily member 16	293000000	222000000	192000000	209000000	119000000
VLSNTEDLPLVTK	Q9BZG9	LYNX1_HUMAN	LYNX1	Ly-6/neurotoxin-like protein 1	293000000	439000000	369000000	252000000	246000000
QALNTDYLDSDYQR	O94919	ENDD1_HUMAN	ENDOD1	Endonuclease domain-containing 1 protein	294000000	305000000	295000000	300000000	242000000
TVVQPSVGAAAGPVVPPcPGR	P02765	FETUA_HUMAN	AHSG	Alpha-2-HS-glycoprotein	294000000	329000000	333000000	222000000	256000000
TVTINcPFKTENAQK	P01833	PIGR_HUMAN	PIGR	Polymeric immunoglobulin receptor	299000000	318000000	277000000	206000000	243000000
LTGSSGFVTDGPGNYK	O75882	ATRN_HUMAN	ATRN	Attractin	300000000	257000000	220000000	210000000	260000000
FSVQmFR	P07911	UROM_HUMAN	UMOD	Uromodulin	301000000	310000000	349000000	216000000	274000000
EVGPTNADPVcLAK	P00450	CERU_HUMAN	CP	Ceruloplasmin	302000000	279000000	251000000	232000000	225000000
YSLTYIYTGLSK	P25311	ZA2G_HUMAN	AZGP1	Zinc-alpha-2-glycoprotein	305000000	457000000	360000000	325000000	464000000
DIDEcDIVPDAcK	Q12805	FBLN3_HUMAN	EFEMP1	EGF-containing fibulin-like extracellular matrix protein 1	308000000	370000000	291000000	349000000	226000000
QQPMALAVALTK	P10253	LYAG_HUMAN	GAA	Lysosomal alpha-glucosidase	310000000	217000000	426000000	259000000	628000000
VTSEGAGLQLQK	P10253	LYAG_HUMAN	GAA	Lysosomal alpha-glucosidase	311000000	306000000	267000000	266000000	264000000
ScESNSPFPVHPGTAEccTK	P02774	VTDB_HUMAN	GC	Vitamin D-binding protein	315000000	332000000	346000000	307000000	322000000
VFSVAITPDHLEPR	P12109	CO6A1_HUMAN	COL6A1	Collagen alpha-1(VI) chain	315000000	374000000	268000000	0	369000000
NPDSSTTGPWcYTTDPTVRR	P00734	THRB_HUMAN	F2	Prothrombin	318000000	311000000	174000000	262000000	250000000
EDFQIQPR	Q8WZ75	ROBO4_HUMAN	ROBO4	Roundabout homolog 4	321000000	313000000	277000000	218000000	236000000
LSVAVLR	Q8WZ75	ROBO4_HUMAN	ROBO4	Roundabout homolog 4	323000000	346000000	330000000	291000000	350000000
STSSFPcPAGHFNGFR	Q08380	LG3BP_HUMAN	LGALS3BP	Galectin-3-binding protein	323000000	363000000	358000000	309000000	351000000
IVVAGmLLR	P24855	DNAS1_HUMAN	DNASE1	Deoxyribonuclease-1	325000000	462000000	334000000	394000000	408000000
MGMYPGVLVPSSR	P15289	ARSA_HUMAN	ARSA	Arylsulfatase A	325000000	294000000	311250000	279000000	347000000
YWcLWEGAQNGR	P01833	PIGR_HUMAN	PIGR	Polymeric immunoglobulin receptor	325000000	333000000	261000000	206000000	303000000
QLELYLPK	P05154	IPSP_HUMAN	SERPINA5	Plasma serine protease inhibitor	327000000	282000000	309000000	285000000	179000000
TcQDIDEcLEQNVHcGPNR	Q96RW7	HMCN1_HUMAN	HMCN1	Hemicentin-1	329000000	301000000	278000000	291000000	299750000
DFVQPPTK	P01042	KNG1_HUMAN	KNG1	Kininogen-1	333000000	345000000	329000000	267000000	318000000
ELDESLQVAER	P10909	CLUS_HUMAN	CLU	Clusterin	334000000	293000000	227000000	247000000	227000000
QSGQcLDIDEcR	Q9UBX5	FBLN5_HUMAN	FBLN5	Fibulin-5	334000000	335000000	283000000	402000000	345000000
WDEELAAFAK	Q6UXB8	PI16_HUMAN	PI16	Peptidase inhibitor 16	335000000	288000000	239000000	337000000	332000000
WEAEPVYVQR	P25311	ZA2G_HUMAN	AZGP1	Zinc-alpha-2-glycoprotein	336000000	266000000	254000000	248000000	276000000
VTGDHVDLTTcPLAAGAQQEK	Q15828	CYTM_HUMAN	CST6	Cystatin-M	344000000	401000000	311000000	317000000	303000000
NNVEQVccSFEcQPAR	P12109	CO6A1_HUMAN	COL6A1	Collagen alpha-1(VI) chain	345000000	331000000	246000000	285000000	254000000
AFPALTSLDLSDNPGLGER	P08571	CD14_HUMAN	CD14	Monocyte differentiation antigen CD14	349000000	494000000	84200000	122000000	225000000
ITAVSLDVLDKR	P01133	EGF_HUMAN	EGF	Pro-epidermal growth factor	349000000	67600000	74500000	101000000	114000000
SQcTYSNPEGTVVLAcDQAQcR	P22792	CPN2_HUMAN	CPN2	Carboxypeptidase N subunit 2	351000000	296000000	290000000	202000000	251000000
SGAQATWTELPWPHEK	P02790	HEMO_HUMAN	HPX	Hemopexin	353000000	496000000	473000000	475000000	608000000
VVGIPGcQTcR	P13727	PRG2_HUMAN	PRG2	Bone marrow proteoglycan	354000000	325000000	304000000	272000000	320000000
TGAEAPPLPGTSQYGHER	Q6UXG3	CLM9_HUMAN	CD300LG	CMRF35-like molecule 9	355000000	22000000	280000000	37000000	25700000
ITLWNR	P10253	LYAG_HUMAN	GAA	Lysosomal alpha-glucosidase	356000000	322000000	270000000	254000000	306000000
TAEYDVAYGESHLFR	P12109	CO6A1_HUMAN	COL6A1	Collagen alpha-1(VI) chain	357000000	360000000	397000000	349000000	346000000
GVcEETSGAYEK	P02760	AMBP_HUMAN	AMBP	Protein AMBP	359000000	368000000	418000000	524000000	362000000
FLQSFAR	Q13201	MMRN1_HUMAN	MMRN1	Multimerin-1	360000000	367000000	342000000	292000000	338000000
NADLQVLKPEPELVYEDLR	P01833	PIGR_HUMAN	PIGR	Polymeric immunoglobulin receptor	364000000	446000000	215000000	249000000	370000000
AREDIFMETLK	P25311	ZA2G_HUMAN	AZGP1	Zinc-alpha-2-glycoprotein	369000000	438000000	473000000	440000000	494000000
ARGPDSNVLLLR	Q8WZ75	ROBO4_HUMAN	ROBO4	Roundabout homolog 4	371000000	408000000	376000000	332000000	395000000
AVLDGcSccLVcAR	P48745	NOV_HUMAN	NOV	Protein NOV homolog	374000000	360000000	344000000	355000000	367000000
ELGGDLATPR	Q9HCU0	CD248_HUMAN	CD248	Endosialin	385000000	367000000	398000000	356000000	361000000
DHDTFLAVR	Q12907	LMAN2_HUMAN	LMAN2	Vesicular integral-membrane protein VIP36	388000000	455000000	373000000	386000000	367000000
EGEAVVLPEVEPGLTAR	P18827	SDC1_HUMAN	SDC1	Syndecan-1	389000000	725000000	610000000	590000000	496000000
QEcSIPVcGQDQVTVAmTPR	P00734	THRB_HUMAN	F2	Prothrombin	389000000	372000000	371000000	314000000	328000000
YEIKEGDcPVQSGK	P01042	KNG1_HUMAN	KNG1	Kininogen-1	390000000	370000000	335000000	196000000	198000000
ALASEcAQHLSLPLR	O75594	PGRP1_HUMAN	PGLYRP1	Peptidoglycan recognition protein 1	392000000	109000000	489000000	499000000	458000000
ScEDPcAQAPcEQQcEPGGPQGYScHcR	Q9HCU0	CD248_HUMAN	CD248	Endosialin	401000000	372000000	361000000	355000000	313000000
LLDSLPSDTR	P05155	IC1_HUMAN	SERPING1	Plasma protease C1 inhibitor	406000000	406000000	406000000	406000000	406000000
LTVMTDLEDKNEWK	Q12907	LMAN2_HUMAN	LMAN2	Vesicular integral-membrane protein VIP36	406000000	504000000	286000000	230000000	516000000
LHQYDGSIVVIQNPAR	Q8NFZ8	CADM4_HUMAN	CADM4	Cell adhesion molecule 4	411000000	529000000	487000000	506000000	576000000
ScALDQNcQWEPR	O75882	ATRN_HUMAN	ATRN	Attractin	418000000	360000000	335000000	329000000	326000000
GSIQVDGEELVSGR	P98160	PGBM_HUMAN	HSPG2	Basement membrane-specific heparan sulfate proteoglycan core protein	419000000	662000000	523000000	531000000	612000000
LGPGmADIcK	P07602	SAP_HUMAN	PSAP	Prosaposin	421000000	531000000	561000000	666000000	558000000
FRIDSVSEGNAGPYR	Q6GTX8	LAIR1_HUMAN	LAIR1	Leukocyte-associated immunoglobulin-like receptor 1	423000000	1250000000	1380000000	1270000000	1200000000
VAVGADAFER	Q9BRK3	MXRA8_HUMAN	MXRA8	Matrix-remodeling-associated protein 8	424000000	0	401000000	382000000	429000000
cWKFEHcNFNDVTTR	P13987	CD59_HUMAN	CD59	CD59 glycoprotein	427000000	864000000	916000000	1090000000	793000000
cLcPEGFSLSSSGR	P35555	FBN1_HUMAN	FBN1	Fibrillin-1	428000000	464000000	409000000	497000000	473000000
LLDLYASGER	Q9BRK3	MXRA8_HUMAN	MXRA8	Matrix-remodeling-associated protein 8	429000000	440000000	429000000	352000000	445000000
NLHGDGIALWYTR	Q12907	LMAN2_HUMAN	LMAN2	Vesicular integral-membrane protein VIP36	431000000	819000000	609000000	646000000	892000000
WSRPQAPITGYR	P02751	FINC_HUMAN	FN1	Fibronectin	431000000	428000000	537000000	496000000	583000000
YWLNGDFR	Q8TDQ0	HAVR2_HUMAN	HAVCR2	Hepatitis A virus cellular receptor 2	434000000	362250000	354000000	331000000	330000000
GLDTSLGAVQSDTGR	Q13477	MADCA_HUMAN	MADCAM1	Mucosal addressin cell adhesion molecule 1	440000000	3.32667e+08	269000000	289000000	3.32667e+08
NIDVFNVEDQKR	Q8NBJ4	GOLM1_HUMAN	GOLM1	Golgi membrane protein 1	440000000	230000000	158000000	155000000	172000000
FLEQQNQVLQTK	P04264	K2C1_HUMAN	KRT1	Keratin, type II cytoskeletal 1	444000000	471000000	652000000	713000000	497000000
LSDPANWLK	P19022	CADH2_HUMAN	CDH2	Cadherin-2	447000000	411000000	343000000	317000000	389000000
AYGPLFLR	Q9BRK3	MXRA8_HUMAN	MXRA8	Matrix-remodeling-associated protein 8	450000000	464000000	374000000	323000000	361000000
EGDTLVLTcAVTGNPRPNQIR	Q8NFZ8	CADM4_HUMAN	CADM4	Cell adhesion molecule 4	451000000	542000000	450000000	464000000	582000000
ATWSGAVLAGR	P04217	A1BG_HUMAN	A1BG	Alpha-1B-glycoprotein	456000000	527000000	457500000	396000000	451000000
VTEIWQEVMQR	P08294	SODE_HUMAN	SOD3	Extracellular superoxide dismutase [Cu-Zn]	456000000	507000000	514000000	434000000	487000000
LQSGAWGccPFTQAVccEDHIHccPAGFTcDTQK	P28799	GRN_HUMAN	GRN	Granulins	460000000	151000000	434000000	864000000	576000000
ELSEALGQIFDSQR	Q08380	LG3BP_HUMAN	LGALS3BP	Galectin-3-binding protein	466000000	452000000	542000000	740000000	389000000
TFLEAWR	Q9HCU0	CD248_HUMAN	CD248	Endosialin	466000000	411000000	383000000	318000000	374000000
DTANWLEINPDTGAISTR	P12830	CADH1_HUMAN	CDH1	Cadherin-1	467000000	465000000	406000000	615000000	324000000
LLLFSDGNSQGATPAAIEK	P12109	CO6A1_HUMAN	COL6A1	Collagen alpha-1(VI) chain	474000000	544000000	504000000	204000000	418000000
INLHSSFVPLGELK	P01133	EGF_HUMAN	EGF	Pro-epidermal growth factor	476000000	633000000	473000000	589000000	387000000
VVAQGVGIPEDSIFTmADRGEcVPGEQEPEPILIPR	P02760	AMBP_HUMAN	AMBP	Protein AMBP	478000000	720000000	0	406000000	396000000
LAAcLEGNcAEGLGTNYR	P00734	THRB_HUMAN	F2	Prothrombin	481000000	586000000	522000000	516000000	523000000
ITVVDALHEIPVK	Q16270	IBP7_HUMAN	IGFBP7	Insulin-like growth factor-binding protein 7	482000000	625000000	232000000	545000000	600000000
cQcDELcSYYQSccTDYTAEcKPQVTR	P04004	VTNC_HUMAN	VTN	Vitronectin	486000000	513000000	467000000	496000000	417000000
VQLTGEPVPMAR	P15151	PVR_HUMAN	PVR	Poliovirus receptor	488000000	454000000	442000000	390000000	445000000
TNLESILSYPK	P05155	IC1_HUMAN	SERPING1	Plasma protease C1 inhibitor	491000000	509000000	475000000	430000000	567000000
GcSLNcVDDSQDYYVGKK	O43653	PSCA_HUMAN	PSCA	Prostate stem cell antigen	494000000	538000000	478000000	445000000	467000000
YAQTPANmFYIVAcDNR	P10153	RNAS2_HUMAN	RNASE2	Non-secretory ribonuclease	498000000	453000000	727000000	618000000	705000000
GVcEETSGAYEKTDTDGKFLYHK	P02760	AMBP_HUMAN	AMBP	Protein AMBP	512000000	1460000000	1360000000	1340000000	1220000000
IAAFNIQTFGETK	P24855	DNAS1_HUMAN	DNASE1	Deoxyribonuclease-1	513000000	539000000	435000000	448000000	545000000
QFQNGNDVNDWVGPPNNNGVIK	P04746	AMYP_HUMAN	AMY2A	Pancreatic alpha-amylase	514000000	478000000	468000000	240000000	398000000
cAYGYYQDETTGR	P08138	TNR16_HUMAN	NGFR	Tumor necrosis factor receptor superfamily member 16	516000000	472000000	396000000	380000000	399000000
KGVcEETSGAYEKTDTDGK	P02760	AMBP_HUMAN	AMBP	Protein AMBP	517000000	1130000000	1030000000	1450000000	1040000000
NVVDGQPFTNWYDNGSNQVAFGR	P04746	AMYP_HUMAN	AMY2A	Pancreatic alpha-amylase	518000000	679000000	560000000	717000000	697000000
QHmDSDSSPSSSSTYcNQMMR	P07998	RNAS1_HUMAN	RNASE1	Ribonuclease pancreatic	520000000	511000000	795000000	476000000	524000000
LLELTGPK	P04217	A1BG_HUMAN	A1BG	Alpha-1B-glycoprotein	529000000	456000000	517000000	486000000	558000000
QESDQcVMEVSDRR	Q03403	TFF2_HUMAN	TFF2	Trefoil factor 2	529000000	576000000	632000000	627000000	555000000
QLKEHAVEGDcDFQLLK	P02765	FETUA_HUMAN	AHSG	Alpha-2-HS-glycoprotein	529000000	919000000	795000000	939000000	757000000
cDmEVScPDGYTccR	P28799	GRN_HUMAN	GRN	Granulins	535000000	495000000	544000000	637000000	484000000
VEPPQGIPGDDTALNGIR	Q7Z5L0	VMO1_HUMAN	VMO1	Vitelline membrane outer layer protein 1 homolog	545000000	475000000	401000000	354000000	232000000
NLVLHSARPGAPPPQPLDLQHR	P98160	PGBM_HUMAN	HSPG2	Basement membrane-specific heparan sulfate proteoglycan core protein	555750000	174000000	752000000	722000000	575000000
QSVIEMANLDGSK	P01133	EGF_HUMAN	EGF	Pro-epidermal growth factor	556000000	482000000	517000000	446000000	431000000
AAcGPSScYALFPR	Q9HCU0	CD248_HUMAN	CD248	Endosialin	557000000	495000000	481000000	497000000	489000000
ATFGcHDGYSLDGPEEIEcTK	P02749	APOH_HUMAN	APOH	Beta-2-glycoprotein 1	557000000	599000000	504000000	436000000	446000000
TVTINcPFK	P01833	PIGR_HUMAN	PIGR	Polymeric immunoglobulin receptor	561000000	543000000	535000000	439000000	582000000
WADAEcEEIPGR	P08138	TNR16_HUMAN	NGFR	Tumor necrosis factor receptor superfamily member 16	562000000	540000000	504000000	527000000	541000000
VTTVASHTSDSDVPSGVTEVVVK	P10909	CLUS_HUMAN	CLU	Clusterin	568000000	519000000	448000000	455000000	523000000
GGYTLVSGYPK	P02790	HEMO_HUMAN	HPX	Hemopexin	569000000	506000000	282000000	267000000	360000000
QLGPQPQDIIYYEDGVVPTTDRR	P09564	CD7_HUMAN	CD7	T-cell antigen CD7	577000000	839000000	351000000	758000000	787000000
mAETcVPVLR	P07911	UROM_HUMAN	UMOD	Uromodulin	582000000	595000000	828000000	473000000	637000000
LGQSLDcNAEVYVVPWEK	P01042	KNG1_HUMAN	KNG1	Kininogen-1	584000000	712000000	244000000	678000000	618000000
YYcFQGNQFLR	P02790	HEMO_HUMAN	HPX	Hemopexin	585000000	664000000	513000000	474000000	578000000
VGGTGmFTVR	P07911	UROM_HUMAN	UMOD	Uromodulin	600000000	643000000	486000000	407000000	473000000
YcEDVNEcAFWNHGcTLGcK	P01133	EGF_HUMAN	EGF	Pro-epidermal growth factor	602000000	668000000	528000000	536000000	558000000
STTPDITGYR	P02751	FINC_HUMAN	FN1	Fibronectin	607000000	623000000	532000000	539000000	576000000
FSVVYAK	P02765	FETUA_HUMAN	AHSG	Alpha-2-HS-glycoprotein	609000000	647000000	587000000	503000000	538000000
FSSGITGcVK	P98160	PGBM_HUMAN	HSPG2	Basement membrane-specific heparan sulfate proteoglycan core protein	614000000	654000000	579000000	562000000	609000000
VYYREDLSPSITQR	P14543	NID1_HUMAN	NID1	Nidogen-1	616000000	670000000	701000000	630000000	710000000
HMWPGDIK	P04746	AMYP_HUMAN	AMY2A	Pancreatic alpha-amylase	630000000	864000000	994000000	1080000000	1140000000
DRLVPGPVFGSK	Q12907	LMAN2_HUMAN	LMAN2	Vesicular integral-membrane protein VIP36	635000000	659000000	660000000	721000000	708000000
FAGVFHVEK	P16070	CD44_HUMAN	CD44	CD44 antigen	637000000	992000000	1150000000	2060000000	1420000000
NHNSLLSLPQEPYSFSEPAQQAMR	P10253	LYAG_HUMAN	GAA	Lysosomal alpha-glucosidase	637000000	502000000	294000000	469000000	456000000
HIQPGAFDTLDR	Q6EMK4	VASN_HUMAN	VASN	Vasorin	647000000	717000000	745000000	892000000	756000000
VcEAGSGLVFScQDK	P08138	TNR16_HUMAN	NGFR	Tumor necrosis factor receptor superfamily member 16	654000000	477000000	533000000	542000000	580000000
TcPKPDDLPFSTVVPLK	P02749	APOH_HUMAN	APOH	Beta-2-glycoprotein 1	662000000	999000000	871000000	642000000	697000000
NWGEGWGFMPSDR	P04745	AMY1_HUMAN	AMY1A	Alpha-amylase 1	664000000	770000000	587000000	705000000	952000000
GLSLFPEScPDFccGTcDDQYccSDVLKK	Q8N114	SHSA5_HUMAN	SHISA5	Protein shisa-5	666000000	632000000	489000000	895000000	669000000
TDERDVNYWTSR	Q8TDQ0	HAVR2_HUMAN	HAVCR2	Hepatitis A virus cellular receptor 2	669000000	639000000	496000000	480000000	536000000
FTGSLQQLTVHPDPR	P39059	COFA1_HUMAN	COL15A1	Collagen alpha-1(XV) chain	674000000	897000000	885000000	686000000	736000000
MALEVGDYK	P12830	CADH1_HUMAN	CDH1	Cadherin-1	674000000	565000000	589000000	540000000	628000000
GYcAPGMEcVK	Q16270	IBP7_HUMAN	IGFBP7	Insulin-like growth factor-binding protein 7	676000000	639000000	628000000	572000000	649000000
cPLLVDSEGWVK	P01833	PIGR_HUMAN	PIGR	Polymeric immunoglobulin receptor	681000000	825000000	644000000	680000000	679000000
LFWTDTGINPR	P01133	EGF_HUMAN	EGF	Pro-epidermal growth factor	684000000	709000000	609000000	544000000	666000000
SQPMGLWR	P25311	ZA2G_HUMAN	AZGP1	Zinc-alpha-2-glycoprotein	685000000	635000000	726000000	596000000	743000000
cSGTIYAEEEGQETMK	Q6UXG3	CLM9_HUMAN	CD300LG	CMRF35-like molecule 9	689000000	579000000	515000000	547000000	539000000
VYTVDLGR	P01833	PIGR_HUMAN	PIGR	Polymeric immunoglobulin receptor	689000000	702000000	572000000	533000000	610000000
WVDIALEcER	P04746	AMYP_HUMAN	AMY2A	Pancreatic alpha-amylase	720000000	784000000	790000000	889000000	817000000
RGSIQVDGEELVSGR	P98160	PGBM_HUMAN	HSPG2	Basement membrane-specific heparan sulfate proteoglycan core protein	725000000	812000000	715000000	671000000	715000000
GPWcYVSGEAGVPEKRPcEDLR	Q96FE7	P3IP1_HUMAN	PIK3IP1	Phosphoinositide-3-kinase-interacting protein 1	731000000	1250000000	1180000000	1200000000	434000000
VEAPTTLGDNTAANNVR	Q7Z5L0	VMO1_HUMAN	VMO1	Vitelline membrane outer layer protein 1 homolog	745000000	672000000	579000000	580000000	569000000
WVGDLPNGR	Q96DR8	MUCL1_HUMAN	MUCL1	Mucin-like protein 1	751000000	793000000	709000000	640000000	767000000
GSVYIGGAPDVATLTGGR	P98160	PGBM_HUMAN	HSPG2	Basement membrane-specific heparan sulfate proteoglycan core protein	771000000	736000000	1090000000	1280000000	1510000000
YFIDFVAR	P01042	KNG1_HUMAN	KNG1	Kininogen-1	775000000	1170000000	585000000	684000000	1320000000
YDIALVQEVR	P24855	DNAS1_HUMAN	DNASE1	Deoxyribonuclease-1	776000000	750000000	645000000	742000000	735000000
GAcPVFEcGNVVLR	Q8TDQ0	HAVR2_HUMAN	HAVCR2	Hepatitis A virus cellular receptor 2	783000000	737000000	679000000	738000000	793000000
cISEGEDATcQcLK	P01133	EGF_HUMAN	EGF	Pro-epidermal growth factor	786000000	701000000	623000000	559000000	519000000
VSGPAAPAQSYTALFR	Q8WZ75	ROBO4_HUMAN	ROBO4	Roundabout homolog 4	790000000	1070000000	789000000	807000000	832000000
EILSVDcSTNNPSQAK	P10909	CLUS_HUMAN	CLU	Clusterin	792000000	676000000	568000000	539000000	539000000
ETLFSVMPGLK	Q14624	ITIH4_HUMAN	ITIH4	Inter-alpha-trypsin inhibitor heavy chain H4	794000000	598000000	585000000	823000000	927000000
AYLEEEcPATLRK	P25311	ZA2G_HUMAN	AZGP1	Zinc-alpha-2-glycoprotein	801000000	810000000	770000000	551000000	675000000
AGYIIPLQGPGLTTTESR	P10253	LYAG_HUMAN	GAA	Lysosomal alpha-glucosidase	811000000	392000000	740000000	794000000	702000000
AGAAAGGPGVSGVcVcK	Q16270	IBP7_HUMAN	IGFBP7	Insulin-like growth factor-binding protein 7	833000000	804000000	778000000	687000000	768000000
ccSAGcATFcSLPNDK	Q14508	WFDC2_HUMAN	WFDC2	WAP four-disulfide core domain protein 2	837000000	901000000	1050000000	835000000	1070000000
IYWVDLER	P01133	EGF_HUMAN	EGF	Pro-epidermal growth factor	842000000	873000000	705000000	620000000	811000000
DNRDWVSVVTPAR	P07911	UROM_HUMAN	UMOD	Uromodulin	843000000	930000000	932000000	653000000	781000000
WGYSSTAITR	P10253	LYAG_HUMAN	GAA	Lysosomal alpha-glucosidase	843000000	772000000	629000000	574000000	709000000
FQLEEFSPR	Q8NFZ8	CADM4_HUMAN	CADM4	Cell adhesion molecule 4	851000000	803000000	758000000	739000000	818000000
NILDRQDPPSVVVTSHQAPGEK	P25311	ZA2G_HUMAN	AZGP1	Zinc-alpha-2-glycoprotein	867000000	889000000	834000000	690000000	833000000
AGALNSNDAFVLK	P06396	GELS_HUMAN	GSN	Gelsolin	878000000	1020000000	946000000	814000000	805000000
EDQTSPAPGLR	Q96FE7	P3IP1_HUMAN	PIK3IP1	Phosphoinositide-3-kinase-interacting protein 1	878000000	953000000	805000000	1100000000	845000000
ADEGWYWcGVK	P01833	PIGR_HUMAN	PIGR	Polymeric immunoglobulin receptor	883000000	807000000	681000000	652000000	657000000
cVLFPYGGcQGNGNKFYSEK	P02760	AMBP_HUMAN	AMBP	Protein AMBP	888000000	608000000	419000000	609000000	329000000
STcQSFEPPETPVVK	P09603	CSF1_HUMAN	CSF1	Macrophage colony-stimulating factor 1	897000000	822000000	819000000	793000000	771000000
YAQTPANMFYIVAcDNR	P10153	RNAS2_HUMAN	RNASE2	Non-secretory ribonuclease	898000000	1300000000	1180000000	1190000000	1420000000
NPDEDPRGPWcYVSGEAGVPEKRPcEDLR	Q96FE7	P3IP1_HUMAN	PIK3IP1	Phosphoinositide-3-kinase-interacting protein 1	899000000	3770000000	2480000000	3350000000	3390000000
VLSIAQAHSPAFScEQVR	P08571	CD14_HUMAN	CD14	Monocyte differentiation antigen CD14	900000000	1260000000	1220000000	931000000	1020000000
SEAAAVQPVIGISQR	Q96FE7	P3IP1_HUMAN	PIK3IP1	Phosphoinositide-3-kinase-interacting protein 1	905000000	1090000000	1080000000	993000000	1120000000
YLQGSSVQLR	Q6EMK4	VASN_HUMAN	VASN	Vasorin	909000000	824000000	833000000	706000000	807000000
EGSNSLIcScDYDGGSVHISK	P01133	EGF_HUMAN	EGF	Pro-epidermal growth factor	912000000	874000000	753000000	671000000	662000000
DYFMPcPGR	P02790	HEMO_HUMAN	HPX	Hemopexin	919000000	795000000	752000000	738000000	748000000
GDSVVYGLR	P10451	OSTP_HUMAN	SPP1	Osteopontin	926000000	1210000000	1470000000	1630000000	1990000000
TIFFcER	P12830	CADH1_HUMAN	CDH1	Cadherin-1	930000000	782000000	677000000	584000000	716000000
SDLAVPSELALLK	Q08380	LG3BP_HUMAN	LGALS3BP	Galectin-3-binding protein	951000000	808000000	532000000	1080000000	682000000
YSSDYFQAPSDYR	Q08380	LG3BP_HUMAN	LGALS3BP	Galectin-3-binding protein	956000000	799000000	771000000	809000000	832000000
GQVPENEANVVITTLK	P12830	CADH1_HUMAN	CDH1	Cadherin-1	960000000	1690000000	711000000	1180000000	1560000000
VVEQMcITQYER	P04156	PRIO_HUMAN	PRNP	Major prion protein	981000000	1070000000	1040000000	908000000	996000000
SLTLGIEPVSPTSLR	Q6EMK4	VASN_HUMAN	VASN	Vasorin	985000000	1040000000	1160000000	1180000000	907000000
AGEVQEPELR	P25311	ZA2G_HUMAN	AZGP1	Zinc-alpha-2-glycoprotein	990000000	1040000000	983000000	1080000000	882000000
FVWSEER	Q8N114	SHSA5_HUMAN	SHISA5	Protein shisa-5	991000000	1260000000	1140000000	1210000000	1330000000
FQELESETLKSEEFQK	P15309	PPAP_HUMAN	ACPP	Prostatic acid phosphatase	1010000000	1090000000	1060000000	998000000	979000000
FQPTLLTLPR	P05155	IC1_HUMAN	SERPING1	Plasma protease C1 inhibitor	1010000000	1140000000	837000000	897000000	1050000000
EIPAWVPFDPAAQITK	P25311	ZA2G_HUMAN	AZGP1	Zinc-alpha-2-glycoprotein	1050000000	1090000000	724000000	578000000	1160000000
NWGEGWGFVPSDR	P04746	AMYP_HUMAN	AMY2A	Pancreatic alpha-amylase	1050000000	1100000000	1060000000	1120000000	1160000000
ALVFVDNHDNQR	P04746	AMYP_HUMAN	AMY2A	Pancreatic alpha-amylase	1070000000	1250000000	1310000000	1150000000	1070000000
TFYEPGEEITYScKPGYVSR	P02749	APOH_HUMAN	APOH	Beta-2-glycoprotein 1	1070000000	1010000000	871000000	830000000	815000000
EHAVEGDcDFQLLK	P02765	FETUA_HUMAN	AHSG	Alpha-2-HS-glycoprotein	1080000000	1180000000	1020000000	954000000	692000000
GRVPAGQSYFVDFGSTEcScPPGGGK	P98095	FBLN2_HUMAN	FBLN2	Fibulin-2	1080000000	1190000000	861000000	1080000000	1320000000
ISHELDSASSEVN	P10451	OSTP_HUMAN	SPP1	Osteopontin	1080000000	1180000000	1050000000	1080000000	987000000
NTGVISVVTTGLDR	P12830	CADH1_HUMAN	CDH1	Cadherin-1	1100000000	1510000000	347000000	987000000	1550000000
SQFSPAVFVYK	Q8WVV5	BT2A2_HUMAN	BTN2A2	Butyrophilin subfamily 2 member A2	1100000000	1070000000	1040000000	909000000	1000000000
QIQVFEDEPAR	Q9NPH3	IL1AP_HUMAN	IL1RAP	Interleukin-1 receptor accessory protein	1120000000	295000000	260000000	0	512000000
IESSSLQGLGR	P01133	EGF_HUMAN	EGF	Pro-epidermal growth factor	1140000000	1020000000	962000000	825000000	978000000
cFLGcELPPEGSR	Q9UNN8	EPCR_HUMAN	PROCR	Endothelial protein C receptor	1150000000	719000000	901000000	896000000	577000000
QDPPSVVVTSHQAPGEK	P25311	ZA2G_HUMAN	AZGP1	Zinc-alpha-2-glycoprotein	1150000000	1200000000	1200000000	887000000	962000000
cKPVNTFVHEPLVDVQNVcFQEK	P07998	RNAS1_HUMAN	RNASE1	Ribonuclease pancreatic	1170000000	3850000000	920000000	3360000000	4690000000
LLDNLNQDAPDTYHYVVSEPLGR	P24855	DNAS1_HUMAN	DNASE1	Deoxyribonuclease-1	1220000000	1810000000	1540000000	1760000000	1260000000
QGPVNLLSDPEQGVEVTGQYER	Q14624	ITIH4_HUMAN	ITIH4	Inter-alpha-trypsin inhibitor heavy chain H4	1230000000	1340000000	1200000000	1240000000	1150000000
DQcQVDSQcPGQMK	Q14508	WFDC2_HUMAN	WFDC2	WAP four-disulfide core domain protein 2	1240000000	1310000000	1090000000	1500000000	1280000000
NFPSPVDAAFR	P02790	HEMO_HUMAN	HPX	Hemopexin	1250000000	932000000	1120000000	1060000000	1070000000
VNSDGGLVALR	P55290	CAD13_HUMAN	CDH13	Cadherin-13	1270000000	1270000000	1200000000	1230000000	1340000000
VVAQGVGIPEDSIFTmADR	P02760	AMBP_HUMAN	AMBP	Protein AMBP	1270000000	1300000000	1500000000	1380000000	1310000000
AHGQESAIFNEVAPGYFSR	Q8WVN6	SCTM1_HUMAN	SECTM1	Secreted and transmembrane protein 1	1280000000	1960000000	1420000000	2080000000	2380000000
LccQMcEPGTFLVK	P26842	CD27_HUMAN	CD27	CD27 antigen	1300000000	1290000000	1290000000	1220000000	1510000000
LSDAGQYLcQAGDDSNSNKK	P01833	PIGR_HUMAN	PIGR	Polymeric immunoglobulin receptor	1320000000	1290000000	1190000000	964000000	1040000000
AVDTWSWGER	Q08380	LG3BP_HUMAN	LGALS3BP	Galectin-3-binding protein	1340000000	1170000000	969000000	997000000	1060000000
DFPAVPYSGWDFNDGK	P04746	AMYP_HUMAN	AMY2A	Pancreatic alpha-amylase	1350000000	1720000000	1110000000	1420000000	1220000000
GLGDDTALNDAR	Q7Z5L0	VMO1_HUMAN	VMO1	Vitelline membrane outer layer protein 1 homolog	1370000000	1300000000	1150000000	1000000000	931000000
QSSGENcDVVVNTLGK	P01833	PIGR_HUMAN	PIGR	Polymeric immunoglobulin receptor	1390000000	1180000000	1090000000	970000000	950000000
KYNSQNQSNNQFVLYR	P01042	KNG1_HUMAN	KNG1	Kininogen-1	1410000000	1780000000	1520000000	1240000000	1410000000
EFLEDTcVQYVQK	Q9UNN8	EPCR_HUMAN	PROCR	Endothelial protein C receptor	1420000000	1500000000	1320000000	1590000000	1470000000
YPANVAVDPVER	P01133	EGF_HUMAN	EGF	Pro-epidermal growth factor	1420000000	1150000000	993000000	982000000	1010000000
YEVSSPYFK	P55290	CAD13_HUMAN	CDH13	Cadherin-13	1450000000	1410000000	1260000000	1190000000	1400000000
LLDLYSAGEQR	Q9BRK3	MXRA8_HUMAN	MXRA8	Matrix-remodeling-associated protein 8	1460000000	1620000000	1540000000	1420000000	1460000000
SGLSTGWTQLSK	P04217	A1BG_HUMAN	A1BG	Alpha-1B-glycoprotein	1460000000	1620000000	1540000000	1420000000	1460000000
TELLPGDRDNLAIQTR	Q16270	IBP7_HUMAN	IGFBP7	Insulin-like growth factor-binding protein 7	1470000000	1860000000	1860000000	1640000000	1880000000
DPPQYPVVPVHLDR	P10153	RNAS2_HUMAN	RNASE2	Non-secretory ribonuclease	1480000000	2290000000	2860000000	1920000000	2640000000
SRYPVcGSDGTTYPSGcQLR	Q16270	IBP7_HUMAN	IGFBP7	Insulin-like growth factor-binding protein 7	1480000000	1570000000	1540000000	1310000000	1570000000
INFAcSYPLDmK	P07911	UROM_HUMAN	UMOD	Uromodulin	1540000000	1430000000	1320000000	967000000	1380000000
NLHDLDVSDNQLER	Q6EMK4	VASN_HUMAN	VASN	Vasorin	1570000000	1390000000	1380000000	1270000000	1160000000
QADEDYSHDLMLLR	P06870	KLK1_HUMAN	KLK1	Kallikrein-1	1600000000	3000000000	2510000000	2640000000	2730000000
YPDAVATWLNPDPSQK	P10451	OSTP_HUMAN	SPP1	Osteopontin	1660000000	2020000000	2240000000	1650000000	1400000000
YYYDGKDYIEFNK	P25311	ZA2G_HUMAN	AZGP1	Zinc-alpha-2-glycoprotein	1690000000	1920000000	1490000000	1480000000	1580000000
DWVIPPIScPENEKGPFPK	P12830	CADH1_HUMAN	CDH1	Cadherin-1	1700000000	1740000000	1250000000	1570000000	1370000000
LASPGFPGEYANDQERR	O00187	MASP2_HUMAN	MASP2	Mannan-binding lectin serine protease 2	1710000000	1930000000	1880000000	1900000000	1660000000
KLGQSLDcNAEVYVVPWEK	P01042	KNG1_HUMAN	KNG1	Kininogen-1	1740000000	2400000000	934000000	1870000000	2430000000
ENELTYYccK	P13987	CD59_HUMAN	CD59	CD59 glycoprotein	1760000000	1900000000	1670000000	1740000000	1880000000
VVAQGVGIPEDSIFTMADRGEcVPGEQEPEPILIPR	P02760	AMBP_HUMAN	AMBP	Protein AMBP	1790000000	3440000000	289000000	1920000000	2600000000
NcGYPGISPEEcASR	Q03403	TFF2_HUMAN	TFF2	Trefoil factor 2	1860000000	1770000000	1890000000	2000000000	1970000000
LVPGPVFGSK	Q12907	LMAN2_HUMAN	LMAN2	Vesicular integral-membrane protein VIP36	1920000000	1850000000	1810000000	1710000000	1950000000
QNLLAPQNAVSSEETNDFKQETLPSK	P10451	OSTP_HUMAN	SPP1	Osteopontin	1940000000	1870000000	1870000000	1840000000	1870000000
TLAFPLTIR	Q9UNN8	EPCR_HUMAN	PROCR	Endothelial protein C receptor	1940000000	1080000000	1550000000	1170000000	1770000000
LSEPAELTDAVK	P07288	KLK3_HUMAN	KLK3	Prostate-specific antigen	1950000000	1890000000	1700000000	1420000000	1410000000
YGFIEGHVVIPR	P16070	CD44_HUMAN	CD44	CD44 antigen	1950000000	3210000000	2220000000	2770000000	5040000000
cLAYDFYPGK	P25311	ZA2G_HUMAN	AZGP1	Zinc-alpha-2-glycoprotein	2000000000	1870000000	1200000000	1410000000	1690000000
STEYGEGYAcDTDLRGWYR	P07911	UROM_HUMAN	UMOD	Uromodulin	2010000000	2180000000	1560000000	1370000000	1140000000
GPWcYVSGEAGVPEK	Q96FE7	P3IP1_HUMAN	PIK3IP1	Phosphoinositide-3-kinase-interacting protein 1	2150000000	2120000000	1910000000	2410000000	2147500000
IASFSQNcDIYPGK	P01042	KNG1_HUMAN	KNG1	Kininogen-1	2150000000	2030000000	1920000000	1700000000	2010000000
NcIDITGVR	Q12907	LMAN2_HUMAN	LMAN2	Vesicular integral-membrane protein VIP36	2180000000	2060000000	1860000000	1840000000	2120000000
QKWEAEPVYVQR	P25311	ZA2G_HUMAN	AZGP1	Zinc-alpha-2-glycoprotein	2190000000	2360000000	2250000000	1850000000	2120000000
KEDScQLGYSAGPcmGmTSR	P02760	AMBP_HUMAN	AMBP	Protein AMBP	2240000000	2600000000	2490000000	1860000000	2200000000
[truncated: 69 more rows]

## Sheet: SpinTrap Normal
Peptide sequence	UniprotID	UniprotAccession	Symbol	Name	Area 1	Area 2	Area 3	Area 4	Area 5
ASGVPDRFSGSGSGTDFTLK	P01617	KV204_HUMAN	Ig kappa chain V-II region TEW	Ig kappa chain V-II region TEW	0	25200000	41700000	39600000	77800000
AVMDDFAAFVEK	P02768	ALBU_HUMAN	ALB	Serum albumin	0	2705000	5259000	0	21700000
cEESFVKIPGEKDSVIcLK	P08174	DAF_HUMAN	CD55	Complement decay-accelerating factor	0	7927000	0	4933000	78800000
cRGQSISVTSIRPcAAETQ	P10643	CO7_HUMAN	C7	Complement component C7	0	41000000	37900000	53600000	34000000
DcHLAQVPSHTVVAR	P02787	TRFE_HUMAN	TF	Serotransferrin	0	15400000	27100000	18500000	29800000
DKcEPLEK	P02763	A1AG1_HUMAN	ORM1	Alpha-1-acid glycoprotein 1	0	2728000	2728000	2221000	759300
EFQLFSSPHGK	P02787	TRFE_HUMAN	TF	Serotransferrin	0	20200000	35900000	19100000	25800000
EKYLTWASR	P01877	IGHA2_HUMAN	IGHA2	Ig alpha-2 chain C region	0	24200000	26100000	29500000	19800000
EQLGEFYEALDcLR	P02763	A1AG1_HUMAN	ORM1	Alpha-1-acid glycoprotein 1	0	0	17500000	45875000	166000000
FKDLGEENFK	P02768	ALBU_HUMAN	ALB	Serum albumin	0	14300000	18900000	13000000	28200000
FNWYVDGVEVHNAK	P01857	IGHG1_HUMAN	IGHG1	Ig gamma-1 chain C region	0	2998000	1932000	0	30100000
FSGSGSGTDFTLK	P01617	KV204_HUMAN	Ig kappa chain V-II region TEW	Ig kappa chain V-II region TEW	0	112000000	166000000	144000000	224000000
FSGSNSGNTATLTISR	P80748	LV302_HUMAN	Ig lambda chain V-III region LOI	Ig lambda chain V-III region LOI	0	0	11400000	6750000	15600000
GKWERPFEVK	P01009	A1AT_HUMAN	SERPINA1	Alpha-1-antitrypsin	0	11400000	42700000	29500000	0
HKVYAcEVTHQGLSSPVTK	P01834	IGKC_HUMAN	IGKC	Ig kappa chain C region	0	27900000	101000000	74200000	311000000
HYTNPSQDVTVPcPVPPPPPccHPR	P01877	IGHA2_HUMAN	IGHA2	Ig alpha-2 chain C region	0	0	19500000	34600000	32900000
IKVLNQELR	P05090	APOD_HUMAN	APOD	Apolipoprotein D	0	23400000	26200000	25500000	0
KPVDEYKDcHLAQVPSHTVVAR	P02787	TRFE_HUMAN	TF	Serotransferrin	0	98000000	206000000	145000000	300000000
LGMFNIQHcK	P01009	A1AT_HUMAN	SERPINA1	Alpha-1-antitrypsin	0	51800000	57300000	46600000	36600000
LKEccEKPLLEK	P02768	ALBU_HUMAN	ALB	Serum albumin	0	36000000	27100000	19800000	20900000
LQHLENELTHDIITK	P01009	A1AT_HUMAN	SERPINA1	Alpha-1-antitrypsin	0	0	30200000	9522000	60600000
LVDKFLEDVK	P01009	A1AT_HUMAN	SERPINA1	Alpha-1-antitrypsin	0	13700000	22100000	6661000	22700000
MHVLHcQGR	P10643	CO7_HUMAN	C7	Complement component C7	0	1507000	847000	704800	0
NILTSNNIDVKK	P05090	APOD_HUMAN	APOD	Apolipoprotein D	0	19000000	24200000	16300000	18300000
QAPGQGLEWMGR	P23083	HV103_HUMAN	Ig heavy chain V-I region V35	Ig heavy chain V-I region V35	0	3260250	0	5937000	7104000
QEPERNEcFLQHKDDNPNLPR	P02768	ALBU_HUMAN	ALB	Serum albumin	0	99700000	99000000	85600000	127000000
SASLHLPK	P01009	A1AT_HUMAN	SERPINA1	Alpha-1-antitrypsin	0	48900000	37500000	30200000	0
ScPNPGEIR	P08174	DAF_HUMAN	CD55	Complement decay-accelerating factor	0	11800000	5147000	0	4184000
SDVmYTDWKK	P19652	A1AG2_HUMAN	ORM2	Alpha-1-acid glycoprotein 2	0	76900000	51900000	53300000	47500000
SETKDLLFRDDTVcLAK	P02787	TRFE_HUMAN	TF	Serotransferrin	0	10000000	6130000	8390000	6130000
SKEFQLFSSPHGK	P02787	TRFE_HUMAN	TF	Serotransferrin	0	123000000	147000000	94500000	101000000
SPLFMGK	P01009	A1AT_HUMAN	SERPINA1	Alpha-1-antitrypsin	0	78800000	0	60400000	54000000
SVIPSDGPSVAcVKK	P02787	TRFE_HUMAN	TF	Serotransferrin	0	143000000	21600000	17600000	0
TAGWNIPmGLLYNK	P02787	TRFE_HUMAN	TF	Serotransferrin	0	0	2825500	2795000	8507000
TcQAWSSMTPHSHSR	P08519	APOA_HUMAN	LPA	Apolipoprotein(a)	0	16600000	16100000	18600000	0
VLNQELR	P05090	APOD_HUMAN	APOD	Apolipoprotein D	0	10400000	8281000	5441000	8166000
VLSLAQEQVGGSPEK	P0C0L4	CO4A_HUMAN	C4A	Complement C4-A	0	6456000	8180000	6605000	7769000
WcALSHHER	P02787	TRFE_HUMAN	TF	Serotransferrin	0	27500000	24800000	20000000	16200000
WSSPPQcEGLPcK	P08603	CFAH_HUMAN	CFH	Complement factor H	0	0	7173000	6813000	8217000
WYEIEKIPTTFENGR	P05090	APOD_HUMAN	APOD	Apolipoprotein D	0	10300000	7846000	11300000	6939000
QEPSQGTTTFAVTSILR	P01877	IGHA2_HUMAN	IGHA2	Ig alpha-2 chain C region	693000	5446000	15100000	12200000	66100000
KcSTSSLLEAcTFR	P02787	TRFE_HUMAN	TF	Serotransferrin	2549000	85800000	131000000	96200000	164000000
EHVAHLLFLR	P19652	A1AG2_HUMAN	ORM2	Alpha-1-acid glycoprotein 2	3939000	92800000	202000000	16200000	551000000
HQTVPQNTGGKNPDPWAK	P02787	TRFE_HUMAN	TF	Serotransferrin	4982000	195000000	170000000	127000000	79800000
LLDDLVTcASR	Q9NPY3	C1QR1_HUMAN	CD93	Complement component C1q receptor	5063000	0	0	6456000	2879750
KDSGFQMNQLR	P02787	TRFE_HUMAN	TF	Serotransferrin	5086000	47900000	63000000	43200000	20700000
TLMFGSYLDDEK	P19652	A1AG2_HUMAN	ORM2	Alpha-1-acid glycoprotein 2	5378000	3430000	8536250	9137000	16200000
GSQWSDIEEFcNR	P08174	DAF_HUMAN	CD55	Complement decay-accelerating factor	5463000	4032000	6417000	0	0
SYELTQPPSVSVSPGQTAR	P01717	LV403_HUMAN	Ig lambda chain V-IV region Hil	Ig lambda chain V-IV region Hil	5566000	7589000	8521000	11600000	18200000
LEDSVTYHcSR	P00751	CFAB_HUMAN	CFB	Complement factor B	6793000	24400000	18800000	12400000	27100000
WcAVSEHEATK	P02787	TRFE_HUMAN	TF	Serotransferrin	8067000	63400000	52800000	28800000	47500000
EPQVYTLPPSREEmTK	P01859	IGHG2_HUMAN	IGHG2	Ig gamma-2 chain C region	8172000	50900000	62100000	43300000	76200000
ANPTVTLFPPSSEELQANK	B9A064	IGLL5_HUMAN	IGLL5	Ig lambda-1 chain C regions, Immunoglobulin lambda-like polypeptide 5	8791000	16897000	21600000	16897000	20300000
VELEDWAGNEAYAEYHFR	P02671	FIBA_HUMAN	FGA	Fibrinogen alpha chain	9451000	4217750	1431000	0	5989000
VFSNGADLSGVTEEAPLKLSK	P01009	A1AT_HUMAN	SERPINA1	Alpha-1-antitrypsin	9497000	13100000	24100000	30400000	84500000
mPYEcGPSLDVcAQDER	P10643	CO7_HUMAN	C7	Complement component C7	9914500	5734000	7105000	8519000	18300000
GLPAPIEK	P01859	IGHG2_HUMAN	IGHG2	Ig gamma-2 chain C region	12200000	41900000	25000000	26100000	24500000
DYELLcLDGTR	P02787	TRFE_HUMAN	TF	Serotransferrin	12300000	8678000	12200000	8560000	29300000
HSTIFENLANK	P02787	TRFE_HUMAN	TF	Serotransferrin	13600000	131000000	197000000	156000000	186000000
DIVmTQSPLSLPVTPGEPASIScR	P01617	KV204_HUMAN	Ig kappa chain V-II region TEW	Ig kappa chain V-II region TEW	14300000	0	17100000	14300000	25800000
KMTVTDQVNcPK	P05090	APOD_HUMAN	APOD	Apolipoprotein D	14500000	79000000	80400000	73200000	79600000
YAATSQVLLPSK	P01871	IGHM_HUMAN	IGHM	Ig mu chain C region	16300000	14200000	24300000	23500000	33400000
AAPSVTLFPPSSEELQANK	P0CF74	LAC6_HUMAN	IGLC6	Ig lambda-6 chain C region	18700000	31000000	24600000	73900000	105000000
DTLMISR	P01859	IGHG2_HUMAN	IGHG2	Ig gamma-2 chain C region	19300000	46300000	34000000	35100000	37200000
FGPPPcPDYEFR	Q9H665	IGFR1_HUMAN	IGFLR1	IGF-like family receptor 1	19800000	14900000	23575000	20600000	39000000
IIVPLNNR	P01591	IGJ_HUMAN	IGJ	Immunoglobulin J chain	20400000	25200000	24900000	32200000	30700000
DTEEEDFHVDQVTTVK	P01009	A1AT_HUMAN	SERPINA1	Alpha-1-antitrypsin	22200000	21900000	19800000	23100000	57000000
IPTTFENGR	P05090	APOD_HUMAN	APOD	Apolipoprotein D	23300000	44300000	58000000	51700000	71800000
GFPSVLR	P01871	IGHM_HUMAN	IGHM	Ig mu chain C region	24500000	24900000	30500000	28300000	40600000
YLYEIAR	P02768	ALBU_HUMAN	ALB	Serum albumin	27400000	23800000	40300000	21000000	2400000000
LLIYGASTR	P01605	KV113_HUMAN	Ig kappa chain V-I region Lay	Ig kappa chain V-I region Lay	28200000	33000000	52000000	48700000	69700000
YIcENQDSISSK	P02768	ALBU_HUMAN	ALB	Serum albumin	29200000	53100000	48300000	33600000	1460000000
LVNEVTEFAK	P02768	ALBU_HUMAN	ALB	Serum albumin	32600000	50025000	47100000	32800000	87600000
cYTAVVPLVYGGETK	P01591	IGJ_HUMAN	IGJ	Immunoglobulin J chain	35100000	31500000	47700000	47400000	40425000
LLIYGASSR	P01620	KV302_HUMAN	Ig kappa chain V-III region SIE	Ig kappa chain V-III region SIE	42100000	63300000	95900000	85900000	116000000
GPSVFPLAPSSK	P01857	IGHG1_HUMAN	IGHG1	Ig gamma-1 chain C region	44300000	60600000	80100000	77600000	86700000
DIVMTQSPLSLPVTPGEPASIScR	P01617	KV204_HUMAN	Ig kappa chain V-II region TEW	Ig kappa chain V-II region TEW	46400000	0	22200000	46400000	117000000
DLLFRDDTVcLAK	P02787	TRFE_HUMAN	TF	Serotransferrin	50200000	80300000	156000000	86200000	255000000
LcMGSGLNLcEPNNK	P02787	TRFE_HUMAN	TF	Serotransferrin	55500000	89800000	197000000	139000000	233000000
AcGAcPLWGK	P10643	CO7_HUMAN	C7	Complement component C7	56400000	110000000	93100000	106000000	92900000
WYEIEK	P05090	APOD_HUMAN	APOD	Apolipoprotein D	60200000	98100000	143000000	125000000	211000000
EQTMSEcEAGALR	P10643	CO7_HUMAN	C7	Complement component C7	60500000	76500000	83300000	84600000	94600000
SVLGQLGITK	P01009	A1AT_HUMAN	SERPINA1	Alpha-1-antitrypsin	67700000	72200000	202000000	119000000	127000000
DASGATFTWTPSSGK	P01877	IGHA2_HUMAN	IGHA2	Ig alpha-2 chain C region	71300000	83900000	91800000	83600000	82650000
EIYcPAPPQIDNGIIQGER	P08174	DAF_HUMAN	CD55	Complement decay-accelerating factor	75600000	56600000	119000000	112000000	229000000
cDEWSVNSVGK	P02787	TRFE_HUMAN	TF	Serotransferrin	76100000	75100000	110000000	83600000	121000000
KSASDLTWDNLK	P02787	TRFE_HUMAN	TF	Serotransferrin	81225000	72900000	97400000	71800000	82800000
LLIYDASNR	P04433	KV309_HUMAN	Ig kappa chain V-III region VG	Ig kappa chain V-III region VG	87100000	104000000	145000000	132000000	178000000
ILPLTVcK	P10643	CO7_HUMAN	C7	Complement component C7	87900000	117000000	93800000	123000000	126000000
YLTWASR	P01877	IGHA2_HUMAN	IGHA2	Ig alpha-2 chain C region	87900000	163000000	151000000	160000000	156000000
VFSNGADLSGVTEEAPLK	P01009	A1AT_HUMAN	SERPINA1	Alpha-1-antitrypsin	91700000	84000000	115000000	134000000	212000000
TPLTATLSK	P01876	IGHA1_HUMAN	IGHA1	Ig alpha-1 chain C region	96800000	230000000	180000000	180000000	0
EIVLTQSPGTLSLSPGER	P01620	KV302_HUMAN	Ig kappa chain V-III region SIE	Ig kappa chain V-III region SIE	99400000	92600000	190000000	133000000	398000000
FDEFFSEGcAPGSKK	P02787	TRFE_HUMAN	TF	Serotransferrin	115250000	129000000	121000000	80000000	131000000
cLVEKGDVAFVK	P02787	TRFE_HUMAN	TF	Serotransferrin	119150000	104000000	136000000	86600000	150000000
KPVEEYANcHLAR	P02787	TRFE_HUMAN	TF	Serotransferrin	165500000	152000000	226000000	145000000	139000000
EPQVYTLPPSREEMTK	P01859	IGHG2_HUMAN	IGHG2	Ig gamma-2 chain C region	203500000	229000000	167000000	212000000	206000000
DcDDVLQTHPSGTQSGIFNIK	P02671	FIBA_HUMAN	FGA	Fibrinogen alpha chain	458250000	0	419000000	334000000	1080000000
KVPQVSTPTLVEVSR	P02768	ALBU_HUMAN	ALB	Serum albumin	857727500	9410000	38100000	23400000	3360000000
GQSISVTSIRPcAAETQ	P10643	CO7_HUMAN	C7	Complement component C7	104000000	127000000	113000000	116000000	114000000
DASGVTFTWTPSSGK	P01876	IGHA1_HUMAN	IGHA1	Ig alpha-1 chain C region	107000000	144000000	142000000	134000000	166000000
TVAAPSVFIFPPSDEQLK	P01834	IGKC_HUMAN	IGKC	Ig kappa chain C region	112000000	122000000	413000000	293000000	1420000000
EVQLVESGGGLVQPGGSLR	P01777	HV316_HUMAN	Ig heavy chain V-III region TEI, Ig heavy chain V-III region BRO	Ig heavy chain V-III region TEI, Ig heavy chain V-III region BRO	12000000	18800000	26900000	10900000	90500000
ADRDQYELLcLDNTR	P02787	TRFE_HUMAN	TF	Serotransferrin	132000000	92700000	208000000	136000000	0
cLKDGAGDVAFVK	P02787	TRFE_HUMAN	TF	Serotransferrin	133000000	268000000	294000000	219000000	252000000
ETYGEMADccAK	P02768	ALBU_HUMAN	ALB	Serum albumin	134000000	233000000	201000000	208000000	266000000
WSTAVEFcK	P08174	DAF_HUMAN	CD55	Complement decay-accelerating factor	137000000	214000000	228000000	201000000	316000000
SYScQVTHEGSTVEK	B9A064	IGLL5_HUMAN	IGLL5	Immunoglobulin lambda-like polypeptide 5	130000000	486000000	458000000	340000000	546000000
EGTcPEAPTDEcKPVK	P02787	TRFE_HUMAN	TF	Serotransferrin	145000000	243000000	266000000	172000000	284000000
IPGEKDSVIcLK	P08174	DAF_HUMAN	CD55	Complement decay-accelerating factor	154000000	430000000	643000000	600000000	922000000
MTVTDQVNcPK	P05090	APOD_HUMAN	APOD	Apolipoprotein D	154000000	244000000	317000000	276000000	366000000
SDVMYTDWK	P19652	A1AG2_HUMAN	ORM2	Alpha-1-acid glycoprotein 2	1570000000	1440000000	1800000000	1630000000	1880000000
LTcLQNLK	P08174	DAF_HUMAN	CD55	Complement decay-accelerating factor	163000000	364000000	327000000	347000000	301000000
DGAGDVAFVK	P02787	TRFE_HUMAN	TF	Serotransferrin	167000000	187000000	245000000	205000000	273000000
LKcDEWSVNSVGK	P02787	TRFE_HUMAN	TF	Serotransferrin	173000000	262000000	393000000	325000000	412000000
cSTSSLLEAcTFR	P02787	TRFE_HUMAN	TF	Serotransferrin	170000000	271000000	358000000	240000000	368000000
GPSVFPLAPcSR	P01859	IGHG2_HUMAN	IGHG2	Ig gamma-2 chain C region	170000000	203000000	217000000	235000000	236000000
DQYELLcLDNTR	P02787	TRFE_HUMAN	TF	Serotransferrin	18000000	25600000	35500000	19500000	48400000
SDVmYTDWK	P19652	A1AG2_HUMAN	ORM2	Alpha-1-acid glycoprotein 2	193000000	214000000	248000000	261000000	288000000
WLQGSQELPR	P01877	IGHA2_HUMAN	IGHA2	Ig alpha-2 chain C region	194000000	272000000	326000000	349000000	203000000
EGYYGYTGAFR	P02787	TRFE_HUMAN	TF	Serotransferrin	203000000	172000000	319000000	219000000	0
ASYLDcIR	P02787	TRFE_HUMAN	TF	Serotransferrin	228000000	265000000	337000000	261000000	306000000
TFTcTAAYPESK	P01876	IGHA1_HUMAN	IGHA1	Ig alpha-1 chain C region	234000000	354000000	314000000	311000000	300000000
SDVVYTDWK	P02763	A1AG1_HUMAN	ORM1	Alpha-1-acid glycoprotein 1	2300000000	2160000000	2510000000	2410000000	2390000000
MPYEcGPSLDVcAQDER	P10643	CO7_HUMAN	C7	Complement component C7	25000000	16900000	18900000	18400000	45800000
FDEFFSEGcAPGSK	P02787	TRFE_HUMAN	TF	Serotransferrin	269000000	270000000	335000000	267000000	492000000
NPNLPPETVDSLK	P05090	APOD_HUMAN	APOD	Apolipoprotein D	272000000	339000000	346000000	269000000	823000000
EPQVYTLPPSR	P01859	IGHG2_HUMAN	IGHG2	Ig gamma-2 chain C region	273000000	2.37333e+08	217000000	222000000	2.37333e+08
NPDAVAAPYcYTR	P08519	APOA_HUMAN	LPA	Apolipoprotein(a)	292000000	304000000	303000000	307000000	300000000
SASDLTWDNLK	P02787	TRFE_HUMAN	TF	Serotransferrin	299000000	372000000	437000000	350000000	364500000
KASYLDcIR	P02787	TRFE_HUMAN	TF	Serotransferrin	29000000	130000000	132000000	98200000	78900000
SDVMYTDWKK	P19652	A1AG2_HUMAN	ORM2	Alpha-1-acid glycoprotein 2	301000000	734000000	630000000	533000000	476000000
TEDTIFLR	P02763	A1AG1_HUMAN	ORM1	Alpha-1-acid glycoprotein 1	357000000	357000000	396000000	444000000	490000000
cPNPPVQENFDVNK	P05090	APOD_HUMAN	APOD	Apolipoprotein D	362000000	383000000	573000000	498000000	821000000
NILTSNNIDVK	P05090	APOD_HUMAN	APOD	Apolipoprotein D	403000000	500000000	747000000	520000000	1110000000
YLGEEYVK	P02787	TRFE_HUMAN	TF	Serotransferrin	432000000	500000000	619000000	435000000	629000000
NQVSLTcLVK	P01859	IGHG2_HUMAN	IGHG2	Ig gamma-2 chain C region	454000000	702000000	751000000	858000000	1030000000
IEcVSAETTEDcIAK	P02787	TRFE_HUMAN	TF	Serotransferrin	458000000	385000000	529000000	448000000	694000000
VDNALQSGNSQESVTEQDSK	P01834	IGKC_HUMAN	IGKC	Ig kappa chain C region	468000000	294000000	440000000	457000000	945000000
TSFPEDTVITYK	P08174	DAF_HUMAN	CD55	Complement decay-accelerating factor	524000000	640000000	702000000	671000000	854000000
STSESTAALGcLVK	P01859	IGHG2_HUMAN	IGHG2	Ig gamma-2 chain C region	71000000	109000000	78800000	55900000	0
SDVVYTDWKK	P02763	A1AG1_HUMAN	ORM1	Alpha-1-acid glycoprotein 1	731000000	2630000000	1810000000	1730000000	1390000000
VYAcEVTHQGLSSPVTK	P01834	IGKC_HUMAN	IGKC	Ig kappa chain C region	977000000	1720000000	2750000000	2400000000	3580000000
AAPGQEPPEHmAELQR	O00391	QSOX1_HUMAN	QSOX1	Sulfhydryl oxidase 1	0	42500000	32100000	30100000	32700000
AAQcDPcIPGVSFSPDHHTRPHcEScR	P26842	CD27_HUMAN	CD27	CD27 antigen	0	0	2.26667e+07	2.26667e+07	68000000
AATGEcTATVGKR	P01042	KNG1_HUMAN	KNG1	Kininogen-1	0	1199000	540325	622900	339400
AcEEAPPSAAHFR	O75339	CILP1_HUMAN	CILP	Cartilage intermediate layer protein 1	0	14600000	15000000	11200000	12300000
ADLDGVGVK	P01133	EGF_HUMAN	EGF	Pro-epidermal growth factor	0	28600000	0	15400000	20100000
ADQVcINLR	Q12805	FBLN3_HUMAN	EFEMP1	EGF-containing fibulin-like extracellular matrix protein 1	0	13125000	14500000	16100000	21900000
AEAGRPYEYYK	P98172	EFNB1_HUMAN	EFNB1	Ephrin-B1	0	10400000	9689000	10200000	11100000
AEKSDEGTYMcVATNSAGHR	Q8WZ75	ROBO4_HUMAN	ROBO4	Roundabout homolog 4	0	0	11700000	5309000	4252250
AFPALTSLDLSDNPGLGER	P08571	CD14_HUMAN	CD14	Monocyte differentiation antigen CD14	0	0	9363000	4127750	7148000
AGFFGDAMK	P98160	PGBM_HUMAN	HSPG2	Basement membrane-specific heparan sulfate proteoglycan core protein	0	4935000	0	3811000	2186500
AGLQVYNK	P13987	CD59_HUMAN	CD59	CD59 glycoprotein	0	267000000	103000000	129000000	118000000
AIPVTQYLK	P43652	AFAM_HUMAN	AFM	Afamin	0	10800000	7912000	6600000	0
ALENPQPHPGWQGTLK	P19835	CEL_HUMAN	CEL	Bile salt-activated lipase	0	12500000	11700000	11500000	8818000
ALGHLDLSGNR	P02750	A2GL_HUMAN	LRG1	Leucine-rich alpha-2-glycoprotein	0	8036000	7899000	0	5467000
ALMSPAGmLR	O75144	ICOSL_HUMAN	ICOSLG	ICOS ligand	0	6000000	11500000	12500000	0
ALQATVGNSYK	P11279	LAMP1_HUMAN	LAMP1	Lysosome-associated membrane glycoprotein 1	0	13300000	11600000	8441500	8866000
APDLQDLPWQVK	P22891	PROZ_HUMAN	PROZ	Vitamin K-dependent protein Z	0	0	1544750	2164000	4015000
APQLRETLLQDFR	P02760	AMBP_HUMAN	AMBP	Protein AMBP	0	6951000	6213000	10000000	36900000
AQGFTEDTIVFLPQTDKcmTEQ	P41222	PTGDS_HUMAN	PTGDS	Prostaglandin-H2 D-isomerase	0	9427000	6994000	12600000	0
AQYEEIAQR	P35908	K22E_HUMAN	KRT2	Keratin, type II cytoskeletal 2 epidermal	0	11500000	12600000	9740000	15200000
AREDIFmETLK	P25311	ZA2G_HUMAN	AZGP1	Zinc-alpha-2-glycoprotein	0	0	19000000	10300000	21400000
ASGLGDHcEDINEcLEDK	Q14766	LTBP1_HUMAN	LTBP1	Latent-transforming growth factor beta-binding protein 1	0	9170000	0	10500000	18000000
ASLQHGQAAEKGPHR	Q6UWH4	F198B_HUMAN	FAM198B	Protein FAM198B	0	1177000	474600	583000	278000
ATATScRPcPcPYIDASR	P98160	PGBM_HUMAN	HSPG2	Basement membrane-specific heparan sulfate proteoglycan core protein	0	11400000	21600000	23700000	28800000
ATLKDSGSYFcR	P08637	FCG3A_HUMAN	FCGR3A	Low affinity immunoglobulin gamma Fc region receptor III-A	0	38400000	10300000	9421000	0
ATPQHTVSFTcESHGFSPR	P78324	SHPS1_HUMAN	SIRPA	Tyrosine-protein phosphatase non-receptor type substrate 1, Signal-regulatory protein beta-1 isoform 3	0	24600000	64200000	33100000	97800000
AWNYELPATNYETQDSHK	O43490	PROM1_HUMAN	PROM1	Prominin-1	0	5229000	6646000	5229000	9041000
ccHccLLGR	P23142	FBLN1_HUMAN	FBLN1	Fibulin-1	0	6245000	4682000	3605000	5774000
cDPGWEGLHcER	Q6UY11	DLK2_HUMAN	DLK2	Protein delta homolog 2	0	0	11800000	10900000	18700000
cFDETRYEYLEGGDR	Q04756	HGFA_HUMAN	HGFAC	Hepatocyte growth factor activator	0	0	8258000	6156000	12100000
cGLVPVLAENYK	P02788	TRFL_HUMAN	LTF	Lactotransferrin	0	5821000	6474000	5140500	8267000
cHcSPGYVAEAGPPHcTAK	Q14767	LTBP2_HUMAN	LTBP2	Latent-transforming growth factor beta-binding protein 2	0	37200000	21300000	23800000	26400000
cHLSPEKNAEDMEVR	Q8WVV5	BT2A2_HUMAN	BTN2A2	Butyrophilin subfamily 2 member A2	0	32500000	26900000	19500000	12400000
cIQMWFDPAQGNPNEEVAR	P15328	FOLR1_HUMAN	FOLR1	Folate receptor alpha	0	4025000	3357000	5744000	22600000
cIYYKPPK	Q6GTX8	LAIR1_HUMAN	LAIR1	Leukocyte-associated immunoglobulin-like receptor 1	0	48600000	31900000	37000000	0
cLAENAGDVAFVK	P02788	TRFL_HUMAN	LTF	Lactotransferrin	0	7513000	8003000	5004000	8088000
cLEALKPGNcGEYVVR	Q2UY09	COSA1_HUMAN	COL28A1	Collagen alpha-1(XXVIII) chain	0	26000000	0	9605000	35400000
cQEEVSHIPAVHPGSFRPK	P04233	HG2A_HUMAN	CD74	HLA class II histocompatibility antigen gamma chain	0	19125000	25300000	22900000	28300000
cQLDVLLPEPNcPAPR	P48745	NOV_HUMAN	NOV	Protein NOV homolog	0	7702000	10152750	9709000	23200000
cQLQVQGEPPEVHWLR	P30530	UFO_HUMAN	AXL	Tyrosine-protein kinase receptor UFO	0	8763000	4906000	16300000	303000000
cScHGHSEAcEPETGAcQGcQHHTEGPR	P98160	PGBM_HUMAN	HSPG2	Basement membrane-specific heparan sulfate proteoglycan core protein	0	2387000	3985000	3291000	2654000
cSGPGLPLYTLHSSVNDK	P27487	DPP4_HUMAN	DPP4	Dipeptidyl peptidase 4	0	3947000	3736750	0	11000000
cSGTIYAEEEGQETMKGR	Q6UXG3	CLM9_HUMAN	CD300LG	CMRF35-like molecule 9	0	14700000	21000000	15400000	25900000
cSWTAITHK	O60494	CUBN_HUMAN	CUBN	Cubilin	0	5374000	4511000	3549000	4846000
cVcPVSNAMcR	Q12805	FBLN3_HUMAN	EFEMP1	EGF-containing fibulin-like extracellular matrix protein 1	0	9523000	11100000	12400000	10200000
cVLFPYGGcQGNGNKFYSEKEcR	P02760	AMBP_HUMAN	AMBP	Protein AMBP	0	156000000	81700000	89500000	260000000
cVNHYGGYLcLPK	Q12805	FBLN3_HUMAN	EFEMP1	EGF-containing fibulin-like extracellular matrix protein 1	0	14700000	21200000	8975000	0
cWKFEHcNFNDVTTR	P13987	CD59_HUMAN	CD59	CD59 glycoprotein	0	97100000	39800000	67000000	306000000
cYTcKEPMTSAScR	P55000	SLUR1_HUMAN	SLURP1	Secreted Ly-6/uPAR-related protein 1	0	21600000	22200000	17400000	44900000
cYYFSVEK	Q5KU26	COL12_HUMAN	COLEC12	Collectin-12	0	17500000	12900000	9371000	9942750
DAEEWFFTK	P02533	K1C14_HUMAN	KRT14	Keratin, type I cytoskeletal 14	0	0	8900000	8900000	26700000
DcILTcNHGNGGcQHScDDTADGPEcScHPQYK	Q9NQ36	SCUB2_HUMAN	SCUBE2	Signal peptide, CUB and EGF-like domain-containing protein 2	0	29300000	23200000	34000000	21200000
DcSDGSDELALcPQR	P98164	LRP2_HUMAN	LRP2	Low-density lipoprotein receptor-related protein 2	0	4026000	6338000	0	9675000
DcSIALPYVcK	Q9UBG0	MRC2_HUMAN	MRC2	C-type mannose receptor 2	0	3052000	1947000	0	4736000
DcTLTcNYGNGGcQHScEDTDTGPTcGcHQK	Q8IWY4	SCUB1_HUMAN	SCUBE1	Signal peptide, CUB and EGF-like domain-containing protein 1	0	0	13200000	8375000	20300000
DFRPLKDSR	Q9BY67	CADM1_HUMAN	CADM1	Cell adhesion molecule 1	0	20100000	9516000	8437000	5900000
DFTcVHQALK	P05155	IC1_HUMAN	SERPING1	Plasma protease C1 inhibitor	0	0	24400000	17600000	18400000
DFTFDLYR	P05154	IPSP_HUMAN	SERPINA5	Plasma serine protease inhibitor	0	13300000	11250000	10600000	21100000
DGDNNLAQQLAVLcGR	O60494	CUBN_HUMAN	CUBN	Cubilin	0	7425000	10600000	0	19100000
DGKPLALQPGR	Q8WZ75	ROBO4_HUMAN	ROBO4	Roundabout homolog 4	0	8155000	6365000	4966000	0
DILTLR	P10253	LYAG_HUMAN	GAA	Lysosomal alpha-glucosidase	0	9125000	13800000	22700000	0
DKATFGcHDGYSLDGPEEIEcTK	P02749	APOH_HUMAN	APOH	Beta-2-glycoprotein 1	0	3541000	2.78803e+07	2.78803e+07	80100000
DLKWWELR	P01133	EGF_HUMAN	EGF	Pro-epidermal growth factor	0	2781000	3728000	0	14100000
DLLLPQPDLR	P02750	A2GL_HUMAN	LRG1	Leucine-rich alpha-2-glycoprotein	0	11700000	12400000	12500000	9150000
DPPQYPVVPVHLDRII	P10153	RNAS2_HUMAN	RNASE2	Non-secretory ribonuclease	0	0	3834000	9333500	33500000
DQRRDPPQYPVVPVHLDR	P10153	RNAS2_HUMAN	RNASE2	Non-secretory ribonuclease	0	55800000	41500000	32200000	30100000
DSDIIEDVMVK	O94919	ENDD1_HUMAN	ENDOD1	Endonuclease domain-containing 1 protein	0	12500000	7435000	8982000	21300000
DSQEEEKTEALTSAK	P06396	GELS_HUMAN	GSN	Gelsolin	0	4986000	10900000	9044000	0
DTYHPMSEYPTYHTHGR	P15941	MUC1_HUMAN	MUC1	Mucin-1	0	28500000	27100000	22500000	13000000
DVDGAYMTK	P04264	K2C1_HUMAN	KRT1	Keratin, type II cytoskeletal 1	0	6833000	0	4840000	10200000
DVTIFDK	P98164	LRP2_HUMAN	LRP2	Low-density lipoprotein receptor-related protein 2	0	6350000	12700000	6350000	6350000
EAcNAWLQK	Q9NZP8	C1RL_HUMAN	C1RL	Complement C1r subcomponent-like protein	0	17400000	19400000	12400000	17000000
EAEPLVDIR	Q9H8L6	MMRN2_HUMAN	MMRN2	Multimerin-2	0	3784000	22100000	14500000	0
EDcKYIVVEK	P08118	MSMB_HUMAN	MSMB	Beta-microseminoprotein	0	5545250	9581000	12600000	0
EDLSPSITQR	P14543	NID1_HUMAN	NID1	Nidogen-1	0	83200000	101000000	60600000	124000000
EDQYHYLLDR	P05154	IPSP_HUMAN	SERPINA5	Plasma serine protease inhibitor	0	5349000	10000000	9416000	11000000
[truncated: 1,014 more rows]

## Sheet: ProteoSpin Normal
Peptide sequence	UniprotID	UniprotAccession	Symbol	Name	Area 1	Area 2	Area 3	Area 4	Area 5
[truncated: 1,484 more rows]

[truncated: 6 more sheets: Initial urine Normal, Seppro IgY14 CKD, ProteoPrep CKD, SpinTrap CKD, ProteoSpin CKD, Initial urine CKD]
