# Supplementary material for: Comparison of Depletion Strategies for the Enrichment of Low-Abundance Proteins in Urine
Source: PLoS One. 2015 Jul 24;10(7):e0133773. doi: 10.1371/journal.pone.0133773 (PMC4514849; doi:10.1371/journal.pone.0133773)
Supplement: S2 Table — (XLSX) [file pone.0133773.s002.xlsx]

## Sheet: Normal
Kit names	# Proteins	UniprotID	Protein Name	Uniprot Accession	Depletion target [X] or Putative depletion target [XX]	Average Abundance Seppro IgY14	Average Abundance ProteoPrep	Average Abundance SpinTrap	Average Abundance ProteoSpin	Average Abundance Total urine	Protein Sequence Coverage [%] Seppro IgY14	Protein Sequence Coverage [%] ProteoPrep	Protein Sequence Coverage [%] SpinTrap	Protein Sequence Coverage [%] ProteoSpin	Protein Sequence Coverage [%] Total urine
ProteoPrep ProteoSpin Seppro IgY14 SpinTrap Total urine	205	P01009	Alpha-1-antitrypsin	A1AT_HUMAN	X	121	4931.86	1120	1324.89	6580	6.69856	40.6699	25.5981	19.6172	47.3684
		P01857	Ig gamma-1 chain C region	IGHG1_HUMAN	X	6510	29262	23400	165350	111000	22.695	22.2579	19.5265	20.9091	23.8902
		P01876	Ig alpha-1 chain C region	IGHA1_HUMAN	X	920	7540.29	4820	26214.4	16800	32.2946	27.7734	15.6722	21.2948	35.0609
		P02671	Fibrinogen alpha chain	FIBA_HUMAN	X	2440	2991.33	2660	6088.68	4120	5.08083	5.08083	4.50346	2.42494	10.2771
		P02763	Alpha-1-acid glycoprotein 1	A1AG1_HUMAN	X	448	7124.92	18100	1550.36	10700	11.9403	33.3333	19.9005	8.95522	40.796
		P02768	Serum albumin	ALBU_HUMAN	X	4100	748.128	5600	77115.4	140000	40.2299	26.7652	18.2266	50.9031	80.1314
		P02787	Serotransferrin	TRFE_HUMAN	X	205	6191.38	5640	12640.8	5380	5.58739	52.149	47.5645	53.2951	56.1605
		P19652	Alpha-1-acid glycoprotein 2	A1AG2_HUMAN	X	333	5316.86	9960	660.322	9070	9.95025	24.3781	15.9204	9.95025	31.3433
		P00751	Complement factor B	CFAB_HUMAN	XX	327	212.924	209	869.929	348	6.93717	10.2094	1.43979	1.43979	12.4346
		P05090	Apolipoprotein D	APOD_HUMAN	XX	3760	23861.8	6210	89378.5	60000	39.1534	41.2698	39.1534	42.328	40.2116
		P08519	Apolipoprotein(a)	APOA_HUMAN	XX	938	529.238	1930	2311.02	478	8.289	0.784314	18.184	8.289	18.492
		P0C0L4	Complement C4-A	CO4A_HUMAN	XX	230	196.634	66.5	541.981	791	0.860092	1.77752	0.860092	0.860092	0.860092
		P10643	Complement component C7	CO7_HUMAN	XX	770	758.388	1290	3136.96	255	7.94781	7.94781	9.01542	10.3203	6.76157
		A6NI73	Leukocyte immunoglobulin-like receptor subfamily A member 5	LIRA5_HUMAN		32.5	189.278	124	135.818	155	4.34783	9.699	9.699	4.34783	9.699
		O00187	Mannan-binding lectin serine protease 2	MASP2_HUMAN		5130	11595.1	11100	17820.1	17000	7.28863	7.87172	7.87172	7.87172	7.87172
		O00391	Sulfhydryl oxidase 1	QSOX1_HUMAN		546	445.372	1650	780.093	879	1.65563	8.27815	2.142	8.27815	13.5762
		O00468	Agrin	AGRIN_HUMAN		142	245.975	236	341.843	326	3.03178	4.44988	1.46699	0.782396	5.03667
		O00533	Neural cell adhesion molecule L1-like protein	CHL1_HUMAN		110	265.681	79.5	200.192	150	5.39216	17.5654	0.898693	1.79739	11.4379
		O00584	Ribonuclease T2	RNT2_HUMAN		146	142.184	142	301.642	60.7	9.766	9.766	9.766	8.984	3.906
		O00592	Podocalyxin	PODXL_HUMAN		364	238.633	424	371.051	287	3.80228	3.80228	3.80228	3.80228	5.51331
		O43291	Kunitz-type protease inhibitor 2	SPIT2_HUMAN		347	398.232	1220	792.605	403	3.96825	3.96825	3.96825	8.73016	3.96825
		O43653	Prostate stem cell antigen	PSCA_HUMAN		2480	1255.27	1690	1261.62	1580	24.5614	24.5614	24.5614	24.5614	24.5614
		O60494	Cubilin	CUBN_HUMAN		826	884.483	618	1947.02	3080	8.19763	11.0682	4.16782	8.74965	15.0428
		O75144	ICOS ligand	ICOSL_HUMAN		1400	610.023	273	98.9302	1380	12.2977	12.2977	12.2977	3.23625	17.4757
		O75594	Peptidoglycan recognition protein 1	PGRP1_HUMAN		2200	1303.42	1340	3481.75	5320	27.551	27.551	31.6327	27.551	43.3673
		O75882	Attractin	ATRN_HUMAN		1460	1145.6	1250	2526.31	1150	14.2757	17.0749	11.3366	13.226	17.3548
		O76076	WNT1-inducible-signaling pathway protein 2	WISP2_HUMAN		1280	369.778	169	381.219	96.8	18	18	17.6	17.6	11.2
		O94919	Endonuclease domain-containing 1 protein	ENDD1_HUMAN		1060	969.432	850	66.0152	606	20.4	20.6	15.6	5.4	14
		O95967	EGF-containing fibulin-like extracellular matrix protein 2	FBLN4_HUMAN		224	485.482	333	261.471	104	3.83747	3.83747	3.83747	6.54628	6.32054
		P00450	Ceruloplasmin	CERU_HUMAN		261	844.597	199	3051.84	1710	10.0469	19.7183	6.47887	21.9718	27.4178
		P00734	Prothrombin	THRB_HUMAN		31800	35224.7	28800	33916.7	23200	16.5595	16.5595	16.5595	16.881	21.0611
		P00747	Plasminogen	PLMN_HUMAN		620	614.64	404	2046.09	926	4.44444	20.3704	6.66667	18.2716	25.679
		P00918	Carbonic anhydrase 2	CAH2_HUMAN		83	94.0516	45.1	139.64	124	7.30769	7.30769	3.46154	7.30769	3.84615
		P01011	Alpha-1-antichymotrypsin	AACT_HUMAN		575	743.365	174	1944.02	758	21.2766	22.2222	4.01891	14.4208	24.8227
		P01034	Cystatin-C	CYTC_HUMAN		1270	802.258	194	1493.55	2530	30.8219	30.8219	19.1781	19.1781	30.8219
		P01042	Kininogen-1	KNG1_HUMAN		55500	46894	6910	76749.1	65800	28.2609	32.2981	23.7578	29.6584	46.4286
		P01133	Pro-epidermal growth factor	EGF_HUMAN		2600	8978.05	2570	14154.8	12800	18.6106	27.187	14.4082	24.7856	31.3036
		P01589	Interleukin-2 receptor subunit alpha	IL2RA_HUMAN		378	189.394	427	830.483	107	4.41176	4.41176	4.41176	4.41176	4.41176
		P01833	Polymeric immunoglobulin receptor	PIGR_HUMAN		4210	4305.36	2350	11475.1	8160	23.2984	22.644	21.0733	23.2984	32.7225
		P02749	Beta-2-glycoprotein 1	APOH_HUMAN		531	3244.57	749	2991.23	4150	21.4493	26.9565	21.4493	26.9565	49.5652
		P02750	Leucine-rich alpha-2-glycoprotein	A2GL_HUMAN		137	266.724	137	1210.1	904	5.76369	14.121	8.93372	15.8501	34.0058
		P02751	Fibronectin	FINC_HUMAN		628	1736.85	1790	1653.58	1630	4.16136	6.33831	4.58599	4.58599	6.2845
		P02760	Protein AMBP	AMBP_HUMAN		375000	300143	390000	213019	190000	58.5227	62.5	55.1136	54.2614	58.2386
		P02765	Alpha-2-HS-glycoprotein	FETUA_HUMAN		1730	3366.91	287	5088.62	6440	12.2616	22.3433	11.4441	14.9864	45.5041
		P02774	Vitamin D-binding protein	VTDB_HUMAN		1350	1043.37	949	2079.15	1710	23.2068	30.8017	12.6582	15.6118	42.4051
		P02790	Hemopexin	HEMO_HUMAN		854	3492.44	4020	3604.65	3130	22.5108	45.4545	20.7792	22.9437	43.5065
		P04004	Vitronectin	VTNC_HUMAN		773	1218.56	1020	1540.41	2040	15.6904	22.1757	12.5523	10.0418	22.1757
		P04156	Major prion protein	PRIO_HUMAN		1120	2298.27	1190	4149.28	1510	4.74308	4.74308	4.74308	4.74308	4.74308
		P04217	Alpha-1B-glycoprotein	A1BG_HUMAN		171	3531.12	1060	404.153	2490	2.22222	22.2222	13.7374	3.43434	37.1717
		P04264	Keratin, type II cytoskeletal 1	K2C1_HUMAN		8500	1234.61	3670	5186.84	3770	48.1366	30.1242	28.2609	37.5776	39.441
		P04745	Alpha-amylase 1	AMY1_HUMAN		2490	1557.41	514	543.92	917	8.02348	9.00196	6.84932	6.84932	6.45793
		P04746	Pancreatic alpha-amylase	AMYP_HUMAN		21200	11781.7	6830	13817.8	3340	31.3112	38.5519	27.593	23.092	18.0039
		P05067	Amyloid beta A4 protein	A4_HUMAN		192	527.625	550	24.5842	155	1.688	4.93506	4.54545	1.68831	2.46753
		P05154	Plasma serine protease inhibitor	IPSP_HUMAN		869	877.685	309	3094.25	3780	31.2808	31.0345	16.7488	28.0788	35.7143
		P05155	Plasma protease C1 inhibitor	IC1_HUMAN		1980	2698.6	407	5571.41	4330	20.8	29.4	13	26.4	24.6
		P05451	Lithostathine-1-alpha	REG1A_HUMAN		547	160.275	676	2817.8	843	6.62651	15.6627	14.4578	12.6506	39.1566
		P06396	Gelsolin	GELS_HUMAN		1780	1798.12	388	2216.64	3180	13.2695	13.1327	3.83037	13.1327	32.5581
		P06865	Beta-hexosaminidase subunit alpha	HEXA_HUMAN		318	165.27	416	356.142	213	3.96975	6.04915	1.89036	1.89036	3.40265
		P06870	Kallikrein-1	KLK1_HUMAN		20900	13563.5	7000	9179.44	8980	19.4656	30.916	10.3053	16.0305	34.3511
		P07288	Prostate-specific antigen	KLK3_HUMAN		5660	3614.57	947	9274.11	5330	26.4706	23.5294	8.82353	26.4706	47.8992
		P07602	Prosaposin	SAP_HUMAN		1250	5900.06	3250	6655.38	4620	4.77099	13.9313	8.58779	8.20611	11.4504
		P07711	Cathepsin L1	CATL1_HUMAN		230	399.117	288	316.349	69.7	7.80781	12.012	4.2042	4.2042	4.2042
		P07858	Cathepsin B	CATB_HUMAN		491	678.939	450	1046.64	916	6.19469	14.4543	8.55457	8.25959	15.9292
		P07911	Uromodulin	UROM_HUMAN		31100	57089.4	41000	70550.3	83400	30.9064	31.6493	30.9064	29.5691	42.0505
		P07996	Thrombospondin-1	TSP1_HUMAN		468	217.766	395	316.521	287	3.07692	4.10256	3.07692	2.22222	2.22222
		P07998	Ribonuclease pancreatic	RNAS1_HUMAN		51400	22707.5	49400	44649.7	25000	43.5897	35.2564	25	43.5897	43.5897
		P08174	Complement decay-accelerating factor	DAF_HUMAN		3410	2730.83	6040	7869.4	2610	23.1818	28.6364	20.2273	18.1818	25.6818
		P08185	Corticosteroid-binding globulin	CBG_HUMAN		448	507.39	129	609.926	531	3.20988	5.67901	3.20988	3.20988	11.6049
		P08294	Extracellular superoxide dismutase [Cu-Zn]	SODE_HUMAN		1140	1394.84	271	1961.33	1050	20.4167	30.4167	15	20.4167	30.4167
		P08571	Monocyte differentiation antigen CD14	CD14_HUMAN		2220	2323.82	374	3762.7	5790	28.5333	38.9333	17.3333	20	38.9333
		P08582	Melanotransferrin	TRFM_HUMAN		242	196.524	196	570.901	160	11.2466	17.6152	5.28455	12.0596	19.7832
		P08637	Low affinity immunoglobulin gamma Fc region receptor III-A	FCG3A_HUMAN		925	822.14	556	1435.49	223	17.7165	8.26772	12.9921	17.7165	3.93701
		P09564	T-cell antigen CD7	CD7_HUMAN		2160	2843.51	248	291.797	2110	9.58333	9.58333	9.58333	9.58333	9.58333
		P09603	Macrophage colony-stimulating factor 1	CSF1_HUMAN		2900	1659.17	3140	2535.17	1470	12.5571	8.90411	6.16438	6.16438	10.274
		P09668	Pro-cathepsin H	CATH_HUMAN		357	155.738	610	829.887	487	8.95522	8.95522	3.8806	8.95522	8.95522
		P0CG48	Polyubiquitin-C	UBC_HUMAN		1380	492.579	896	740.012	218	60.438	36.788	57.81	57.81	45.985
		P10153	Non-secretory ribonuclease	RNAS2_HUMAN		26600	11388.9	17700	12361.2	11600	22.9814	22.9814	22.9814	22.9814	21.7391
		P10253	Lysosomal alpha-glucosidase	LYAG_HUMAN		3420	2671.66	1700	2373.15	3440	24.0546	22.6891	14.0756	15.1261	22.479
		P10451	Osteopontin	OSTP_HUMAN		23000	21532.1	41200	124244	56700	44.5993	44.5993	28.223	35.5401	39.7213
		P10909	Clusterin	CLUS_HUMAN		670	1987.99	467	4799	4360	21.6036	28.9532	16.4811	26.2806	30.2895
		P12109	Collagen alpha-1(VI) chain	CO6A1_HUMAN		1650	1545.51	486	3846.69	2200	16.7315	15.1751	9.8249	11.1868	20.8171
		P12273	Prolactin-inducible protein	PIP_HUMAN		77.9	99.127	162	405.999	240	7.53425	24.6575	11.6438	7.53425	32.8767
		P12830	Cadherin-1	CADH1_HUMAN		5870	5487.39	6110	3818.79	1620	11.5646	12.585	10.8844	9.41043	17.8005
		P13473	Lysosome-associated membrane glycoprotein 2	LAMP2_HUMAN		520	245.707	2430	166.076	579	1.95122	1.95122	1.95122	1.95122	4.87805
		P13598	Intercellular adhesion molecule 2	ICAM2_HUMAN		378	735	187	399.426	461	6.18182	3.63636	3.63636	6.18182	9.45455
		P13645	Keratin, type I cytoskeletal 10	K1C10_HUMAN		6990	593.655	2790	3435.38	1610	26.3699	13.5274	21.2329	20.7192	40.9247
		P13727	Bone marrow proteoglycan	PRG2_HUMAN		1500	1043.55	1640	3425.72	947	9.00901	8.55856	8.55856	8.55856	35.5856
		P13987	CD59 glycoprotein	CD59_HUMAN		13600	38311.6	50300	8330.5	18800	21.875	28.125	28.125	21.875	18.75
		P14151	L-selectin	LYAM1_HUMAN		353	176.595	192	488.775	186	11.4286	4.67532	11.4286	11.4286	4.67532
		P14384	Carboxypeptidase M	CBPM_HUMAN		677	391.665	413	695.058	526	18.5102	14.8984	10.6095	10.6095	24.605
		P14543	Nidogen-1	NID1_HUMAN		2460	1466.2	1110	1451.67	1860	1.12269	4.00962	1.12269	1.12269	6.09463
		P15144	Aminopeptidase N	AMPN_HUMAN		250	274.715	36.8	455.483	1150	8.9969	15.4085	0.723888	8.79007	32.2647
		P15151	Poliovirus receptor	PVR_HUMAN		1440	824.002	368	1441.12	1200	14.0306	16.3265	14.0306	16.3265	16.3265
		P15289	Arylsulfatase A	ARSA_HUMAN		724	855.889	339	40.3262	955	7.07269	21.0216	7.07269	2.55403	25.3438
		P15309	Prostatic acid phosphatase	PPAP_HUMAN		1100	2151.34	239	3031.2	5740	3.82775	24.1627	3.82775	10.5263	33.2536
		P15328	Folate receptor alpha	FOLR1_HUMAN		855	695.908	616	1929.98	1600	31.5175	31.5175	31.1284	31.5175	23.7354
		P15941	Mucin-1	MUC1_HUMAN		1900	786.627	919	751.074	978	25.6522	18.2609	25.6522	20.8696	18.2609
		P16070	CD44 antigen	CD44_HUMAN		18800	12069.3	12700	1758.1	13000	7.4124	8.49057	8.49057	1.34771	7.4124
		P17936	Insulin-like growth factor-binding protein 3	IBP3_HUMAN		131	228.728	103	413.712	188	12.0275	14.7766	5.84192	12.0275	12.0275
		P19022	Cadherin-2	CADH2_HUMAN		1090	939.261	678	403.802	688	11.6998	11.0375	4.08389	3.20088	11.479
		P19835	Bile salt-activated lipase	CEL_HUMAN		125	131.619	104	421.085	345	2.15633	6.87332	2.15633	6.06469	16.0377
		P20138	Myeloid cell surface antigen CD33	CD33_HUMAN		287	228.885	166	126.1	99.6	5.49451	5.49451	5.49451	5.49451	5.49451
		P20827	Ephrin-A1	EFNA1_HUMAN		207	341.771	129	516.264	224	4.37158	4.37158	4.37158	4.37158	4.37158
		P21810	Biglycan	PGS1_HUMAN		253	116.77	289	342.899	114	2.71739	6.52174	2.71739	2.71739	6.79348
		P21926	CD9 antigen	CD9_HUMAN		513	313.104	494	370.878	643	9.64912	9.64912	4.38596	5.26316	10.9649
		P22352	Glutathione peroxidase 3	GPX3_HUMAN		864	469.892	307	164.374	533	20.7965	20.7965	6.19469	6.19469	24.7788
		P22792	Carboxypeptidase N subunit 2	CPN2_HUMAN		888	890.848	159	1455.19	1050	12.4771	19.0826	8.44037	12.4771	20.367
		P22891	Vitamin K-dependent protein Z	PROZ_HUMAN		92.1	191.285	16.4	250.614	762	8.53081	17.7725	2.8436	13.981	20.6161
		P24855	Deoxyribonuclease-1	DNAS1_HUMAN		5020	3934.07	772	157.483	6860	29.4326	29.4326	19.5035	11.7021	29.4326
		P25311	Zinc-alpha-2-glycoprotein	ZA2G_HUMAN		7460	9747.49	20300	10236.1	18100	51.0067	60.4027	51.3423	40.2685	60.0671
		P26842	CD27 antigen	CD27_HUMAN		1650	2059.89	2360	6029.17	824	5.38462	26.5385	26.5385	28.8462	16.1538
		P26992	Ciliary neurotrophic factor receptor subunit alpha	CNTFR_HUMAN		813	357.752	604	699.497	790	6.45161	11.2903	8.87097	8.87097	26.3441
		P27487	Dipeptidyl peptidase 4	DPP4_HUMAN		91.1	38.9447	52.6	374.134	595	3.5248	2.21932	3.65535	8.22454	17.8851
		P28799	Granulins	GRN_HUMAN		523	1878.45	211	915.181	2400	10.9612	13.6594	5.22766	6.914	13.3221
		P30530	Tyrosine-protein kinase receptor UFO	UFO_HUMAN		8000	5004.53	10200	441.467	3290	8.61298	7.38255	7.94183	3.02013	9.17226
		P35527	Keratin, type I cytoskeletal 9	K1C9_HUMAN		3160	686.421	1310	3708.69	1290	24.3981	18.138	16.3724	18.6196	31.1396
		P35555	Fibrillin-1	FBN1_HUMAN		726	1255.41	1770	1993.18	699	4.63253	7.31452	7.00104	5.43365	3.69209
		P35908	Keratin, type II cytoskeletal 2 epidermal	K22E_HUMAN		2270	169.593	320	534.632	666	21.9092	8.76369	13.1455	18.3099	18.1534
		P39059	Collagen alpha-1(XV) chain	COFA1_HUMAN		1000	1608.7	231	955.229	1760	2.23343	3.17003	1.72911	1.72911	5.11527
		P41222	Prostaglandin-H2 D-isomerase	PTGDS_HUMAN		18800	42690.6	13100	12495.1	43100	28.9474	32.1053	35.7895	32.1053	36.8421
		P43121	Cell surface glycoprotein MUC18	MUC18_HUMAN		664	385.248	342	715.003	263	15.0155	14.5511	5.88235	10.8359	7.89474
		P43251	Biotinidase	BTD_HUMAN		507	152.56	130	153.788	454	5.87156	8.25688	5.87156	1.83486	10.8257
		P49747	Cartilage oligomeric matrix protein	COMP_HUMAN		232	247.884	162	539.698	416	1.71731	7.00132	9.64333	1.71731	3.83091
		P50895	Basal cell adhesion molecule	BCAM_HUMAN		282	226.234	137	30.3839	210	7.48408	13.3758	8.12102	2.07006	4.29936
		P51884	Lumican	LUM_HUMAN		557	399.734	199	409.727	249	16.568	18.9349	10.9467	13.9053	18.6391
		P53634	Dipeptidyl peptidase 1	CATC_HUMAN		179	234.953	138	642.663	303	1.728	12.095	1.728	1.728	9.719
		P54710	Sodium/potassium-transporting ATPase subunit gamma	ATNG_HUMAN		249	200.461	93	72.994	328	21.875	21.875	21.875	21.875	21.875
		P55000	Secreted Ly-6/uPAR-related protein 1	SLUR1_HUMAN		1340	543.864	233	1151.58	1280	37.8641	37.8641	13.5922	13.5922	24.2718
		P55290	Cadherin-13	CAD13_HUMAN		1900	4258.27	1950	3930.06	2130	34.8571	38.8571	29.7143	26.8571	38.8571
		P60022	Beta-defensin 1	DEFB1_HUMAN		3210	518.818	140	6476.82	7040	33.8235	33.8235	33.8235	33.8235	33.8235
		P60709	Actin, cytoplasmic 1	ACTB_HUMAN		766	518.851	478	1365.17	1130	13.8667	20.2667	20.2667	16.8	32.2667
		P61769	Beta-2-microglobulin	B2MG_HUMAN		383	34.2352	52.9	391.501	574	8.40336	19.3277	8.40336	19.3277	35.2941
		P61916	Epididymal secretory protein E1	NPC2_HUMAN		250	347.243	338	794.844	493	17.2185	17.2185	10.596	17.2185	17.2185
		P68871	Hemoglobin subunit beta	HBB_HUMAN		201	389.045	120	1429.78	1530	17.0068	53.7415	14.966	29.932	62.585
		P69905	Hemoglobin subunit alpha	HBA_HUMAN		339	131.713	145	1270.38	1410	10.5634	21.831	10.5634	10.5634	34.507
		P80370	Protein delta homolog 1	DLK1_HUMAN		381	154.182	1080	1707.46	269	2.58065	2.58065	2.58065	2.58065	2.58065
		P98095	Fibulin-2	FBLN2_HUMAN		912	1793.67	601	1904.95	1740	4.22297	4.22297	4.22297	3.29392	3.29392
		P98160	Basement membrane-specific heparan sulfate proteoglycan core protein	PGBM_HUMAN		6120	6569.98	1210	2384.56	5260	8.42633	11.2958	7.26486	6.58164	8.5402
		P98164	Low-density lipoprotein receptor-related protein 2	LRP2_HUMAN		434	893.027	639	1756.62	1580	3.24382	10.2041	5.49946	6.4232	12.3953
		P98172	Ephrin-B1	EFNB1_HUMAN		101	219.102	175	314.472	129	5.78035	21.3873	8.95954	6.93642	6.93642
		Q01459	Di-N-acetylchitobiase	DIAC_HUMAN		1260	747.906	934	391.97	674	17.1429	20.2597	15.5844	6.49351	24.6753
		Q02487	Desmocollin-2	DSC2_HUMAN		240	444.132	90.2	513.461	386	6.37544	14.1677	3.77804	6.72963	10.7438
		Q03403	Trefoil factor 2	TFF2_HUMAN		5810	3894.38	11100	1595.93	2580	23.2558	23.2558	23.2558	22.4806	22.4806
		Q07507	Dermatopontin	DERM_HUMAN		458	243.304	754	1143.07	289	5.47264	9.45274	5.47264	5.47264	9.45274
		Q08380	Galectin-3-binding protein	LG3BP_HUMAN		4450	3942.04	3400	8688.24	6370	21.8803	32.3077	17.094	23.4188	36.7521
		Q12805	EGF-containing fibulin-like extracellular matrix protein 1	FBLN3_HUMAN		688	1090.29	667	3350.47	2140	26.3692	41.5822	15.6187	32.86	41.5822
		Q12841	Follistatin-related protein 1	FSTL1_HUMAN		121	65.2933	136	323.211	9.01	7.46753	9.09091	2.5974	6.16883	2.5974
		Q12907	Vesicular integral-membrane protein VIP36	LMAN2_HUMAN		4410	9576.77	1820	6300.72	8620	19.9438	42.6966	12.3596	16.0112	54.2135
		Q12913	Receptor-type tyrosine-protein phosphatase eta	PTPRJ_HUMAN		477	247.556	384	183.744	159	6.43231	4.63725	5.16081	1.04712	1.94465
		Q13201	Multimerin-1	MMRN1_HUMAN		1520	967.067	1790	131.37	960	1.62866	1.62866	1.62866	1.05863	1.05863
		Q13477	Mucosal addressin cell adhesion molecule 1	MADCA_HUMAN		1830	732.371	840	689.974	942	5.08475	11.5254	5.08475	5.08475	5.08475
		Q13510	Acid ceramidase	ASAH1_HUMAN		230	236.609	317	1127.07	735	5.39846	5.39846	7.45501	9.76864	18.509
		Q14332	Frizzled-2	FZD2_HUMAN		178	264.478	63.4	183.455	123	1.41593	1.41593	1.41593	1.41593	1.41593
		Q14624	Inter-alpha-trypsin inhibitor heavy chain H4	ITIH4_HUMAN		1770	3232.14	440	1690.06	7790	3.76344	8.17204	4.19355	4.4086	13.4409
		Q14767	Latent-transforming growth factor beta-binding protein 2	LTBP2_HUMAN		480	227.921	838	298.451	214	2.41625	1.86711	1.0983	2.30643	4.55794
		Q14982	Opioid-binding protein/cell adhesion molecule	OPCM_HUMAN		424	340.608	339	106.936	276	13.1579	18.4211	13.1579	6.57895	21.7105
		Q15828	Cystatin-M	CYTM_HUMAN		1770	1199.72	323	2543.07	826	21.4765	21.4765	21.4765	21.4765	21.4765
		Q16270	Insulin-like growth factor-binding protein 7	IBP7_HUMAN		7130	5738.72	2350	5529.43	10700	39.0071	46.0993	31.2057	35.1064	51.0638
		Q16651	Prostasin	PRSS8_HUMAN		1660	571.418	1320	1201.29	1620	4.08163	4.08163	4.08163	4.08163	4.08163
		Q16769	Glutaminyl-peptide cyclotransferase	QPCT_HUMAN		127	346.727	381	3574.72	3210	9.9723	9.14127	9.9723	15.2355	47.0914
		Q5VW32	BRO1 domain-containing protein BROX	BROX_HUMAN		179	44.5823	94.6	118.432	213	2.6764	2.6764	2.6764	2.6764	2.6764
		Q6EMK4	Vasorin	VASN_HUMAN		2510	4620.71	1140	2889.08	11200	12.1842	13.8187	9.50966	9.50966	18.5736
		Q6UVK1	Chondroitin sulfate proteoglycan 4	CSPG4_HUMAN		130	583.96	128	1110.67	735	1.24892	1.72265	1.72265	1.63652	2.49785
		Q6UXB8	Peptidase inhibitor 16	PI16_HUMAN		846	592.556	843	1355.6	699	6.69546	8.85529	6.69546	6.69546	8.85529
		Q6UXG3	CMRF35-like molecule 9	CLM9_HUMAN		1920	1271.96	1090	1675.42	1280	13.253	12.9518	7.53012	13.253	10.241
		Q7Z3B1	Neuronal growth regulator 1	NEGR1_HUMAN		220	363.075	127	94.042	228	18.6441	22.3164	8.75706	5.08475	17.7966
		Q7Z7G0	Target of Nesh-SH3	TARSH_HUMAN		274	178.976	386	730.866	259	1.5814	1.5814	1.5814	1.5814	1.5814
		Q8IWU5	Extracellular sulfatase Sulf-2	SULF2_HUMAN		1470	869.28	182	1372.52	235	1.49425	2.52874	1.49425	1.49425	1.49425
		Q8N114	Protein shisa-5	SHSA5_HUMAN		1270	2702.81	2910	281.48	1100	17.2249	17.2249	3.82775	3.34928	17.2249
		Q8N6Q3	CD177 antigen	CD177_HUMAN		248	119.52	127	188.324	120	4.119	4.119	4.119	4.119	4.119
		Q8NBJ4	Golgi membrane protein 1	GOLM1_HUMAN		1180	910.855	505	3329.86	922	33.1671	38.9027	22.6933	39.9002	31.1721
		Q8NFT8	Delta and Notch-like epidermal growth factor-related receptor	DNER_HUMAN		460	223.058	199	102.225	177	5.97015	5.97015	3.93487	3.93487	5.97015
		Q8NFZ8	Cell adhesion molecule 4	CADM4_HUMAN		1930	2567.15	1990	484.99	1580	26.8041	30.6701	28.6082	7.73196	30.4124
		Q8TDQ0	Hepatitis A virus cellular receptor 2	HAVR2_HUMAN		1870	2392.09	820	2607.41	1710	16.2791	16.2791	8.63787	8.63787	25.5814
		Q8WVN6	Secreted and transmembrane protein 1	SCTM1_HUMAN		1020	3133.21	803	834.645	2630	7.66129	14.1129	7.66129	7.66129	14.1129
		Q8WVV5	Butyrophilin subfamily 2 member A2	BT2A2_HUMAN		1470	1530.47	1300	225.004	421	15.2344	17.1875	17.1875	4.29688	4.29688
		Q8WZ75	Roundabout homolog 4	ROBO4_HUMAN		1640	2233.28	429	1405.24	3030	11.9166	14.1013	6.55412	5.46177	11.9166
		Q92820	Gamma-glutamyl hydrolase	GGH_HUMAN		749	246.825	462	876.171	461	15.7233	15.7233	6.91824	4.08805	31.1321
		Q92956	Tumor necrosis factor receptor superfamily member 14	TNR14_HUMAN		907	1198.25	2100	1747.93	837	14.1343	14.1343	18.7279	14.1343	14.1343
		Q969E1	Liver-expressed antimicrobial peptide 2	LEAP2_HUMAN		687	174.82	303	1070.29	455	15.5844	15.5844	15.5844	25.974	15.5844
		Q96AP7	Endothelial cell-selective adhesion molecule	ESAM_HUMAN		325	190.102	469	332.038	416	3.58974	10.5128	6.41026	10.5128	6.41026
		Q96FE7	Phosphoinositide-3-kinase-interacting protein 1	P3IP1_HUMAN		13600	30207.6	26800	3136.92	26000	23.5043	23.5043	23.5043	20.5128	23.5043
		Q96NY8	Nectin-4	PVRL4_HUMAN		188	425.371	107	58.696	262	14.3137	27.8431	5.88235	2.54902	18.4314
		Q96PD5	N-acetylmuramoyl-L-alanine amidase	PGRP2_HUMAN		524	844.378	197	1292.42	1790	14.6688	18.1388	6.94006	15.9306	25.5521
		Q96RW7	Hemicentin-1	HMCN1_HUMAN		712	990.897	591	2134.73	913	1.8811	2.3425	1.189	2.05856	2.18279
		Q9BRK3	Matrix-remodeling-associated protein 8	MXRA8_HUMAN		1290	3309.36	1000	3733.57	2730	21.3333	23.1111	9.55556	17.3333	18.4444
		Q9BY67	Cell adhesion molecule 1	CADM1_HUMAN		1600	786.668	831	150.399	1140	12.8959	18.3258	12.8959	2.94118	24.2081
		Q9GZM5	Protein YIPF3	YIPF3_HUMAN		10100	44787.9	61800	1818.91	10100	2.85714	2.85714	2.85714	2.85714	2.85714
		Q9HAT2	Sialate O-acetylesterase	SIAE_HUMAN		716	343.833	306	747.193	374	12.2371	9.36902	12.2371	9.56023	9.56023
		Q9HCN6	Platelet glycoprotein VI	GPVI_HUMAN		426	516.638	332	449.453	857	1.6129	5.48387	5.48387	5.48387	3.3871
		Q9HCU0	Endosialin	CD248_HUMAN		3460	1814.41	1620	115.687	2470	22.325	22.1929	11.7569	1.5852	21.5324
		Q9NPF0	CD320 antigen	CD320_HUMAN		834	738.212	977	265.798	295	29.4326	26.2411	29.4326	7.80142	25.1773
		Q9NQ36	Signal peptide, CUB and EGF-like domain-containing protein 2	SCUB2_HUMAN		363	380.973	513	1677.82	378	7.80669	3.71747	8.30235	7.80669	3.71747
		Q9NQ84	G-protein coupled receptor family C group 5 member C	GPC5C_HUMAN		1360	389.59	1200	1047.51	510	13.1687	13.1687	13.1687	13.1687	14.8148
		Q9NZH0	G-protein coupled receptor family C group 5 member B	GPC5B_HUMAN		1110	378.741	957	1062.91	479	2.97767	2.97767	2.97767	2.97767	2.97767
		Q9NZP8	Complement C1r subcomponent-like protein	C1RL_HUMAN		338	450.989	161	1110.7	398	12.115	19.5072	5.33881	8.21355	15.1951
		Q9P121	Neurotrimin	NTRI_HUMAN		265	160.655	180	75.5975	130	10.443	21.519	10.443	10.443	16.4557
		Q9UBX5	Fibulin-5	FBLN5_HUMAN		998	589.134	1600	1201.27	425	4.6875	10.0446	2.67857	4.6875	7.8125
		Q9UGN4	CMRF35-like molecule 8	CLM8_HUMAN		962	500.86	399	889.414	1110	7.023	11.371	7.023	6.02	10.368
		Q9UIB8	SLAM family member 5	SLAF5_HUMAN		563	328.993	653	280.37	710	22.4265	19.4853	8.08824	8.08824	13.9706
		Q9UKU9	Angiopoietin-related protein 2	ANGL2_HUMAN		291	135.812	185	882.183	508	15.213	6.89655	4.0568	18.0527	23.3266
		Q9ULI3	Protein HEG homolog 1	HEG1_HUMAN		546	322.6	752	539.92	496	4.4895	6.08255	3.47574	4.99638	3.47574
		Q9UNN8	Endothelial protein C receptor	EPCR_HUMAN		3230	5461.11	920	771.539	4160	14.7059	14.7059	14.7059	14.7059	26.0504
		Q9Y5Y7	Lymphatic vessel endothelial hyaluronic acid receptor 1	LYVE1_HUMAN		938	603.456	646	1112.79	399	8.38509	8.38509	8.38509	8.38509	8.38509
		Q9Y646	Carboxypeptidase Q	CBPQ_HUMAN		362	268.389	132	99.9728	225	9.95763	17.161	7.62712	4.23729	10.3814
Total urine	50	A4D161	Protein FAM221A	F221A_HUMAN		NA	NA	NA	NA	397	NA	NA	NA	NA	2.01342
		A6NIZ1	Ras-related protein Rap-1b-like protein	RP1BL_HUMAN		NA	NA	NA	NA	65.3	NA	NA	NA	NA	5.435
		O00115	Deoxyribonuclease-2-alpha	DNS2A_HUMAN		NA	NA	NA	NA	171	NA	NA	NA	NA	3.33333
		O14519	Cyclin-dependent kinase 2-associated protein 1	CDKA1_HUMAN		NA	NA	NA	NA	132	NA	NA	NA	NA	31.304
		O14773	Tripeptidyl-peptidase 1	TPP1_HUMAN		NA	NA	NA	NA	895	NA	NA	NA	NA	4.97336
		O43286	Beta-1,4-galactosyltransferase 5	B4GT5_HUMAN		NA	NA	NA	NA	35.9	NA	NA	NA	NA	2.06186
		O43895	Xaa-Pro aminopeptidase 2	XPP2_HUMAN		NA	NA	NA	NA	32.1	NA	NA	NA	NA	2.96736
		O75874	Isocitrate dehydrogenase [NADP] cytoplasmic	IDHC_HUMAN		NA	NA	NA	NA	61.8	NA	NA	NA	NA	2.657
		O95865	N(G),N(G)-dimethylarginine dimethylaminohydrolase 2	DDAH2_HUMAN		NA	NA	NA	NA	256	NA	NA	NA	NA	10.5263
		P00558	Phosphoglycerate kinase 1	PGK1_HUMAN		NA	NA	NA	NA	155	NA	NA	NA	NA	7.91367
		P03950	Angiogenin	ANGI_HUMAN		NA	NA	NA	NA	309	NA	NA	NA	NA	10.8844
		P04216	Thy-1 membrane glycoprotein	THY1_HUMAN		NA	NA	NA	NA	203	NA	NA	NA	NA	9.31677
		P05062	Fructose-bisphosphate aldolase B	ALDOB_HUMAN		NA	NA	NA	NA	189	NA	NA	NA	NA	17.033
		P06733	Alpha-enolase	ENOA_HUMAN		NA	NA	NA	NA	152	NA	NA	NA	NA	9.90783
		P08195	4F2 cell-surface antigen heavy chain	4F2_HUMAN		NA	NA	NA	NA	89	NA	NA	NA	NA	3.69718
		P08473	Neprilysin	NEP_HUMAN		NA	NA	NA	NA	46.7	NA	NA	NA	NA	2.4
		P08572	Collagen alpha-2(IV) chain	CO4A2_HUMAN		NA	NA	NA	NA	106	NA	NA	NA	NA	3.32944
		P09467	Fructose-1,6-bisphosphatase 1	F16P1_HUMAN		NA	NA	NA	NA	100	NA	NA	NA	NA	4.73373
		P0CG38	POTE ankyrin domain family member I	POTEI_HUMAN		NA	NA	NA	NA	306	NA	NA	NA	NA	1.02326
		P11597	Cholesteryl ester transfer protein	CETP_HUMAN		NA	NA	NA	NA	26.7	NA	NA	NA	NA	4.86815
		P12277	Creatine kinase B-type	KCRB_HUMAN		NA	NA	NA	NA	59.5	NA	NA	NA	NA	2.88714
		P14618	Pyruvate kinase PKM	KPYM_HUMAN		NA	NA	NA	NA	40.1	NA	NA	NA	NA	2.44821
		P19012	Keratin, type I cytoskeletal 15, Keratin, type I cytoskeletal 14	K1C15_HUMAN		NA	NA	NA	NA	78.9	NA	NA	NA	NA	4.60526
		P20839	Inosine-5-monophosphate dehydrogenase 1	IMDH1_HUMAN		NA	NA	NA	NA	210	NA	NA	NA	NA	1.94346
		P20929	Nebulin	NEBU_HUMAN		NA	NA	NA	NA	7.5	NA	NA	NA	NA	0.0703812
		P23526	Adenosylhomocysteinase	SAHH_HUMAN		NA	NA	NA	NA	52	NA	NA	NA	NA	2.77778
		P36955	Pigment epithelium-derived factor	PEDF_HUMAN		NA	NA	NA	NA	45.9	NA	NA	NA	NA	5.50239
		P48061	Stromal cell-derived factor 1	SDF1_HUMAN		NA	NA	NA	NA	222	NA	NA	NA	NA	18.4874
		P50897	Palmitoyl-protein thioesterase 1	PPT1_HUMAN		NA	NA	NA	NA	128	NA	NA	NA	NA	4.90196
		P54652	Heat shock-related 70 kDa protein 2, Putative heat shock 70 kDa protein 7	HSP72_HUMAN		NA	NA	NA	NA	157	NA	NA	NA	NA	4.69484
		P55957	BH3-interacting domain death agonist	BID_HUMAN		NA	NA	NA	NA	25.1	NA	NA	NA	NA	7.692
		P68032	Actin, alpha cardiac muscle 1	ACTC_HUMAN		NA	NA	NA	NA	1260	NA	NA	NA	NA	13.5279
		P68104	Elongation factor 1-alpha 1	EF1A1_HUMAN		NA	NA	NA	NA	277	NA	NA	NA	NA	2.38095
		P81172	Hepcidin	HEPC_HUMAN		NA	NA	NA	NA	603	NA	NA	NA	NA	19.0476
		P81605	Dermcidin	DCD_HUMAN		NA	NA	NA	NA	14.7	NA	NA	NA	NA	9.09091
		Q06830	Peroxiredoxin-1	PRDX1_HUMAN		NA	NA	NA	NA	239	NA	NA	NA	NA	11.0553
		Q08345	Epithelial discoidin domain-containing receptor 1	DDR1_HUMAN		NA	NA	NA	NA	22.1	NA	NA	NA	NA	4.3379
		Q12794	Hyaluronidase-1	HYAL1_HUMAN		NA	NA	NA	NA	19.8	NA	NA	NA	NA	4.93827
		Q66K66	Transmembrane protein 198	TM198_HUMAN		NA	NA	NA	NA	266	NA	NA	NA	NA	2.5
		Q6B0K9	Hemoglobin subunit mu	HBM_HUMAN		NA	NA	NA	NA	154	NA	NA	NA	NA	14.8936
		Q7Z7M0	Multiple epidermal growth factor-like domains protein 8	MEGF8_HUMAN		NA	NA	NA	NA	88.7	NA	NA	NA	NA	0.456942
		Q8WW52	Protein FAM151A	F151A_HUMAN		NA	NA	NA	NA	54.6	NA	NA	NA	NA	1.7094
		Q92520	Protein FAM3C	FAM3C_HUMAN		NA	NA	NA	NA	71.1	NA	NA	NA	NA	5.72687
		Q93088	Betaine--homocysteine S-methyltransferase 1	BHMT1_HUMAN		NA	NA	NA	NA	241	NA	NA	NA	NA	23.399
		Q96DA0	Zymogen granule protein 16 homolog B	ZG16B_HUMAN		NA	NA	NA	NA	515	NA	NA	NA	NA	24.5192
		Q96IU4	Alpha/beta hydrolase domain-containing protein 14B	ABHEB_HUMAN		NA	NA	NA	NA	15	NA	NA	NA	NA	6.19048
		Q9H1P3	Oxysterol-binding protein-related protein 2	OSBL2_HUMAN		NA	NA	NA	NA	1760	NA	NA	NA	NA	4.16667
		Q9UMR5	Lysosomal thioesterase PPT2	PPT2_HUMAN		NA	NA	NA	NA	108	NA	NA	NA	NA	7.03518
		Q9UNH7	Sorting nexin-6	SNX6_HUMAN		NA	NA	NA	NA	73.6	NA	NA	NA	NA	2.41379
		Q9Y653	G-protein coupled receptor 56	GPR56_HUMAN		NA	NA	NA	NA	44	NA	NA	NA	NA	1.4556
ProteoPrep Seppro IgY14 SpinTrap Total urine	35	O43451	Maltase-glucoamylase, intestinal	MGA_HUMAN		683	186.046	336	NA	157	4.79268	3.93107	4.03877	NA	3.98492
		O43490	Prominin-1	PROM1_HUMAN		154	55.7609	74.8	NA	160	2.51799	3.83693	4.67626	NA	4.67626
		O75339	Cartilage intermediate layer protein 1	CILP1_HUMAN		242	41.7026	123	NA	94.3	3.20946	3.20946	1.09797	NA	1.09797
		O95998	Interleukin-18-binding protein	I18BP_HUMAN		821	275.216	637	NA	629	12.8866	12.8866	12.8866	NA	8.76289
		P00915	Carbonic anhydrase 1	CAH1_HUMAN		33.4	164.947	19.1	NA	47.5	3.44828	13.0268	3.44828	NA	3.44828
		P04406	Glyceraldehyde-3-phosphate dehydrogenase	G3P_HUMAN		145	44.1971	151	NA	329	9.55224	9.25373	4.47761	NA	13.7313
		P07204	Thrombomodulin	TRBM_HUMAN		768	391.788	230	NA	492	10.087	10.087	10.087	NA	13.5652
		P07686	Beta-hexosaminidase subunit beta	HEXB_HUMAN		318	120.329	130	NA	132	18.5252	10.4317	7.3741	NA	4.67626
		P08138	Tumor necrosis factor receptor superfamily member 16	TNR16_HUMAN		1360	2182.79	4960	NA	1380	17.3302	17.3302	17.3302	NA	17.3302
		P09619	Platelet-derived growth factor receptor beta	PGFRB_HUMAN		182	154.4	135	NA	161	1.98915	3.25497	0.813743	NA	3.07414
		P0DJD8	Pepsin A-3	PEPA3_HUMAN		6610	14679.4	7710	NA	7090	8.76289	10.8247	8.76289	NA	7.73196
		P11047	Laminin subunit gamma-1	LAMC1_HUMAN		203	196.669	215	NA	84.1	4.66128	2.98322	1.55376	NA	2.98322
		P13591	Neural cell adhesion molecule 1	NCAM1_HUMAN		121	277.702	92.2	NA	115	1.282	2.797	1.282	NA	1.282
		P13647	Keratin, type II cytoskeletal 5	K2C5_HUMAN		1090	81.1846	335	NA	165	15.7627	7.11864	5.25424	NA	1.86441
		P15586	N-acetylglucosamine-6-sulfatase	GNS_HUMAN		1090	743.932	533	NA	698	12.3188	13.0435	8.33333	NA	13.0435
		P16112	Aggrecan core protein	PGCA_HUMAN		196	69.4006	194	NA	107	2.07	0.29	0.87	NA	0.29
		P18827	Syndecan-1	SDC1_HUMAN		5640	2416.74	3530	NA	3930	5.48387	5.48387	5.48387	NA	5.48387
		P19256	Lymphocyte function-associated antigen 3	LFA3_HUMAN		471	207.254	517	NA	147	11.2903	11.2903	4.83871	NA	4.83871
		P25940	Collagen alpha-3(V) chain	CO5A3_HUMAN		456	342.506	329	NA	330	1.20344	1.20344	1.20344	NA	1.20344
		P27797	Calreticulin	CALR_HUMAN		147	46.9692	105	NA	103	7.91367	7.91367	2.8777	NA	6.47482
		P31431	Syndecan-4	SDC4_HUMAN		854	355.284	589	NA	744	19.1919	12.1212	19.1919	NA	19.1919
		P48551	Interferon alpha/beta receptor 2	INAR2_HUMAN		324	141.336	230	NA	160	1.94175	3.49515	1.94175	NA	1.94175
		Q13873	Bone morphogenetic protein receptor type-2	BMPR2_HUMAN		597	426.274	426	NA	55.3	3.39623	3.39623	5.28302	NA	2.45283
		Q14508	WAP four-disulfide core domain protein 2	WFDC2_HUMAN		2010	3608.79	6330	NA	2630	61.6438	61.6438	61.6438	NA	24.6575
		Q68CJ9	Cyclic AMP-responsive element-binding protein 3-like protein 3	CR3L3_HUMAN		1690	771.885	1860	NA	2060	4.77223	4.77223	4.77223	NA	4.77223
		Q6GTX8	Leukocyte-associated immunoglobulin-like receptor 1	LAIR1_HUMAN		1920	1901.05	3450	NA	721	3.33333	4.81481	7.40741	NA	11.1111
		Q6UXF1	Transmembrane protein 108	TM108_HUMAN		79.6	140.559	315	NA	64.4	1.04348	1.04348	1.04348	NA	1.04348
		Q8NC54	Keratinocyte-associated transmembrane protein 2	KCT2_HUMAN		73.2	146.493	314	NA	415	3.77358	8.67925	8.67925	NA	8.67925
		Q8NHP8	Putative phospholipase B-like 2	PLBL2_HUMAN		105	82.7044	121	NA	34.3	4.58404	4.24448	2.03735	NA	2.20713
		Q92692	Nectin-2	PVRL2_HUMAN		85	339.302	62.9	NA	406	1.48699	10.0372	1.48699	NA	7.99257
		Q96DR8	Mucin-like protein 1	MUCL1_HUMAN		1310	1624.97	5730	NA	934	10	17.7778	10	NA	17.7778
		Q96J84	Kin of IRRE-like protein 1	KIRR1_HUMAN		167	106.391	88.1	NA	168	1.98151	5.81242	4.09511	NA	1.98151
		Q9BYE9	Cadherin-related family member 2	CDHR2_HUMAN		228	167.573	90	NA	110	3.12977	4.80916	2.1374	NA	2.82443
		Q9NZZ3	Charged multivesicular body protein 5	CHMP5_HUMAN		86.1	89.1277	137	NA	195	8.21918	7.30594	7.30594	NA	7.30594
		Q9UBR2	Cathepsin Z	CATZ_HUMAN		618	444.205	518	NA	305	9.57096	9.57096	9.57096	NA	12.8713
ProteoPrep ProteoSpin Total urine	34	P01024	Complement C3	CO3_HUMAN	X	NA	79.1108	NA	83.0273	192	NA	1.50331	NA	2.46542	6.31389
		B9A064	Immunoglobulin lambda-like polypeptide 5	IGLL5_HUMAN	XX	NA	1957.99	2390	5387.7	6920	NA	25.2336	15.8879	26.6355	26.6355
		P02649	Apolipoprotein E	APOE_HUMAN	XX	NA	182.032	NA	413.206	257	NA	30.5994	NA	16.0883	21.7666
		O14498	Immunoglobulin superfamily containing leucine-rich repeat protein	ISLR_HUMAN		NA	122.541	NA	494.154	277	NA	5.60748	NA	5.60748	15.1869
		O43505	N-acetyllactosaminide beta-1,3-N-acetylglucosaminyltransferase	B3GN1_HUMAN		NA	19.168	NA	161.208	123	NA	2.16867	NA	2.16867	2.16867
		O75487	Glypican-4	GPC4_HUMAN		NA	68.5471	NA	189.364	56.4	NA	8.45324	NA	2.8777	6.11511
		O75503	Ceroid-lipofuscinosis neuronal protein 5	CLN5_HUMAN		NA	49.2847	NA	122.507	128	NA	7.12531	NA	2.2113	4.4226
		O94910	Latrophilin-1	LPHN1_HUMAN		NA	65.8488	NA	172.7	31.9	NA	1.42469	NA	1.89959	0.814111
		O95336	6-phosphogluconolactonase	6PGL_HUMAN		NA	202.404	NA	233.911	559	NA	32.1705	NA	9.30233	41.4729
		O96009	Napsin-A	NAPSA_HUMAN		NA	78.703	NA	657.968	638	NA	5	NA	4.52381	7.38095
		P01019	Angiotensinogen	ANGT_HUMAN		NA	193.939	NA	147.431	229	NA	4.94845	NA	7.62887	9.48454
		P02766	Transthyretin	TTHY_HUMAN		NA	107.779	NA	471.8	286	NA	9.52381	NA	8.84354	9.52381
		P04180	Phosphatidylcholine-sterol acyltransferase	LCAT_HUMAN		NA	246.728	NA	443.74	291	NA	11.3636	NA	8.18182	13.6364
		P05452	Tetranectin	TETN_HUMAN		NA	264.454	NA	555.803	399	NA	35.1485	NA	21.7822	40.099
		P07195	L-lactate dehydrogenase B chain	LDHB_HUMAN		NA	54.173	NA	244.526	340	NA	10.7784	NA	13.4731	17.9641
		P16870	Carboxypeptidase E	CBPE_HUMAN		NA	150.728	NA	329.747	300	NA	13.2353	NA	16.3866	19.5378
		P17050	Alpha-N-acetylgalactosaminidase	NAGAB_HUMAN		NA	68.6706	NA	314.658	141	NA	2.6764	NA	2.6764	2.91971
		P17900	Ganglioside GM2 activator	SAP3_HUMAN		NA	267.11	NA	223.354	1010	NA	13.4715	NA	4.14508	39.8964
		P21266	Glutathione S-transferase Mu 3	GSTM3_HUMAN		NA	38.5385	NA	158.954	169	NA	15.5556	NA	9.33333	5.33333
		P21709	Ephrin type-A receptor 1	EPHA1_HUMAN		NA	23.2336	NA	258.978	166	NA	1.84426	NA	4.71311	4.40574
		P23470	Receptor-type tyrosine-protein phosphatase gamma	PTPRG_HUMAN		NA	84.3211	NA	28.8992	78	NA	2.82486	NA	0.918079	1.05932
		P33908	Mannosyl-oligosaccharide 1,2-alpha-mannosidase IA	MA1A1_HUMAN		NA	124.137	NA	575.737	280	NA	5.66616	NA	8.88208	8.11639
		P35858	Insulin-like growth factor-binding protein complex acid labile subunit	ALS_HUMAN		NA	48.7452	NA	80.9368	60.9	NA	2.31405	NA	2.31405	1.98347
		P55285	Cadherin-6	CADH6_HUMAN		NA	57.776	NA	202.94	106	NA	3.16456	NA	4.81013	1.39241
		P56537	Eukaryotic translation initiation factor 6	IF6_HUMAN		NA	145.726	NA	206.758	216	NA	15.5102	NA	9.79592	22.8571
		P61970	Nuclear transport factor 2	NTF2_HUMAN		NA	539.855	NA	590.629	513	NA	17.3228	NA	17.3228	17.3228
		Q02818	Nucleobindin-1	NUCB1_HUMAN		NA	66.9349	NA	228.624	163	NA	13.8829	NA	13.6659	12.3644
		Q08174	Protocadherin-1	PCDH1_HUMAN		NA	233.186	NA	91.7092	239	NA	5.98222	NA	1.7785	5.57801
		Q86UN3	Reticulon-4 receptor-like 2	R4RL2_HUMAN		NA	158.031	NA	388.755	212	NA	6.19048	NA	5.47619	2.85714
		Q8IV08	Phospholipase D3	PLD3_HUMAN		NA	53.4947	NA	350.254	94.8	NA	4.28571	NA	4.4898	7.14286
		Q969P0	Immunoglobulin superfamily member 8	IGSF8_HUMAN		NA	151.114	NA	120.769	213	NA	4.73083	NA	3.09951	3.09951
		Q96JQ0	Protocadherin-16	PCD16_HUMAN		NA	131.58	NA	273.151	199	NA	1.42511	NA	1.42511	1.42511
		Q99519	Sialidase-1	NEUR1_HUMAN		NA	94.7339	NA	164.894	147	NA	6.0241	NA	8.43373	11.0843
		Q9UHL4	Dipeptidyl peptidase 2	DPP2_HUMAN		NA	97.6393	NA	222.056	229	NA	11.1789	NA	8.73984	10.3659
ProteoPrep	33	P09871	Complement C1s subcomponent	C1S_HUMAN	XX	NA	96.3114	NA	NA	NA	NA	2.76163	NA	NA	NA
		P0C0L5	Complement C4-B	CO4B_HUMAN	XX	NA	52.699	NA	NA	NA	NA	0.745413	NA	NA	NA
		O43921	Ephrin-A2	EFNA2_HUMAN		NA	99.9783	NA	NA	NA	NA	6.57277	NA	NA	NA
		O60888	Protein CutA	CUTA_HUMAN		NA	139.796	NA	NA	NA	NA	8.97436	NA	NA	NA
		O75369	Filamin-B	FLNB_HUMAN		NA	245.639	NA	NA	NA	NA	0.463142	NA	NA	NA
		O95497	Pantetheinase	VNN1_HUMAN		NA	40.1849	NA	NA	NA	NA	1.75439	NA	NA	NA
		P07942	Laminin subunit beta-1	LAMB1_HUMAN		NA	49.4078	NA	NA	NA	NA	0.839866	NA	NA	NA
		P08263	Glutathione S-transferase A1	GSTA1_HUMAN		NA	57.0367	NA	NA	NA	NA	4.05405	NA	NA	NA
		P10599	Thioredoxin	THIO_HUMAN		NA	26.3264	NA	NA	NA	NA	10.5882	NA	NA	NA
		P14780	Matrix metalloproteinase-9	MMP9_HUMAN		NA	112.145	NA	NA	NA	NA	1.9802	NA	NA	NA
		P19320	Vascular cell adhesion protein 1	VCAM1_HUMAN		NA	335.221	NA	NA	NA	NA	8.03709	NA	NA	NA
		P24593	Insulin-like growth factor-binding protein 5	IBP5_HUMAN		NA	46.5646	NA	NA	NA	NA	5.88235	NA	NA	NA
		P53801	Pituitary tumor-transforming gene 1 protein-interacting protein	PTTG_HUMAN		NA	104.888	NA	NA	NA	NA	10	NA	NA	NA
		Q13683	Integrin alpha-7	ITA7_HUMAN		NA	81.2091	NA	NA	NA	NA	1.24521	NA	NA	NA
		Q14247	Src substrate cortactin	SRC8_HUMAN		NA	79.837	NA	NA	NA	NA	2.36364	NA	NA	NA
		Q15375	Ephrin type-A receptor 7	EPHA7_HUMAN		NA	104.081	NA	NA	NA	NA	10.0358	NA	NA	NA
		Q53RD9	Fibulin-7	FBLN7_HUMAN		NA	21.8979	NA	NA	NA	NA	1.78117	NA	NA	NA
		Q5IJ48	Protein crumbs homolog 2	CRUM2_HUMAN		NA	31.3883	NA	NA	NA	NA	1.08949	NA	NA	NA
		Q5JRA6	Melanoma inhibitory activity protein 3	MIA3_HUMAN		NA	87.4083	NA	NA	NA	NA	0.629	NA	NA	NA
		Q5JS37	NHL repeat-containing protein 3	NHLC3_HUMAN		NA	46.5765	NA	NA	NA	NA	6.78571	NA	NA	NA
		Q6UX15	Layilin	LAYN_HUMAN		NA	54.274	NA	NA	NA	NA	5.08021	NA	NA	NA
		Q6UXB4	C-type lectin domain family 4 member G	CLC4G_HUMAN		NA	452.579	NA	NA	NA	NA	2.38908	NA	NA	NA
		Q6ZMB0	UDP-GlcNAc:betaGal beta-1,3-N-acetylglucosaminyltransferase 6	B3GN6_HUMAN		NA	43.5735	NA	NA	NA	NA	1.5625	NA	NA	NA
		Q7Z4R8	UPF0669 protein C6orf120	CF120_HUMAN		NA	44.6679	NA	NA	NA	NA	14.1361	NA	NA	NA
		Q8N307	Mucin-20	MUC20_HUMAN		NA	14.3859	NA	NA	NA	NA	24.118	NA	NA	NA
		Q8NC42	E3 ubiquitin-protein ligase RNF149	RN149_HUMAN		NA	59.4879	NA	NA	NA	NA	6.25	NA	NA	NA
		Q8TCT8	Signal peptide peptidase-like 2A	SPP2A_HUMAN		NA	86.4699	NA	NA	NA	NA	2.69231	NA	NA	NA
		Q92896	Golgi apparatus protein 1	GSLG1_HUMAN		NA	23.5115	NA	NA	NA	NA	1.27226	NA	NA	NA
		Q9BXN2	C-type lectin domain family 7 member A	CLC7A_HUMAN		NA	122.981	NA	NA	NA	NA	4.453	NA	NA	NA
		Q9H159	Cadherin-19	CAD19_HUMAN		NA	36.2658	NA	NA	NA	NA	1.29534	NA	NA	NA
		Q9HBB8	Cadherin-related family member 5	CDHR5_HUMAN		NA	50.3455	NA	NA	NA	NA	1.84332	NA	NA	NA
		Q9NPH3	Interleukin-1 receptor accessory protein	IL1AP_HUMAN		NA	1846.21	NA	NA	NA	NA	1.92982	NA	NA	NA
		Q9NQ38	Serine protease inhibitor Kazal-type 5	ISK5_HUMAN		NA	184.071	NA	NA	NA	NA	2.44361	NA	NA	NA
ProteoPrep ProteoSpin Seppro IgY14 Total urine	26	O00182	Galectin-9	LEG9_HUMAN		176	221.215	NA	480.32	598	3.71517	3.71517	NA	3.71517	3.71517
		O43278	Kunitz-type protease inhibitor 1	SPIT1_HUMAN		98.1	169.983	NA	230.005	126	1.70132	1.70132	NA	1.70132	3.96975
		O95460	Matrilin-4	MATN4_HUMAN		66.9	589.632	NA	526.648	235	2.40964	2.40964	NA	2.40964	2.40964
		P02753	Retinol-binding protein 4	RET4_HUMAN		179	172.242	NA	375.535	846	20.8955	31.3433	NA	10.4478	40.796
		P05156	Complement factor I	CFAI_HUMAN		351	206.659	NA	908.75	548	18.8679	16.1235	NA	22.2985	12.0069
		P05543	Thyroxine-binding globulin	THBG_HUMAN		90.2	228.141	NA	1102.03	598	7.95181	17.8313	NA	13.9759	30.3614
		P06280	Alpha-galactosidase A	AGAL_HUMAN		69.1	19.7519	NA	109.172	65.2	6.99301	3.9627	NA	2.331	8.15851
		P10619	Lysosomal protective protein	PPGB_HUMAN		29.9	128.261	NA	276.197	287	4.16667	4.16667	NA	5.41667	2.70833
		P11117	Lysosomal acid phosphatase	PPAL_HUMAN		65.2	447.898	NA	219.38	680	6.85579	17.4941	NA	1.89125	16.5485
		P16278	Beta-galactosidase	BGAL_HUMAN		37.9	123.376	NA	167.556	233	2.21566	11.226	NA	9.01034	7.23781
		P30086	Phosphatidylethanolamine-binding protein 1	PEBP1_HUMAN		53.6	316.516	NA	396.704	826	18.1818	35.8289	NA	26.2032	52.9412
		P36896	Activin receptor type-1B	ACV1B_HUMAN		80	789.099	NA	75.8927	478	3.90144	3.90144	NA	3.90144	3.90144
		P51654	Glypican-3	GPC3_HUMAN		67.5	63.9737	NA	358.57	106	3.7931	5.86207	NA	7.24138	10
		P54760	Ephrin type-B receptor 4	EPHB4_HUMAN		128	125.525	NA	294.2	230	3.14083	5.26849	NA	3.24215	3.24215
		P54802	Alpha-N-acetylglucosaminidase	ANAG_HUMAN		49.2	293.373	NA	358.237	578	2.69179	18.8425	NA	8.47914	28.9367
		P55287	Cadherin-11	CAD11_HUMAN		104	176.874	NA	414.12	415	4.64824	8.9196	NA	7.41206	8.66834
		P69891	Hemoglobin subunit gamma-1	HBG1_HUMAN		69.6	185.249	NA	820.347	512	8.84354	8.84354	NA	8.84354	17.0068
		Q12860	Contactin-1	CNTN1_HUMAN		141	71.4927	NA	230.555	97.7	3.04519	5.69745	NA	5.79568	3.43811
		Q14118	Dystroglycan	DAG1_HUMAN		322	183.565	NA	220.254	381	2.34637	5.2514	NA	2.34637	3.57542
		Q14515	SPARC-like protein 1	SPRL1_HUMAN		132	107.884	NA	424.63	220	10.241	13.8554	NA	17.7711	17.0181
		Q7Z5L0	Vitelline membrane outer layer protein 1 homolog	VMO1_HUMAN		377	3116.94	NA	6084.19	1620	17.6471	17.6471	NA	17.6471	17.6471
		Q8IYS5	Osteoclast-associated immunoglobulin-like receptor	OSCAR_HUMAN		475	453.505	NA	450.97	939	17.2285	20.5993	NA	3.74532	22.8464
		Q8NDA2	Hemicentin-2	HMCN2_HUMAN		195	261.051	NA	253.704	128	0.276	0.276	NA	0.276	0.276
		Q9BZG9	Ly-6/neurotoxin-like protein 1	LYNX1_HUMAN		649	1369	NA	2891.62	2020	13.4021	13.4021	NA	13.4021	45.3608
		Q9GZX9	Twisted gastrulation protein homolog 1	TWSG1_HUMAN		776	1152.01	NA	487.759	1260	15.6951	15.6951	NA	15.6951	15.6951
		Q9UGT4	Sushi domain-containing protein 2	SUSD2_HUMAN		112	86.3535	NA	283.955	337	1.45985	6.20438	NA	4.0146	10.9489
ProteoPrep SpinTrap	22	P08603	Complement factor H	CFAH_HUMAN	XX	NA	37.1934	49.1	NA	NA	NA	1.05605	1.05605	NA	NA
		O43692	Peptidase inhibitor 15	PI15_HUMAN		NA	172.311	155	NA	NA	NA	3.87597	3.87597	NA	NA
		O43866	CD5 antigen-like	CD5L_HUMAN		NA	143.725	24.5	NA	NA	NA	6.34006	6.34006	NA	NA
		P01130	Low-density lipoprotein receptor	LDLR_HUMAN		NA	641.917	289	NA	NA	NA	0.815851	0.815851	NA	NA
		P05060	Secretogranin-1	SCG1_HUMAN		NA	205.522	298	NA	NA	NA	3.10192	3.10192	NA	NA
		P08727	Keratin, type I cytoskeletal 19, Keratin, type I cytoskeletal 14	K1C19_HUMAN		NA	108.664	424	NA	NA	NA	2.25	2.25	NA	NA
		P15311	Ezrin	EZRI_HUMAN		NA	139.056	50.9	NA	NA	NA	1.53584	5.80205	NA	NA
		P24821	Tenascin	TENA_HUMAN		NA	134.855	233	NA	NA	NA	0.726942	1.68105	NA	NA
		P25942	Tumor necrosis factor receptor superfamily member 5	TNR5_HUMAN		NA	89.044	190	NA	NA	NA	4.4335	4.4335	NA	NA
		P29279	Connective tissue growth factor	CTGF_HUMAN		NA	128.026	114	NA	NA	NA	3.72493	3.72493	NA	NA
		P35443	Thrombospondin-4	TSP4_HUMAN		NA	146.304	201	NA	NA	NA	1.76899	1.76899	NA	NA
		P35613	Basigin	BASI_HUMAN		NA	266.25	391	NA	NA	NA	5.20446	5.20446	NA	NA
		P55259	Pancreatic secretory granule membrane major glycoprotein GP2	GP2_HUMAN		NA	48.4359	18.3	NA	NA	NA	3.87597	1.862	NA	NA
		P78423	Fractalkine	X3CL1_HUMAN		NA	182.753	465	NA	NA	NA	4.03023	4.03023	NA	NA
		Q14956	Transmembrane glycoprotein NMB	GPNMB_HUMAN		NA	89.5973	198	NA	NA	NA	1.60714	1.60714	NA	NA
		Q2UY09	Collagen alpha-1(XXVIII) chain	COSA1_HUMAN		NA	212.625	137	NA	NA	NA	2.66667	2.66667	NA	NA
		Q6UXB3	Ly6/PLAUR domain-containing protein 2	LYPD2_HUMAN		NA	82.5897	71.3	NA	NA	NA	11.2	11.2	NA	NA
		Q6UY11	Protein delta homolog 2	DLK2_HUMAN		NA	101.85	89.4	NA	NA	NA	3.13316	3.13316	NA	NA
		Q86V85	Integral membrane protein GPR180	GP180_HUMAN		NA	70.5694	72.5	NA	NA	NA	3.40909	3.40909	NA	NA
		Q86Y38	Xylosyltransferase 1	XYLT1_HUMAN		NA	39.6991	85.1	NA	NA	NA	1.98123	1.98123	NA	NA
		Q9HC84	Mucin-5B	MUC5B_HUMAN		NA	16.0388	39.5	NA	NA	NA	0.312392	0.312392	NA	NA
		Q9UBG0	C-type mannose receptor 2	MRC2_HUMAN		NA	36.5558	21.1	NA	NA	NA	0.743746	0.743746	NA	NA
ProteoPrep Total urine	22	P02647	Apolipoprotein A-I	APOA1_HUMAN	X	NA	65.8181	NA	NA	182	NA	9.3633	NA	NA	12.7341
		O15197	Ephrin type-B receptor 6	EPHB6_HUMAN		NA	75.5816	NA	NA	148	NA	1.8591	NA	NA	2.93542
		P01033	Metalloproteinase inhibitor 1	TIMP1_HUMAN		NA	9.91755	NA	NA	143	NA	5.7971	NA	NA	16.9082
		P07339	Cathepsin D	CATD_HUMAN		NA	51.9849	NA	NA	207	NA	2.6699	NA	NA	13.3495
		P09211	Glutathione S-transferase P	GSTP1_HUMAN		NA	22.6624	NA	NA	309	NA	9.52381	NA	NA	17.1429
		P19440	Putative gamma-glutamyltranspeptidase 3, Gamma-glutamyltranspeptidase 1	GGT1_HUMAN		NA	147.823	NA	NA	301	NA	5.77778	NA	NA	5.77778
		P41217	OX-2 membrane glycoprotein	OX2G_HUMAN		NA	50.3749	NA	NA	162	NA	8.55019	NA	NA	8.55019
		P54753	Ephrin type-B receptor 3	EPHB3_HUMAN		NA	68.3231	NA	NA	83.4	NA	4.70942	NA	NA	3.00601
		P60174	Triosephosphate isomerase	TPIS_HUMAN		NA	62.2423	NA	NA	91.9	NA	15.6627	NA	NA	12.0482
		P62258	14-3-3 protein epsilon, 14-3-3 protein theta	1433E_HUMAN		NA	147.13	NA	NA	52.9	NA	7.45098	NA	NA	7.45098
		P63104	14-3-3 protein zeta/delta	1433Z_HUMAN		NA	48.1174	NA	NA	63	NA	4.89796	NA	NA	8.16327
		Q03154	Aminoacylase-1	ACY1_HUMAN		NA	130.854	NA	NA	71	NA	4.08163	NA	NA	8.0429
		Q15223	Nectin-1	PVRL1_HUMAN		NA	302.143	NA	NA	213	NA	3.97727	NA	NA	7.10227
		Q15904	V-type proton ATPase subunit S1	VAS1_HUMAN		NA	71.4316	NA	NA	85.3	NA	2.97872	NA	NA	3.82979
		Q16378	Proline-rich protein 4	PROL4_HUMAN		NA	178.756	NA	NA	427	NA	11.194	NA	NA	11.194
		Q68D85	Natural cytotoxicity triggering receptor 3 ligand 1	NR3L1_HUMAN		NA	41.4009	NA	NA	53.5	NA	1.98238	NA	NA	3.96476
		Q6P531	Gamma-glutamyltransferase 6	GGT6_HUMAN		NA	40.5514	NA	NA	130	NA	4.77223	NA	NA	4.77223
		Q8TB96	T-cell immunomodulatory protein	TIP_HUMAN		NA	73.0724	NA	NA	86.3	NA	4.24837	NA	NA	1.96078
		Q99969	Retinoic acid receptor responder protein 2	RARR2_HUMAN		NA	129.515	NA	NA	385	NA	7.36196	NA	NA	7.36196
		Q9HB40	Retinoid-inducible serine carboxypeptidase	RISC_HUMAN		NA	107.425	NA	NA	147	NA	2.43363	NA	NA	5.53097
		Q9NPG4	Protocadherin-12	PCD12_HUMAN		NA	46.1962	NA	NA	194	NA	1.26689	NA	NA	1.26689
		Q9UN70	Protocadherin gamma-C3	PCDGK_HUMAN		NA	125.662	NA	NA	118	NA	2.89079	NA	NA	3.96146
ProteoSpin	22	H7BZ55	Putative ciliary rootlet coiled-coil protein-like 3 protein	CROL3_HUMAN		NA	NA	NA	317.906	NA	NA	NA	NA	0.444	NA
		O15230	Laminin subunit alpha-5	LAMA5_HUMAN		NA	NA	NA	321.251	NA	NA	NA	NA	0.37889	NA
		O15240	Neurosecretory protein VGF	VGF_HUMAN		NA	NA	NA	1319.84	NA	NA	NA	NA	1.78862	NA
		O43852	Calumenin	CALU_HUMAN		NA	NA	NA	72.2611	NA	NA	NA	NA	2.22222	NA
		O75340	Programmed cell death protein 6	PDCD6_HUMAN		NA	NA	NA	65.935	NA	NA	NA	NA	5.759	NA
		P02743	Serum amyloid P-component	SAMP_HUMAN		NA	NA	NA	611.859	NA	NA	NA	NA	7.17489	NA
		P08238	Putative heat shock protein HSP 90-alpha A2, Heat shock protein HSP 90-beta	HS90B_HUMAN		NA	NA	NA	64.7711	NA	NA	NA	NA	1.65746	NA
		P0DJD7	Pepsin A-4	PEPA4_HUMAN		NA	NA	NA	1182.02	NA	NA	NA	NA	2.06186	NA
		P16035	Metalloproteinase inhibitor 2	TIMP2_HUMAN		NA	NA	NA	252.096	NA	NA	NA	NA	6.81818	NA
		P28908	Tumor necrosis factor receptor superfamily member 8	TNR8_HUMAN		NA	NA	NA	55.2565	NA	NA	NA	NA	3.361	NA
		P33151	Cadherin-5	CADH5_HUMAN		NA	NA	NA	51.8411	NA	NA	NA	NA	1.27551	NA
		P35030	Trypsin-3	TRY3_HUMAN		NA	NA	NA	187.947	NA	NA	NA	NA	4.27632	NA
		P50995	Annexin A11	ANX11_HUMAN		NA	NA	NA	151.235	NA	NA	NA	NA	4.15842	NA
		P61106	Ras-related protein Rab-14	RAB14_HUMAN		NA	NA	NA	51.9235	NA	NA	NA	NA	6.97674	NA
		Q02224	Centromere-associated protein E	CENPE_HUMAN		NA	NA	NA	216.498	NA	NA	NA	NA	0.33321	NA
		Q13459	Unconventional myosin-IXb	MYO9B_HUMAN		NA	NA	NA	262.377	NA	NA	NA	NA	0.49456	NA
		Q562R1	Beta-actin-like protein 2	ACTBL_HUMAN		NA	NA	NA	2281.55	NA	NA	NA	NA	4.78723	NA
		Q6ISS4	Leukocyte-associated immunoglobulin-like receptor 1, Leukocyte-associated immunoglobulin-like receptor 2	LAIR2_HUMAN		NA	NA	NA	71.9973	NA	NA	NA	NA	5.92105	NA
		Q92673	Sortilin-related receptor	SORL_HUMAN		NA	NA	NA	48.2606	NA	NA	NA	NA	0.451671	NA
		Q96SN8	CDK5 regulatory subunit-associated protein 2	CK5P2_HUMAN		NA	NA	NA	251.079	NA	NA	NA	NA	0.369783	NA
		Q9H0D2	Zinc finger protein 541	ZN541_HUMAN		NA	NA	NA	34.528	NA	NA	NA	NA	2.1978	NA
		Q9Y6Q6	Tumor necrosis factor receptor superfamily member 11A	TNR11_HUMAN		NA	NA	NA	217.069	NA	NA	NA	NA	6.02007	NA
SpinTrap	18	O00526	Uroplakin-2	UPK2_HUMAN		NA	NA	198	NA	NA	NA	NA	4.8913	NA	NA
		O60896	Receptor activity-modifying protein 3	RAMP3_HUMAN		NA	NA	217	NA	NA	NA	NA	5.40541	NA	NA
		O95196	Chondroitin sulfate proteoglycan 5	CSPG5_HUMAN		NA	NA	315	NA	NA	NA	NA	2.29682	NA	NA
		P00441	Superoxide dismutase [Cu-Zn]	SODC_HUMAN		NA	NA	95.7	NA	NA	NA	NA	9.09091	NA	NA
		P13611	Versican core protein	CSPG2_HUMAN		NA	NA	94.1	NA	NA	NA	NA	0.487211	NA	NA
		P16284	Platelet endothelial cell adhesion molecule	PECA1_HUMAN		NA	NA	421	NA	NA	NA	NA	1.491	NA	NA
		P51688	N-sulphoglucosamine sulphohydrolase	SPHM_HUMAN		NA	NA	376	NA	NA	NA	NA	2.39044	NA	NA
		P62873	Guanine nucleotide-binding protein G(I)/G(S)/G(T) subunit beta-1	GBB1_HUMAN		NA	NA	47.8	NA	NA	NA	NA	3.52941	NA	NA
		Q13332	Receptor-type tyrosine-protein phosphatase S	PTPRS_HUMAN		NA	NA	62.5	NA	NA	NA	NA	0.667351	NA	NA
		Q15043	Zinc transporter ZIP14	S39AE_HUMAN		NA	NA	38.5	NA	NA	NA	NA	2.64228	NA	NA
		Q16363	Laminin subunit alpha-4	LAMA4_HUMAN		NA	NA	71.2	NA	NA	NA	NA	0.603	NA	NA
		Q53TN4	Cytochrome b reductase 1	CYBR1_HUMAN		NA	NA	165	NA	NA	NA	NA	3.497	NA	NA
		Q6UXD5	Seizure 6-like protein 2	SE6L2_HUMAN		NA	NA	39	NA	NA	NA	NA	1.87573	NA	NA
		Q92954	Proteoglycan 4	PRG4_HUMAN		NA	NA	288	NA	NA	NA	NA	0.533944	NA	NA
		Q9H1C7	Cysteine-rich and transmembrane domain-containing protein 1	CYTM1_HUMAN		NA	NA	102	NA	NA	NA	NA	10.3093	NA	NA
		Q9P1W8	Signal-regulatory protein beta-1, Signal-regulatory protein gamma	SIRPG_HUMAN		NA	NA	92.4	NA	NA	NA	NA	3.67232	NA	NA
		Q9UKY0	Prion-like protein doppel	PRND_HUMAN		NA	NA	182	NA	NA	NA	NA	5.11364	NA	NA
		Q9UM22	Mammalian ependymin-related protein 1	EPDR1_HUMAN		NA	NA	112	NA	NA	NA	NA	4.91071	NA	NA
ProteoPrep Seppro IgY14 Total urine	17	O00241	Signal-regulatory protein beta-1	SIRB1_HUMAN		105	133.805	NA	NA	118	10.804	13.568	NA	NA	13.568
		O00560	Syntenin-1	SDCB1_HUMAN		129	103.782	NA	NA	213	10.7383	3.69128	NA	NA	17.4497
		O60635	Tetraspanin-1	TSN1_HUMAN		236	102.511	NA	NA	519	5.39419	5.39419	NA	NA	5.39419
		O75015	Low affinity immunoglobulin gamma Fc region receptor III-B	FCG3B_HUMAN		38.5	356.484	NA	NA	697	6.43777	15.0215	NA	NA	16.7382
		P19961	Alpha-amylase 2B	AMY2B_HUMAN		436	107.741	NA	NA	21900	6.06654	6.26223	NA	NA	61.8395
		P39060	Collagen alpha-1(XVIII) chain	COIA1_HUMAN		798	195.597	NA	NA	155	0.798176	2.50855	NA	NA	3.02166
		P40189	Interleukin-6 receptor subunit beta	IL6RB_HUMAN		63	88.6009	NA	NA	108	2.73556	12.462	NA	NA	9.11854
		P42785	Lysosomal Pro-X carboxypeptidase	PCP_HUMAN		138	88.5402	NA	NA	120	7.8629	3.83065	NA	NA	5.84677
		Q01973	Tyrosine-protein kinase transmembrane receptor ROR1	ROR1_HUMAN		294	149.337	NA	NA	124	5.59796	5.59796	NA	NA	5.59796
		Q5ZPR3	CD276 antigen	CD276_HUMAN		907	354.631	NA	NA	290	3.37711	3.37711	NA	NA	3.37711
		Q86T13	C-type lectin domain family 14 member A	CLC14_HUMAN		206	195.635	NA	NA	516	17.7551	14.898	NA	NA	18.9796
		Q8IUL8	Cartilage intermediate layer protein 2	CILP2_HUMAN		78.6	236.695	NA	NA	238	1.21107	7.87197	NA	NA	4.84429
		Q969Z4	Tumor necrosis factor receptor superfamily member 19L	TR19L_HUMAN		203	225.373	NA	NA	368	4.88372	8.37209	NA	NA	11.8605
		Q99988	Growth/differentiation factor 15	GDF15_HUMAN		145	178.746	NA	NA	950	5.19481	12.987	NA	NA	5.19481
		Q9H299	SH3 domain-binding glutamic acid-rich-like protein 3	SH3L3_HUMAN		730	1184.52	NA	NA	1200	20.4301	20.4301	NA	NA	20.4301
		Q9NU53	Glycoprotein integral membrane protein 1	GINM1_HUMAN		168	165.209	NA	NA	277	2.72727	2.72727	NA	NA	2.72727
		Q9Y536	Peptidyl-prolyl cis-trans isomerase A-like 4A/B/C	PAL4A_HUMAN		70.8	41.0041	NA	NA	168	8.53659	8.53659	NA	NA	8.53659
Seppro IgY14	17	P02538	Keratin, type II cytoskeletal 6A	K2C6A_HUMAN		142	NA	NA	NA	NA	3.01418	NA	NA	NA	NA
		P15153	Ras-related C3 botulinum toxin substrate 2	RAC2_HUMAN		140	NA	NA	NA	NA	11.4583	NA	NA	NA	NA
		P19438	Tumor necrosis factor receptor superfamily member 1A	TNR1A_HUMAN		66.8	NA	NA	NA	NA	7.25275	NA	NA	NA	NA
		P21802	Fibroblast growth factor receptor 2	FGFR2_HUMAN		82.4	NA	NA	NA	NA	1.1734	NA	NA	NA	NA
		P63092	Guanine nucleotide-binding protein G(t) subunit alpha-1, Guanine nucleotide-binding protein G(s) subunit alpha isoforms short	GNAS2_HUMAN		79.6	NA	NA	NA	NA	0	NA	NA	NA	NA
		Q06418	Tyrosine-protein kinase receptor TYRO3	TYRO3_HUMAN		254	NA	NA	NA	NA	1.68539	NA	NA	NA	NA
		Q13621	Solute carrier family 12 member 1	S12A1_HUMAN		93.9	NA	NA	NA	NA	2.00182	NA	NA	NA	NA
		Q53GD3	Choline transporter-like protein 4	CTL4_HUMAN		62.2	NA	NA	NA	NA	1.97183	NA	NA	NA	NA
		Q6W4X9	Mucin-6	MUC6_HUMAN		51.8	NA	NA	NA	NA	0.779008	NA	NA	NA	NA
		Q7Z7D3	V-set domain-containing T-cell activation inhibitor 1	VTCN1_HUMAN		88.5	NA	NA	NA	NA	8.43373	NA	NA	NA	NA
		Q8N3J6	Cell adhesion molecule 2	CADM2_HUMAN		85.8	NA	NA	NA	NA	2.9703	NA	NA	NA	NA
		Q8NFJ5	Retinoic acid-induced protein 3	RAI3_HUMAN		104	NA	NA	NA	NA	5.04202	NA	NA	NA	NA
		Q96MU8	Kremen protein 1	KREM1_HUMAN		29.7	NA	NA	NA	NA	5.67686	NA	NA	NA	NA
		Q9BQ31	Potassium voltage-gated channel subfamily S member 3	KCNS3_HUMAN		354	NA	NA	NA	NA	4.07332	NA	NA	NA	NA
		Q9H0W9	Ester hydrolase C11orf54	CK054_HUMAN		68.6	NA	NA	NA	NA	2.22222	NA	NA	NA	NA
		Q9UBI6	Guanine nucleotide-binding protein G(I)/G(S)/G(O) subunit gamma-12	GBG12_HUMAN		46	NA	NA	NA	NA	22.2222	NA	NA	NA	NA
		Q9Y287	Integral membrane protein 2B	ITM2B_HUMAN		68.1	NA	NA	NA	NA	18.125	NA	NA	NA	NA
ProteoPrep ProteoSpin Seppro IgY14 SpinTrap	12	P06734	Low affinity immunoglobulin epsilon Fc receptor	FCER2_HUMAN		77.8	40.8816	166	294.83	NA	2.49221	2.49221	2.49221	2.49221	NA
		P08118	Beta-microseminoprotein	MSMB_HUMAN		110	18.8994	68.1	192.736	NA	8.772	8.772	8.772	8.772	NA
		P20333	Tumor necrosis factor receptor superfamily member 1B	TNR1B_HUMAN		399	243.711	251	673.23	NA	3.2538	3.2538	3.2538	3.2538	NA
		P41181	Aquaporin-2	AQP2_HUMAN		572	181.221	405	129.928	NA	5.16605	4.05904	5.16605	4.05904	NA
		P62158	Calmodulin	CALM_HUMAN		213	200.9	343	302.514	NA	10.7383	10.7383	10.7383	10.7383	NA
		Q02747	Guanylin	GUC2A_HUMAN		92.3	209.523	116	272.019	NA	9.56522	18.2609	18.2609	18.2609	NA
		Q04756	Hepatocyte growth factor activator	HGFA_HUMAN		259	273.386	94.9	1285.37	NA	3.66412	5.9542	3.81679	2.1374	NA
		Q07654	Trefoil factor 3	TFF3_HUMAN		460	185.17	554	1112.14	NA	13.8298	13.8298	13.8298	13.8298	NA
		Q07954	Prolow-density lipoprotein receptor-related protein 1	LRP1_HUMAN		333	281.603	500	422.381	NA	0.198063	0.198063	0.198063	0.198063	NA
		Q10588	ADP-ribosyl cyclase/cyclic ADP-ribose hydrolase 2	BST1_HUMAN		258	96.4821	47	95.0237	NA	7.86164	2.83019	2.83019	2.83019	NA
		Q8IWY4	Signal peptide, CUB and EGF-like domain-containing protein 1	SCUB1_HUMAN		413	30.9316	302	1218.82	NA	1.82186	3.13765	4.95951	4.95951	NA
		Q9Y279	V-set and immunoglobulin domain-containing protein 4	VSIG4_HUMAN		49.7	176.763	121	424.795	NA	3.27869	3.27869	3.27869	3.27869	NA
ProteoPrep ProteoSpin SpinTrap Total urine	12	P01871	Ig mu chain C region	IGHM_HUMAN	X	NA	643.593	312	489.873	728	NA	9.956	4.204	10.619	10.619
		Q9H665	IGF-like family receptor 1	IGFR1_HUMAN	XX	NA	255.458	280	321.751	139	NA	3.38028	3.38028	3.38028	3.38028
		P01008	Antithrombin-III	ANT3_HUMAN		NA	137.018	132	296.254	161	NA	7.75862	2.37069	11.4224	6.25
		P04233	HLA class II histocompatibility antigen gamma chain	HG2A_HUMAN		NA	173.324	217	1129.5	243	NA	6.419	6.419	6.419	6.419
		P12111	Collagen alpha-3(VI) chain	CO6A3_HUMAN		NA	44.7586	66.8	378.848	34.5	NA	1.1583	0.661	0.409	1.1583
		P22105	Tenascin-X	TENX_HUMAN		NA	119.679	124	303.182	45.4	NA	1.93165	2.541	0.909	2.37741
		P23142	Fibulin-1	FBLN1_HUMAN		NA	232.935	46.5	1719.18	269	NA	4.09956	1.31772	11.4202	14.9341
		P43652	Afamin	AFAM_HUMAN		NA	203.463	136	205.61	152	NA	11.8531	4.34057	1.66945	10.1836
		Q03591	Complement factor H-related protein 1	FHR1_HUMAN		NA	237.511	168	700.893	361	NA	3.93939	7.87879	3.93939	10.6061
		Q6UX06	Olfactomedin-4	OLFM4_HUMAN		NA	47.4135	52.2	112.907	239	NA	5.29412	2.54902	4.90196	11.1765
		Q9H3G5	Probable serine carboxypeptidase CPVL	CPVL_HUMAN		NA	177.2	12.4	540.455	214	NA	7.14286	1.68067	9.03361	4.41176
		Q9H8L6	Multimerin-2	MMRN2_HUMAN		NA	462.939	98.7	1904.92	2690	NA	0.948367	0.948367	0.948367	4.74183
ProteoPrep ProteoSpin	11	P00738	Haptoglobin	HPT_HUMAN	X	NA	75.5117	NA	151.69	NA	NA	8.35735	NA	2.59366	NA
		O75891	Cytosolic 10-formyltetrahydrofolate dehydrogenase	AL1L1_HUMAN		NA	43.7519	NA	270.195	NA	NA	1.21951	NA	1.21951	NA
		P04196	Histidine-rich glycoprotein	HRG_HUMAN		NA	34.2156	NA	30.747	NA	NA	1.71429	NA	1.71429	NA
		P05937	Calbindin	CALB1_HUMAN		NA	65.3909	NA	66.7856	NA	NA	4.21456	NA	4.21456	NA
		P07307	Asialoglycoprotein receptor 2	ASGR2_HUMAN		NA	66.1471	NA	355.758	NA	NA	11.8971	NA	2.57235	NA
		P36980	Complement factor H-related protein 2	FHR2_HUMAN		NA	38.4836	NA	225.661	NA	NA	9.62963	NA	9.62963	NA
		P41271	Neuroblastoma suppressor of tumorigenicity 1	NBL1_HUMAN		NA	73.9726	NA	365.235	NA	NA	3.24074	NA	3.24074	NA
		Q15113	Procollagen C-endopeptidase enhancer 1	PCOC1_HUMAN		NA	106.866	NA	260.215	NA	NA	2.44989	NA	2.44989	NA
		Q8NBS9	Thioredoxin domain-containing protein 5	TXND5_HUMAN		NA	27.6503	NA	92.0397	NA	NA	3.7037	NA	8.10185	NA
		Q9HD89	Resistin	RETN_HUMAN		NA	227.845	NA	145.239	NA	NA	13.8889	NA	13.8889	NA
		Q9NZV1	Cysteine-rich motor neuron 1 protein	CRIM1_HUMAN		NA	31.2133	NA	250.229	NA	NA	3.0888	NA	1.9305	NA
ProteoPrep ProteoSpin SpinTrap	10	Q9NPY3	Complement component C1q receptor	C1QR1_HUMAN	XX	NA	18.1628	37.2	113.394	NA	NA	1.68712	1.68712	1.68712	NA
		P01258	Calcitonin	CALC_HUMAN		NA	127.318	227	1092.32	NA	NA	13.4752	13.4752	13.4752	NA
		P43115	Prostaglandin E2 receptor EP3 subtype	PE2R3_HUMAN		NA	118.086	208	206.926	NA	NA	2.94118	2.94118	2.94118	NA
		P54826	Growth arrest-specific protein 1	GAS1_HUMAN		NA	125.081	172	700.485	NA	NA	9.27536	9.27536	9.27536	NA
		P80188	Neutrophil gelatinase-associated lipocalin	NGAL_HUMAN		NA	40.0197	115	144.535	NA	NA	16.1616	7.57576	7.57576	NA
		Q08334	Interleukin-10 receptor subunit beta	I10R2_HUMAN		NA	94.6453	97.6	113.322	NA	NA	4	7.07692	3.38462	NA
		Q14766	Latent-transforming growth factor beta-binding protein 1	LTBP1_HUMAN		NA	81.8394	148	432.765	NA	NA	1.62696	1.62696	1.62696	NA
		Q5KU26	Collectin-12	COL12_HUMAN		NA	271.703	299	375.179	NA	NA	6.06469	2.42588	2.42588	NA
		Q8N2S1	Latent-transforming growth factor beta-binding protein 4	LTBP4_HUMAN		NA	181.572	645	1244.16	NA	NA	1.97044	0.738916	1.97044	NA
		Q99715	Collagen alpha-1(XII) chain	COCA1_HUMAN		NA	276.274	261	68.5036	NA	NA	0.391773	0.391773	0.457068	NA
ProteoPrep SpinTrap Total urine	9	O00337	Sodium/nucleoside cotransporter 1	S28A1_HUMAN		NA	452.012	352	NA	112	NA	3.082	3.082	NA	3.082
		O15393	Transmembrane protease serine 2	TMPS2_HUMAN		NA	40.8955	72.9	NA	60.9	NA	2.83554	2.83554	NA	2.83554
		P02788	Lactotransferrin	TRFL_HUMAN		NA	91.5258	64.7	NA	64.7	NA	1.83099	7.60563	NA	9.43662
		P12259	Coagulation factor V	FA5_HUMAN		NA	73.422	95.7	NA	149	NA	0.493495	0.493495	NA	0.493495
		P21333	Filamin-A	FLNA_HUMAN		NA	198.466	198	NA	29.9	NA	1.62448	0.906687	NA	0.453343
		P36957	Dihydrolipoyllysine-residue succinyltransferase component of 2-oxoglutarate dehydrogenase complex, mitochondrial	ODO2_HUMAN		NA	397.271	368	NA	113	NA	5.51876	3.09051	NA	3.09051
		Q15485	Ficolin-2	FCN2_HUMAN		NA	131.615	88.2	NA	367	NA	9.26518	3.19489	NA	11.8211
		Q6UY14	ADAMTS-like protein 4	ATL4_HUMAN		NA	223.407	273	NA	74	NA	0.837989	3.16574	NA	0.931099
		Q86VB7	Scavenger receptor cysteine-rich type 1 protein M130	C163A_HUMAN		NA	80.3163	164	NA	46	NA	2.42215	0.778547	NA	0.778547
ProteoPrep Seppro IgY14 SpinTrap	7	O95274	Ly6/PLAUR domain-containing protein 3	LYPD3_HUMAN		100	59.7671	185	NA	NA	2.89017	5.49133	2.89017	NA	NA
		P05362	Intercellular adhesion molecule 1	ICAM1_HUMAN		84.3	85.9154	80.5	NA	NA	3.00752	10.1504	3.00752	NA	NA
		P11279	Lysosome-associated membrane glycoprotein 1	LAMP1_HUMAN		1440	1290.43	1760	NA	NA	4.79616	2.15827	4.79616	NA	NA
		P31997	Carcinoembryonic antigen-related cell adhesion molecule 8	CEAM8_HUMAN		276	155.789	153	NA	NA	4.01146	13.7536	4.01146	NA	NA
		P48745	Protein NOV homolog	NOV_HUMAN		135	815.326	874	NA	NA	10.6443	14.5658	14.5658	NA	NA
		Q7Z6A9	B- and T-lymphocyte attenuator	BTLA_HUMAN		120	86.2613	27.5	NA	NA	6.57439	6.57439	6.57439	NA	NA
		Q9H1U4	Multiple epidermal growth factor-like domains protein 9	MEGF9_HUMAN		87.3	32.9601	132	NA	NA	2.49169	2.49169	7.30897	NA	NA
ProteoSpin Total urine	7	P16444	Dipeptidase 1	DPEP1_HUMAN		NA	NA	NA	171.355	305	NA	NA	NA	2.18978	5.10949
		P23284	Peptidyl-prolyl cis-trans isomerase B	PPIB_HUMAN		NA	NA	NA	597.476	202	NA	NA	NA	28.2407	6.48148
		P29622	Kallistatin	KAIN_HUMAN		NA	NA	NA	233.686	91.9	NA	NA	NA	4.21546	4.68384
		P49221	Protein-glutamine gamma-glutamyltransferase 4	TGM4_HUMAN		NA	NA	NA	122.203	270	NA	NA	NA	1.31579	13.4503
		P78380	Oxidized low-density lipoprotein receptor 1	OLR1_HUMAN		NA	NA	NA	835.749	521	NA	NA	NA	6.227	6.227
		Q07075	Glutamyl aminopeptidase	AMPE_HUMAN		NA	NA	NA	149.039	65.9	NA	NA	NA	2.71682	1.77638
		Q9BRK5	45 kDa calcium-binding protein	CAB45_HUMAN		NA	NA	NA	74.8138	95.6	NA	NA	NA	3.44828	3.44828
Seppro IgY14 SpinTrap	7	P02452	Collagen alpha-1(I) chain	CO1A1_HUMAN		57.3	NA	54.5	NA	NA	1.1612	NA	1.1612	NA	NA
		P08779	Keratin, type I cytoskeletal 16	K1C16_HUMAN		1410	NA	504	NA	NA	21.3531	NA	5.28541	NA	NA
		Q8N271	Prominin-2	PROM2_HUMAN		54.9	NA	77.2	NA	NA	1.67866	NA	1.67866	NA	NA
		Q8WUM4	Programmed cell death 6-interacting protein	PDC6I_HUMAN		35.8	NA	39.3	NA	NA	0.921659	NA	0.921659	NA	NA
		Q9H2A2	Aldehyde dehydrogenase family 8 member A1	AL8A1_HUMAN		10.5	NA	63.2	NA	NA	1.643	NA	1.643	NA	NA
		Q9Y2E5	Epididymis-specific alpha-mannosidase	MA2B2_HUMAN		116	NA	43.9	NA	NA	4.65808	NA	1.38751	NA	NA
		Q9Y6V0	Protein piccolo	PCLO_HUMAN		339	NA	19.9	NA	NA	0.175029	NA	0.175029	NA	NA
ProteoPrep ProteoSpin Seppro IgY14	6	P11142	Heat shock cognate 71 kDa protein, Putative heat shock 70 kDa protein 7	HSP7C_HUMAN		152	25.7921	NA	118.39	NA	2.01238	1.85759	NA	2.01238	NA
		P14314	Glucosidase 2 subunit beta	GLU2B_HUMAN		69	51.434	NA	209.166	NA	1.894	1.894	NA	1.894	NA
		P35052	Glypican-1	GPC1_HUMAN		198	125.472	NA	272.265	NA	4.48029	8.06452	NA	5.73477	NA
		Q13449	Limbic system-associated membrane protein	LSAMP_HUMAN		294	84.0831	NA	273.838	NA	6.80473	6.80473	NA	10.6509	NA
		Q5TFQ8	Signal-regulatory protein beta-1 isoform 3	SIRBL_HUMAN		632	525.333	NA	1135.87	NA	15.3266	15.3266	NA	15.3266	NA
		Q9BQ51	Programmed cell death 1 ligand 2	PD1L2_HUMAN		228	301.85	NA	71.4417	NA	4.3956	4.3956	NA	4.3956	NA
ProteoPrep Seppro IgY14	5	P11362	Fibroblast growth factor receptor 1	FGFR1_HUMAN		98.6	156.397	NA	NA	NA	1.77839	1.77839	NA	NA	NA
		P16234	Platelet-derived growth factor receptor alpha	PGFRA_HUMAN		400	226.109	NA	NA	NA	11.0092	11.0092	NA	NA	NA
		P29323	Ephrin type-B receptor 2	EPHB2_HUMAN		25.3	81.337	NA	NA	NA	1.51976	1.31712	NA	NA	NA
		Q92859	Neogenin	NEO1_HUMAN		37.9	51.7819	NA	NA	NA	0.896552	1.58621	NA	NA	NA
		Q99574	Neuroserpin	NEUS_HUMAN		126	60.8916	NA	NA	NA	3.17073	3.17073	NA	NA	NA
ProteoSpin Seppro IgY14 SpinTrap	4	P02533	Keratin, type I cytoskeletal 14	K1C14_HUMAN		451	NA	92.1	619.604	NA	10.5932	NA	1.90678	9.11017	NA
		P27348	14-3-3 protein theta	1433T_HUMAN		50.2	NA	50.2	251.931	NA	3.26531	NA	3.26531	3.26531	NA
		P53990	IST1 homolog	IST1_HUMAN		135	NA	133	130.011	NA	5.46448	NA	4.37158	4.37158	NA
		Q6UWH4	Protein FAM198B	F198B_HUMAN		11.2	NA	6.06	11.1515	NA	2.89017	NA	2.8463	2.8463	NA
ProteoSpin Seppro IgY14	4	A6NGU5	Putative gamma-glutamyltranspeptidase 3	GGT3_HUMAN		95.4	NA	NA	269.278	NA	4.225	NA	NA	8.627	NA
		P00995	Pancreatic secretory trypsin inhibitor	ISK1_HUMAN		102	NA	NA	138.85	NA	10.1266	NA	NA	10.1266	NA
		P04259	Keratin, type II cytoskeletal 6B, Keratin, type II cytoskeletal 5	K2C6B_HUMAN		269	NA	NA	259.386	NA	2.12766	NA	NA	1.77305	NA
		P61626	Lysozyme C	LYSC_HUMAN		287	NA	NA	162.317	NA	8.10811	NA	NA	8.10811	NA
Seppro IgY14 Total urine	4	P29972	Aquaporin-1	AQP1_HUMAN		112	NA	NA	NA	468	12.987	NA	NA	NA	12.987
		Q6UX71	Plexin domain-containing protein 2	PXDC2_HUMAN		89.3	NA	NA	NA	6.61	3.54167	NA	NA	NA	1.89
		Q86YZ3	Hornerin	HORN_HUMAN		10.3	NA	NA	NA	16.6	2.737	NA	NA	NA	2.737
		Q8IZF2	Probable G-protein coupled receptor 116	GP116_HUMAN		163	NA	NA	NA	78.9	1.263	NA	NA	NA	1.263
ProteoSpin SpinTrap	3	P08236	Beta-glucuronidase	BGLR_HUMAN		NA	NA	167	313.702	NA	NA	NA	7.68049	6.45161	NA
		Q03405	Urokinase plasminogen activator surface receptor	UPAR_HUMAN		NA	NA	47.6	181.628	NA	NA	NA	5.51724	11.0345	NA
		Q5VY43	Platelet endothelial aggregation receptor 1	PEAR1_HUMAN		NA	NA	61.4	145.026	NA	NA	NA	1.54291	3.56798	NA
SpinTrap Total urine	3	P08697	Alpha-2-antiplasmin	A2AP_HUMAN		NA	NA	7.95	NA	28.2	NA	NA	2.24033	NA	2.24033
		P78324	Tyrosine-protein phosphatase non-receptor type substrate 1, Signal-regulatory protein beta-1 isoform 3	SHPS1_HUMAN		NA	NA	807	NA	774	NA	NA	12.1032	NA	19.6429
		Q8IWA5	Choline transporter-like protein 2	CTL2_HUMAN		NA	NA	107	NA	72.3	NA	NA	1.70455	NA	1.70455
ProteoSpin Seppro IgY14 Total urine	2	P00749	Urokinase-type plasminogen activator	UROK_HUMAN		57.1	NA	NA	585.596	1130	4.40835	NA	NA	16.4733	33.1787
		P26038	Moesin	MOES_HUMAN		161	NA	NA	77.4536	152	5.37262	NA	NA	1.55979	1.55979
ProteoSpin SpinTrap Total urine	2	P00352	Retinal dehydrogenase 1	AL1A1_HUMAN		NA	NA	122	270.195	16.9	NA	NA	2.19561	2.19561	4.79042
		P07477	Trypsin-1	TRY1_HUMAN		NA	NA	13.2	5.62561	10.7	NA	NA	3.23887	3.23887	3.23887
Seppro IgY14 SpinTrap Total urine	2	P08962	CD63 antigen	CD63_HUMAN		272	NA	290	NA	237	4.20168	NA	4.20168	NA	4.20168
		P18065	Insulin-like growth factor-binding protein 2	IBP2_HUMAN		190	NA	58.6	NA	789	11.3846	NA	4.92308	NA	27.0769
ProteoSpin Seppro IgY14 SpinTrap Total urine	1	O14798	Tumor necrosis factor receptor superfamily member 10C	TR10C_HUMAN		31	NA	23.9	13.2207	9.14	5.40541	NA	5.40541	5.40541	5.40541

## Sheet: CKD
Kit names	# Proteins	UniprotID	Protein Name	Uniprot Accession	Depletion target [X] or Putative depletion target [XX]	Average Abundance Seppro IgY14	Average Abundance ProteoPrep	Average Abundance SpinTrap	Average Abundance ProteoSpin	Average Abundance Total urine	Protein Sequence Coverage [%] Seppro IgY14	Protein Sequence Coverage [%] ProteoPrep	Protein Sequence Coverage [%] SpinTrap	Protein Sequence Coverage [%] ProteoSpin	Protein Sequence Coverage [%] Total urine
ProteoPrep, ProteoSpin, Seppro IgY14, SpinTrap, Total urine	90	P00738	Haptoglobin	HPT_HUMAN	X	7545.02	157296	157269	106209	120560	35.1585	60.8069	57.6369	60.8069	62.2478
		P01009	Alpha-1-antitrypsin	A1AT_HUMAN	X	26078.5	47267.5	26387.8	374724	264634	51.1962	60.7656	55.7416	64.8325	61.0048
		P01024	Complement C3	CO3_HUMAN	X	2052.33	1130.28	1044.99	20534.7	16761.4	23.3915	21.828	14.552	57.7871	50.7517
		P01857	Ig gamma-1 chain C region	IGHG1_HUMAN	X	188907	147174	152423	1.71586e+06	759753	26.056	25.6232	24.6487	25.2274	26.7703
		P01876	Ig alpha-1 chain C region	IGHA1_HUMAN	X	4432.29	20836.3	14433.5	90138.8	26167.3	48.4419	42.4592	39.8609	30.405	25.0231
		P02647	Apolipoprotein A-I	APOA1_HUMAN	X	2926.93	13840.4	7065.87	54242.4	38730.8	27.3408	58.427	50.5618	51.3109	53.5581
		P02652	Apolipoprotein A-II	APOA2_HUMAN	X	196.035	1008.21	710.229	1870.09	1175.9	19	21	21	20	41
		P02671	Fibrinogen alpha chain	FIBA_HUMAN	X	416.398	1403.77	1061.07	3063.83	1371.96	3.81062	12.2402	17.7829	9.1224	9.93072
		P02675	Fibrinogen beta chain	FIBB_HUMAN	X	353.632	564.509	387.352	4230.48	5472.32	6.72098	17.1079	9.97963	33.4012	34.8269
		P02679	Fibrinogen gamma chain	FIBG_HUMAN	X	520.478	992.622	688.19	3744.15	5009.57	13.6865	21.6336	7.06402	36.2031	34.8786
		P02763	Alpha-1-acid glycoprotein 1	A1AG1_HUMAN	X	69394.8	161712	238637	5957.25	87376.8	54.7264	63.6816	62.1891	40.796	52.7363
		P02768	Serum albumin	ALBU_HUMAN	X	666798	158484	93847.5	2.7657e+06	1.80142e+06	86.3711	80.7882	77.5041	81.9376	83.7438
		P02787	Serotransferrin	TRFE_HUMAN	X	26467.5	266027	330527	134940	221573	67.3352	82.808	75.6447	70.9169	77.937
		P19652	Alpha-1-acid glycoprotein 2	A1AG2_HUMAN	X	14233.4	43519.5	58611.8	881.166	26050.3	28.3582	41.791	39.3035	4.97512	38.806
		P00746	Complement factor D	CFAD_HUMAN	XX	7314.66	2627.1	4643.91	623.995	3696.7	43.083	34.7826	50.1976	29.249	44.2688
		P00751	Complement factor B	CFAB_HUMAN	XX	15728.7	16428.5	14580.2	16006.2	8112.93	29.8429	23.5602	23.5602	27.6178	20.8115
		P02748	Complement component C9	CO9_HUMAN	XX	1999.07	2012.26	630.563	7304.08	4683.31	22.898	22.7191	18.6047	37.0304	26.8336
		P05090	Apolipoprotein D	APOD_HUMAN	XX	3811.93	15129.4	19134.1	19555.3	12581.2	29.6296	36.5079	36.5079	34.3915	34.3915
		P06727	Apolipoprotein A-IV	APOA4_HUMAN	XX	3114.41	3920.8	2660.7	16318.7	15745.9	42.9293	57.5758	47.9798	58.0808	48.9899
		P07357	Complement component C8 alpha chain	CO8A_HUMAN	XX	268.658	175.101	261.411	1080.49	1212.88	4.62329	2.91096	2.91096	7.53425	14.5548
		P07360	Complement component C8 gamma chain	CO8G_HUMAN	XX	723.971	430.373	276.394	1234.72	1244.02	7.92079	7.92079	7.42574	30.198	26.2376
		P08603	Complement factor H	CFAH_HUMAN	XX	4374.22	249.781	4752.96	5515.4	2670.67	43.0544	2.1121	38.424	33.8749	18.1154
		P10643	Complement component C7	CO7_HUMAN	XX	386.802	404.465	338.506	2293.39	1087.28	8.4223	11.1507	9.96441	23.7248	12.2183
		P13671	Complement component C6	CO6_HUMAN	XX	2645.04	1083.8	1007.29	1219.6	767.492	6.42398	6.42398	13.9186	7.70878	6.31692
		O00187	Mannan-binding lectin serine protease 2	MASP2_HUMAN		367.38	148.303	205.44	1505.89	1214.12	1.16618	3.49854	3.49854	5.68513	5.68513
		O75594	Peptidoglycan recognition protein 1	PGRP1_HUMAN		1105.38	626.604	1472.62	1934.06	455.587	19.898	11.7347	19.898	19.898	19.898
		P00450	Ceruloplasmin	CERU_HUMAN		3523.46	2542.12	1211.26	26299.6	17789	27.1362	35.1174	17.277	59.2488	47.7934
		P00734	Prothrombin	THRB_HUMAN		15696.2	11422.5	10306.1	10008.8	10766	35.3698	40.836	33.119	38.1029	21.7042
		P00740	Coagulation factor IX	FA9_HUMAN		958.851	378.302	720.582	639.947	322.871	6.07375	2.60304	2.60304	5.20607	5.20607
		P00747	Plasminogen	PLMN_HUMAN		3570.8	4332.1	4811.38	14898.3	6860.09	36.4198	32.5926	42.5926	52.716	35.8025
		P01008	Antithrombin-III	ANT3_HUMAN		7686.26	5753.13	3448.57	14830.5	9959.45	30.6034	36.8534	33.1897	48.0603	46.7672
		P01011	Alpha-1-antichymotrypsin	AACT_HUMAN		2919.82	3550.53	2192.02	18855.8	10876.4	29.3144	29.3144	30.9693	46.5721	36.1702
		P01019	Angiotensinogen	ANGT_HUMAN		631.376	1910.42	847.355	14433.2	10854.3	6.39175	18.5567	11.134	27.0103	34.8454
		P01034	Cystatin-C	CYTC_HUMAN		12219.7	9130.54	10823.6	28932.4	11614.8	19.1781	31.5068	31.5068	31.5068	19.1781
		P01042	Kininogen-1	KNG1_HUMAN		38572.5	30897.3	21005.6	30590.1	20678.2	29.6584	26.3975	24.6894	24.5342	22.8261
		P01833	Polymeric immunoglobulin receptor	PIGR_HUMAN		3269.27	2170.67	2548.56	3487.19	2983.06	27.6178	31.6754	22.644	15.8377	29.0576
		P02749	Beta-2-glycoprotein 1	APOH_HUMAN		29296.2	24369.2	44652.6	63402.8	22885.2	57.6812	56.8116	64.9275	53.6232	47.8261
		P02750	Leucine-rich alpha-2-glycoprotein	A2GL_HUMAN		2756.2	3796.81	1765.86	16173.6	7875.3	22.1902	43.804	34.0058	45.8213	38.9049
		P02751	Fibronectin	FINC_HUMAN		77.747	385.108	461.585	239.583	288.89	0.934183	1.86837	3.77919	0.509554	0.934183
		P02753	Retinol-binding protein 4	RET4_HUMAN		60947.9	74797	47241.8	37587.9	60553.2	60.6965	73.6318	73.6318	59.204	71.6418
		P02760	Protein AMBP	AMBP_HUMAN		371450	361937	395807	166702	323983	57.1023	52.5568	52.5568	46.0227	51.1364
		P02765	Alpha-2-HS-glycoprotein	FETUA_HUMAN		33500.9	28798.8	21652.9	45771.9	53588	42.2343	46.594	36.7847	45.5041	42.7793
		P02766	Transthyretin	TTHY_HUMAN		3431.83	3087.18	7067.32	12348	16318	44.898	69.3878	68.7075	69.3878	53.0612
		P02774	Vitamin D-binding protein	VTDB_HUMAN		61159.7	43693.5	41058.3	50769.6	60349.7	64.135	64.7679	58.2278	63.9241	60.5485
		P02790	Hemopexin	HEMO_HUMAN		99869.4	76129.6	72198.6	149344	88474.7	57.5758	70.5628	66.0173	68.8312	61.039
		P03952	Plasma kallikrein	KLKB1_HUMAN		65.7259	113.914	398.381	721.371	259.276	7.99373	2.19436	3.76176	5.79937	3.60502
		P04004	Vitronectin	VTNC_HUMAN		17597.2	13894.8	12516.9	11093.2	17021.6	31.7992	25.3138	23.8494	19.0377	26.7782
		P04196	Histidine-rich glycoprotein	HRG_HUMAN		3087.68	2606.76	3521.07	6650.85	3968.97	27.2381	29.3333	29.1429	25.5238	25.5238
		P04217	Alpha-1B-glycoprotein	A1BG_HUMAN		11389.1	15040.3	13311.5	11405.7	9342.56	33.5354	58.3838	53.9394	37.9798	30.303
		P04264	Keratin, type II cytoskeletal 1	K2C1_HUMAN		3737.28	532.692	252.35	1380.34	529.962	28.882	8.69565	6.0559	4.19255	7.45342
		P05155	Plasma protease C1 inhibitor	IC1_HUMAN		469.461	1476.35	2430.67	3325.61	1761.4	4.2	10.4	5.6	14.8	14.2
		P05156	Complement factor I	CFAI_HUMAN		3129	2587.98	2576.82	4214.66	1474.52	16.8096	31.0463	30.7033	22.813	7.03259
		P05451	Lithostathine-1-alpha	REG1A_HUMAN		2098.64	2863.45	1155.26	588.166	2686.45	33.1325	33.7349	21.6867	6.62651	60.241
		P05546	Heparin cofactor 2	HEP2_HUMAN		133.32	168.405	523.52	2443.81	1463.48	1.80361	1.80361	5.21042	24.2485	17.6353
		P06396	Gelsolin	GELS_HUMAN		5670.06	6113.31	6604.49	16130	10681.9	16.2791	29.5486	24.2134	27.3598	30.2326
		P07288	Prostate-specific antigen	KLK3_HUMAN		473.302	805.597	669.916	850.229	204.741	11.7647	19.7479	20.5882	25.6303	6.72269
		P07911	Uromodulin	UROM_HUMAN		9529.06	2372.29	2364	4246	7718.12	20.951	30.9064	28.8262	21.5453	21.5453
		P07998	Ribonuclease pancreatic	RNAS1_HUMAN		12114.3	8648.77	13860	11992	2759.24	43.5897	43.5897	50.641	43.5897	28.2051
		P08571	Monocyte differentiation antigen CD14	CD14_HUMAN		1024.61	1074.2	739.332	2063.23	602.087	15.4667	28.5333	28.5333	4.8	9.86667
		P08697	Alpha-2-antiplasmin	A2AP_HUMAN		312.249	249.972	225.252	1122.14	687.605	2.24033	7.53564	6.31365	14.8676	8.9613
		P10153	Non-secretory ribonuclease	RNAS2_HUMAN		933.011	788.807	2124.16	428.357	537.501	21.7391	19.8758	19.8758	19.8758	19.8758
		P10451	Osteopontin	OSTP_HUMAN		371.684	1372.36	2439.77	1031.98	1473.62	10.453	9.05923	9.05923	5.92334	9.05923
		P10909	Clusterin	CLUS_HUMAN		2762.79	3726.34	2189.2	11978.3	4759.48	15.3675	23.3853	26.0579	25.8352	10.9131
		P13645	Keratin, type I cytoskeletal 10	K1C10_HUMAN		1362.15	75.297	259.906	463.453	778.129	11.9863	2.73973	3.59589	3.59589	4.10959
		P17900	Ganglioside GM2 activator	SAP3_HUMAN		1052.96	2591.42	1258.99	398.326	2204.67	21.7617	36.2694	29.5337	16.0622	49.7409
		P17936	Insulin-like growth factor-binding protein 3	IBP3_HUMAN		356.521	433.845	560.105	541.214	734.672	6.18557	5.84192	12.0275	5.84192	5.84192
		P22352	Glutathione peroxidase 3	GPX3_HUMAN		446.339	547.925	288.054	455.044	809.038	6.19469	28.3186	12.3894	12.8319	19.469
		P25311	Zinc-alpha-2-glycoprotein	ZA2G_HUMAN		66066.7	48552.9	48750.7	4051.39	31846.6	61.0738	61.0738	63.4228	26.8456	61.4094
		P29622	Kallistatin	KAIN_HUMAN		328.546	361.008	241.373	1266.61	1055.11	2.10773	2.10773	2.10773	4.68384	4.68384
		P36955	Pigment epithelium-derived factor	PEDF_HUMAN		1331.49	399.292	215.4	7872.08	5830.99	13.8756	19.6172	7.41627	35.4067	34.4498
		P36980	Complement factor H-related protein 2	FHR2_HUMAN		626.489	743.013	2023.05	2093.36	606.602	9.62963	16.6667	35.5556	22.5926	9.62963
		P41222	Prostaglandin-H2 D-isomerase	PTGDS_HUMAN		31151.5	50072.3	52826.6	56127.7	27225.9	40	46.8421	40.5263	32.6316	32.6316
		P43652	Afamin	AFAM_HUMAN		1463.36	2713.01	2725.9	3235.16	3324.61	24.8748	39.7329	28.8815	22.7045	14.3573
		P51884	Lumican	LUM_HUMAN		2416.82	1444.72	1262.41	1265.08	634.992	20.1183	31.9527	28.1065	18.9349	16.2722
		P61769	Beta-2-microglobulin	B2MG_HUMAN		12834	44433	30172.1	46600.7	11819	58.8235	49.5798	37.8151	57.1429	37.8151
		P80188	Neutrophil gelatinase-associated lipocalin	NGAL_HUMAN		808.83	1208.35	1960.59	2601.68	1998.69	19.1919	32.8283	44.9495	16.1616	20.7071
		P98160	Basement membrane-specific heparan sulfate proteoglycan core protein	PGBM_HUMAN		1557.62	5240.61	3917.07	1367.89	5377.21	1.79913	2.04965	3.21111	1.45753	2.45958
		Q03591	Complement factor H-related protein 1	FHR1_HUMAN		1552.12	328.171	3534.35	3634.31	2127.14	10	10	10	10	3.93939
		Q12805	EGF-containing fibulin-like extracellular matrix protein 1	FBLN3_HUMAN		1532.25	1613.25	1553.76	2830.57	2256.19	27.789	44.4219	39.5538	25.5578	12.9817
		Q14520	Hyaluronan-binding protein 2	HABP2_HUMAN		764.043	492.836	346.687	934.87	411.843	13.3929	14.8214	14.8214	8.92857	7.32143
		Q14624	Inter-alpha-trypsin inhibitor heavy chain H4	ITIH4_HUMAN		3262.4	3949.3	3550.75	9069.65	8440.86	11.9355	25.3763	19.5699	30.4301	25.914
		Q15828	Cystatin-M	CYTM_HUMAN		5995.83	9341.43	7748.78	1548.24	3897.81	40.2685	69.7987	52.349	34.8993	62.4161
		Q16610	Extracellular matrix protein 1	ECM1_HUMAN		828.005	613.595	484.735	684.068	300.599	9.15663	6.0241	8.91566	3.61446	3.61446
		Q6E0U4	Dermokine	DMKN_HUMAN		69.5207	482.442	337.403	204.723	138.936	3.571	3.571	3.571	3.571	3.571
		Q6UXB8	Peptidase inhibitor 16	PI16_HUMAN		432.82	575.866	732.91	552.25	965.612	6.69546	9.71922	9.71922	5.18359	2.15983
		Q96PD5	N-acetylmuramoyl-L-alanine amidase	PGRP2_HUMAN		261.521	343.545	224.305	3346.98	2673.64	5.67823	2.05047	2.05047	20.6625	16.7192
		Q96S96	Phosphatidylethanolamine-binding protein 4	PEBP4_HUMAN		1332.51	1942.21	1994.78	2323.65	511.881	29.0749	44.0529	32.5991	32.5991	19.3833
		Q9BZG9	Ly-6/neurotoxin-like protein 1	LYNX1_HUMAN		519.101	400.272	421.644	342.855	197.297	13.4021	13.4021	13.4021	13.4021	13.4021
		Q9H299	SH3 domain-binding glutamic acid-rich-like protein 3	SH3L3_HUMAN		1406.62	1219.54	1074.69	1105.19	1099.31	20.4301	21.5054	20.4301	20.4301	55.914
		Q9Y5Y7	Lymphatic vessel endothelial hyaluronic acid receptor 1	LYVE1_HUMAN		1064.33	730.155	852.772	137.072	876.844	5.59006	10.8696	11.8012	2.79503	2.79503
ProteoPrep, SpinTrap	23	O00391	Sulfhydryl oxidase 1	QSOX1_HUMAN		NA	277.498	265.453	NA	NA	NA	2.142	2.142	NA	NA
		O76076	WNT1-inducible-signaling pathway protein 2	WISP2_HUMAN		NA	67.5358	126.189	NA	NA	NA	4.8	4.8	NA	NA
		P00441	Superoxide dismutase [Cu-Zn]	SODC_HUMAN		NA	351.151	154.325	NA	NA	NA	19.4805	21.4286	NA	NA
		P04216	Thy-1 membrane glycoprotein	THY1_HUMAN		NA	161.404	291.453	NA	NA	NA	8.69565	8.69565	NA	NA
		P09603	Macrophage colony-stimulating factor 1	CSF1_HUMAN		NA	545.054	442.913	NA	NA	NA	2.347	2.347	NA	NA
		P0CG48	Polyubiquitin-C	UBC_HUMAN		NA	300.911	302.663	NA	NA	NA	36.788	49.927	NA	NA
		P12830	Cadherin-1	CADH1_HUMAN		NA	245.91	206.438	NA	NA	NA	2.1542	3.40136	NA	NA
		P13473	Lysosome-associated membrane glycoprotein 2	LAMP2_HUMAN		NA	166.161	283.79	NA	NA	NA	1.95122	1.95122	NA	NA
		P14151	L-selectin	LYAM1_HUMAN		NA	172.986	135.889	NA	NA	NA	4.67532	6.75325	NA	NA
		P19320	Vascular cell adhesion protein 1	VCAM1_HUMAN		NA	210.161	79.3426	NA	NA	NA	1.70015	1.70015	NA	NA
		P22692	Insulin-like growth factor-binding protein 4	IBP4_HUMAN		NA	270.203	371.325	NA	NA	NA	17.0543	17.0543	NA	NA
		P26842	CD27 antigen	CD27_HUMAN		NA	788.225	736.389	NA	NA	NA	5.38462	5.38462	NA	NA
		P35555	Fibrillin-1	FBN1_HUMAN		NA	208.341	88.5615	NA	NA	NA	0.940439	0.940439	NA	NA
		P41271	Neuroblastoma suppressor of tumorigenicity 1	NBL1_HUMAN		NA	505.098	506.18	NA	NA	NA	3.24074	3.24074	NA	NA
		P49747	Cartilage oligomeric matrix protein	COMP_HUMAN		NA	156.826	68.5012	NA	NA	NA	6.07662	2.90621	NA	NA
		P54108	Cysteine-rich secretory protein 3	CRIS3_HUMAN		NA	73.0326	250.931	NA	NA	NA	6.20155	6.20155	NA	NA
		P61916	Epididymal secretory protein E1	NPC2_HUMAN		NA	360.12	702.608	NA	NA	NA	32.4503	17.2185	NA	NA
		P98172	Ephrin-B1	EFNB1_HUMAN		NA	364.482	325.015	NA	NA	NA	13.0058	13.0058	NA	NA
		Q14515	SPARC-like protein 1	SPRL1_HUMAN		NA	109.634	265.213	NA	NA	NA	6.0241	9.18675	NA	NA
		Q8TEP8	Centrosomal protein of 192 kDa	CE192_HUMAN		NA	1.70513	2.93924	NA	NA	NA	1.4549	1.4549	NA	NA
		Q969E1	Liver-expressed antimicrobial peptide 2	LEAP2_HUMAN		NA	160.497	289.364	NA	NA	NA	15.5844	15.5844	NA	NA
		Q9NQ36	Signal peptide, CUB and EGF-like domain-containing protein 2	SCUB2_HUMAN		NA	211.32	179.221	NA	NA	NA	3.71747	3.71747	NA	NA
		Q9UBX5	Fibulin-5	FBLN5_HUMAN		NA	481.567	333.663	NA	NA	NA	2.67857	2.67857	NA	NA
SpinTrap	15	A0PJX0	Calcium and integrin-binding family member 4	CIB4_HUMAN		NA	NA	1.79108	NA	NA	NA	NA	15.6757	NA	NA
		O43866	CD5 antigen-like	CD5L_HUMAN		NA	NA	193.191	NA	NA	NA	NA	4.03458	NA	NA
		O60353	Frizzled-6	FZD6_HUMAN		NA	NA	71.5328	NA	NA	NA	NA	2.40793	NA	NA
		P04155	Trefoil factor 1	TFF1_HUMAN		NA	NA	169.65	NA	NA	NA	NA	19.0476	NA	NA
		P05060	Secretogranin-1	SCG1_HUMAN		NA	NA	170.535	NA	NA	NA	NA	2.36337	NA	NA
		P06702	Protein S100-A9	S10A9_HUMAN		NA	NA	491.179	NA	NA	NA	NA	30.7018	NA	NA
		P07996	Thrombospondin-1	TSP1_HUMAN		NA	NA	84.8557	NA	NA	NA	NA	1.19658	NA	NA
		P13727	Bone marrow proteoglycan	PRG2_HUMAN		NA	NA	90.3537	NA	NA	NA	NA	4.95495	NA	NA
		P15328	Folate receptor alpha	FOLR1_HUMAN		NA	NA	113.332	NA	NA	NA	NA	3.11284	NA	NA
		P29279	Connective tissue growth factor	CTGF_HUMAN		NA	NA	121.25	NA	NA	NA	NA	2.86533	NA	NA
		Q86UK0	ATP-binding cassette sub-family A member 12	ABCAC_HUMAN		NA	NA	84.6659	NA	NA	NA	NA	0.346821	NA	NA
		Q96AP7	Endothelial cell-selective adhesion molecule	ESAM_HUMAN		NA	NA	120.208	NA	NA	NA	NA	3.58974	NA	NA
		Q9BYX2	TBC1 domain family member 2A	TBD2A_HUMAN		NA	NA	260.946	NA	NA	NA	NA	0.930233	NA	NA
		Q9HCU0	Endosialin	CD248_HUMAN		NA	NA	47.3483	NA	NA	NA	NA	1.84941	NA	NA
		Q9UGN4	CMRF35-like molecule 8	CLM8_HUMAN		NA	NA	133.389	NA	NA	NA	NA	6.02	NA	NA
ProteoPrep, SpinTrap, Total urine	13	O00468	Agrin	AGRIN_HUMAN		NA	517.836	336.899	NA	711.332	NA	1.85819	1.85819	NA	0.635697
		P02689	Myelin P2 protein	MYP2_HUMAN		NA	96.3128	133.644	NA	984.125	NA	9.09091	9.09091	NA	9.09091
		P04156	Major prion protein	PRIO_HUMAN		NA	1169.09	1873.57	NA	1395.71	NA	4.74308	4.74308	NA	4.74308
		P10645	Chromogranin-A	CMGA_HUMAN		NA	365.091	453.721	NA	598.562	NA	11.8162	14.442	NA	4.37637
		P11684	Uteroglobin	UTER_HUMAN		NA	965.345	740.093	NA	951.439	NA	12.0879	12.0879	NA	41.7582
		P59665	Neutrophil defensin 1	DEF1_HUMAN		NA	397.787	443.121	NA	479.795	NA	19.1489	19.1489	NA	32.9787
		Q02487	Desmocollin-2	DSC2_HUMAN		NA	160.838	57.6608	NA	454.142	NA	2.83353	1.65289	NA	1.65289
		Q02747	Guanylin	GUC2A_HUMAN		NA	3671.95	3871.58	NA	3519.78	NA	43.4783	43.4783	NA	41.7391
		Q5KU26	Collectin-12	COL12_HUMAN		NA	597.447	590.544	NA	751.696	NA	5.79515	3.63881	NA	1.34771
		Q8WVN6	Secreted and transmembrane protein 1	SCTM1_HUMAN		NA	1405.1	1465.25	NA	195.709	NA	14.1129	7.66129	NA	7.66129
		Q92520	Protein FAM3C	FAM3C_HUMAN		NA	338.177	368.811	NA	58.4024	NA	3.96476	3.96476	NA	8.37004
		Q92954	Proteoglycan 4	PRG4_HUMAN		NA	564.379	282.623	NA	450.066	NA	0.533944	2.13577	NA	1.60183
		Q9NQ38	Serine protease inhibitor Kazal-type 5	ISK5_HUMAN		NA	484.663	257.402	NA	537.649	NA	5.26316	4.04135	NA	1.2218
ProteoSpin	13	P02654	Apolipoprotein C-I	APOC1_HUMAN	XX	NA	NA	NA	99.4154	NA	NA	NA	NA	13.253	NA
		A6NMB1	Sialic acid-binding Ig-like lectin 16	SIG16_HUMAN		NA	NA	NA	497.924	NA	NA	NA	NA	1.455	NA
		P00739	Haptoglobin-related protein	HPTR_HUMAN		NA	NA	NA	51.1435	NA	NA	NA	NA	4.023	NA
		P07225	Vitamin K-dependent protein S	PROS_HUMAN		NA	NA	NA	151.748	NA	NA	NA	NA	5.17751	NA
		P07737	Profilin-1	PROF1_HUMAN		NA	NA	NA	663.871	NA	NA	NA	NA	18.5714	NA
		P18428	Lipopolysaccharide-binding protein	LBP_HUMAN		NA	NA	NA	513.894	NA	NA	NA	NA	2.2869	NA
		P27169	Serum paraoxonase/arylesterase 1	PON1_HUMAN		NA	NA	NA	372.557	NA	NA	NA	NA	3.94366	NA
		P32004	Neural cell adhesion molecule L1	L1CAM_HUMAN		NA	NA	NA	691.138	NA	NA	NA	NA	0.560897	NA
		Q13508	Ecto-ADP-ribosyltransferase 3	NAR3_HUMAN		NA	NA	NA	282.513	NA	NA	NA	NA	2.6455	NA
		Q14019	Coactosin-like protein	COTL1_HUMAN		NA	NA	NA	792.955	NA	NA	NA	NA	19.0141	NA
		Q15848	Adiponectin	ADIPO_HUMAN		NA	NA	NA	475.135	NA	NA	NA	NA	6.14754	NA
		Q96PN6	Adenylate cyclase type 10	ADCYA_HUMAN		NA	NA	NA	22.0152	NA	NA	NA	NA	0.931677	NA
		Q9H497	Torsin-3A	TOR3A_HUMAN		NA	NA	NA	298.076	NA	NA	NA	NA	4.03	NA
Total urine	13	O43653	Prostate stem cell antigen	PSCA_HUMAN		NA	NA	NA	NA	187.373	NA	NA	NA	NA	14.9123
		P04745	Alpha-amylase 1	AMY1_HUMAN		NA	NA	NA	NA	431.777	NA	NA	NA	NA	3.13112
		P07148	Fatty acid-binding protein, liver	FABPL_HUMAN		NA	NA	NA	NA	637.364	NA	NA	NA	NA	8.66142
		P07477	Trypsin-2, Trypsin-1	TRY1_HUMAN		NA	NA	NA	NA	89.1627	NA	NA	NA	NA	8.09717
		Q14376	UDP-glucose 4-epimerase	GALE_HUMAN		NA	NA	NA	NA	350.329	NA	NA	NA	NA	2.29885
		Q16819	Meprin A subunit alpha	MEP1A_HUMAN		NA	NA	NA	NA	164.01	NA	NA	NA	NA	2.41287
		Q6EMK4	Vasorin	VASN_HUMAN		NA	NA	NA	NA	243.151	NA	NA	NA	NA	4.30906
		Q8IYE1	Coiled-coil domain-containing protein 13	CCD13_HUMAN		NA	NA	NA	NA	180.273	NA	NA	NA	NA	1.67832
		Q8N554	Zinc finger protein 276	ZN276_HUMAN		NA	NA	NA	NA	1641.3	NA	NA	NA	NA	5.75139
		Q8NDX9	Lymphocyte antigen 6 complex locus protein G5b	LY65B_HUMAN		NA	NA	NA	NA	80.096	NA	NA	NA	NA	9.95025
		Q8NG11	Tetraspanin-14	TSN14_HUMAN		NA	NA	NA	NA	981.621	NA	NA	NA	NA	2.96296
		Q9Y279	V-set and immunoglobulin domain-containing protein 4	VSIG4_HUMAN		NA	NA	NA	NA	165.1	NA	NA	NA	NA	6.22951
		Q9Y6U3	Adseverin	ADSV_HUMAN		NA	NA	NA	NA	1208.14	NA	NA	NA	NA	4.895
ProteoPrep, Seppro IgY14, SpinTrap	12	P08174	Complement decay-accelerating factor	DAF_HUMAN	XX	1013.93	585.546	753.262	NA	NA	5.68182	19.0909	17.5	NA	NA
		P0C0L4	Complement C4-A	CO4A_HUMAN	XX	2285.93	352.789	400.455	NA	NA	8.88761	6.42202	2.63761	NA	NA
		O94919	Endonuclease domain-containing 1 protein	ENDD1_HUMAN		256.171	305.035	251.791	NA	NA	6.6	6.6	7	NA	NA
		P01344	Insulin-like growth factor II	IGF2_HUMAN		1457.02	1279.7	1203	NA	NA	5	5	13.8889	NA	NA
		P12111	Collagen alpha-3(VI) chain	CO6A3_HUMAN		478.224	1589.49	1654.61	NA	NA	0.63	1.165	1.165	NA	NA
		P16070	CD44 antigen	CD44_HUMAN		857.886	1067.59	1012.53	NA	NA	2.0284	1.34771	1.34771	NA	NA
		P55000	Secreted Ly-6/uPAR-related protein 1	SLUR1_HUMAN		912.73	2250.45	1159.49	NA	NA	37.8641	37.8641	37.8641	NA	NA
		Q04756	Hepatocyte growth factor activator	HGFA_HUMAN		370.859	35.5722	343.005	NA	NA	4.8855	3.20611	3.20611	NA	NA
		Q14767	Latent-transforming growth factor beta-binding protein 2	LTBP2_HUMAN		96.4416	1011.83	337.581	NA	NA	1.0983	1.0983	1.0983	NA	NA
		Q16661	Guanylate cyclase activator 2B	GUC2B_HUMAN		55.5974	977.484	395.845	NA	NA	12.5	42.8571	42.8571	NA	NA
		Q6GTX8	Leukocyte-associated immunoglobulin-like receptor 1	LAIR1_HUMAN		348.696	739.156	566.462	NA	NA	5.226	5.226	5.226	NA	NA
		Q8N114	Protein shisa-5	SHSA5_HUMAN		1207.63	2681.06	1211.16	NA	NA	3.34928	17.2249	17.2249	NA	NA
ProteoSpin, Total urine	11	P01031	Complement C5	CO5_HUMAN	XX	NA	NA	NA	645.091	543.581	NA	NA	NA	9.12888	4.8926
		P02656	Apolipoprotein C-III	APOC3_HUMAN	XX	NA	NA	NA	738.728	510.073	NA	NA	NA	27.2727	27.2727
		P06681	Complement C2	CO2_HUMAN	XX	NA	NA	NA	314.719	478.468	NA	NA	NA	1.72872	4.12234
		P0C0L5	Complement C4-B	CO4B_HUMAN	XX	NA	NA	NA	6940.79	5216.96	NA	NA	NA	34.8624	25.5161
		P00915	Carbonic anhydrase 1	CAH1_HUMAN		NA	NA	NA	809.947	704.691	NA	NA	NA	19.1571	9.57854
		P02743	Serum amyloid P-component	SAMP_HUMAN		NA	NA	NA	1407.16	742.655	NA	NA	NA	24.2152	17.0404
		P07339	Cathepsin D	CATD_HUMAN		NA	NA	NA	666.084	520.957	NA	NA	NA	9.2233	7.03883
		P0DJD7	Pepsin A-4	PEPA4_HUMAN		NA	NA	NA	969.155	1756.71	NA	NA	NA	2.06186	2.06186
		P15309	Prostatic acid phosphatase	PPAP_HUMAN		NA	NA	NA	1290.4	813.502	NA	NA	NA	13.8756	10.2871
		Q66K66	Transmembrane protein 198	TM198_HUMAN		NA	NA	NA	5520.66	8559.93	NA	NA	NA	2.5	2.5
		Q96IY4	Carboxypeptidase B2	CBPB2_HUMAN		NA	NA	NA	850.3	478.779	NA	NA	NA	8.03783	11.8203
Seppro IgY14	11	H7BZ55	Putative ciliary rootlet coiled-coil protein-like 3 protein	CROL3_HUMAN		4214.99	NA	NA	NA	NA	0.444	NA	NA	NA	NA
		O60486	Plexin-C1	PLXC1_HUMAN		1035.96	NA	NA	NA	NA	1.27551	NA	NA	NA	NA
		O75970	Multiple PDZ domain protein	MPDZ_HUMAN		447.67	NA	NA	NA	NA	0.628019	NA	NA	NA	NA
		P05109	Protein S100-A8	S10A8_HUMAN		960.979	NA	NA	NA	NA	11.828	NA	NA	NA	NA
		P12109	Collagen alpha-1(VI) chain	CO6A1_HUMAN		628.471	NA	NA	NA	NA	1.84825	NA	NA	NA	NA
		P13647	Keratin, type II cytoskeletal 5	K2C5_HUMAN		525.136	NA	NA	NA	NA	1.52542	NA	NA	NA	NA
		P25098	Beta-adrenergic receptor kinase 1	ARBK1_HUMAN		567.215	NA	NA	NA	NA	3.19303	NA	NA	NA	NA
		Q02763	Angiopoietin-1 receptor	TIE2_HUMAN		275.948	NA	NA	NA	NA	1.01758	NA	NA	NA	NA
		Q14028	Cyclic nucleotide-gated cation channel beta-1	CNGB1_HUMAN		261.527	NA	NA	NA	NA	1.119	NA	NA	NA	NA
		Q5JWF2	Guanine nucleotide-binding protein G(s) subunit alpha isoforms XLas	GNAS1_HUMAN		574.373	NA	NA	NA	NA	0.96432	NA	NA	NA	NA
		Q8TDQ0	Hepatitis A virus cellular receptor 2	HAVR2_HUMAN		128.925	NA	NA	NA	NA	4.65116	NA	NA	NA	NA
ProteoPrep, Seppro IgY14, SpinTrap, Total urine	10	P07478	Trypsin-2	TRY2_HUMAN		780.786	774.96	497.192	NA	171.435	12.1457	12.1457	15.7895	NA	4.04858
		P13987	CD59 glycoprotein	CD59_HUMAN		2455.03	15505.5	13820.6	NA	8746.31	21.0938	21.0938	18.75	NA	18.75
		P24592	Insulin-like growth factor-binding protein 6	IBP6_HUMAN		2152.8	2746.65	3063.66	NA	232.136	21.25	27.5	27.5	NA	18.3333
		P55290	Cadherin-13	CAD13_HUMAN		212.131	2135.5	1894.9	NA	806.084	11.4286	20.5714	20.5714	NA	20.5714
		P98095	Fibulin-2	FBLN2_HUMAN		916.851	1465.02	1517.89	NA	394.04	2.19595	2.19595	2.19595	NA	2.19595
		Q03403	Trefoil factor 2	TFF2_HUMAN		100.261	317.294	282.54	NA	265.883	11.6279	22.4806	22.4806	NA	11.6279
		Q14508	WAP four-disulfide core domain protein 2	WFDC2_HUMAN		1344.89	3391.65	2563.18	NA	2268.28	19.1781	19.1781	43.8356	NA	19.1781
		Q14766	Latent-transforming growth factor beta-binding protein 1	LTBP1_HUMAN		272.068	996.2	550.443	NA	1108.37	1.10401	1.9756	1.9756	NA	1.10401
		Q96FE7	Phosphoinositide-3-kinase-interacting protein 1	P3IP1_HUMAN		273.154	1615.63	4791.68	NA	6070.78	11.1111	23.5043	17.094	NA	9.40171
		Q9GZM5	Protein YIPF3	YIPF3_HUMAN		726.985	4343.88	4298.35	NA	5369.61	2.85714	2.85714	2.85714	NA	2.85714
ProteoPrep	8	P12271	Retinaldehyde-binding protein 1	RLBP1_HUMAN		NA	77.8744	NA	NA	NA	NA	7.25552	NA	NA	NA
		P14314	Glucosidase 2 subunit beta	GLU2B_HUMAN		NA	75.4504	NA	NA	NA	NA	1.515	NA	NA	NA
		P43251	Biotinidase	BTD_HUMAN		NA	99.493	NA	NA	NA	NA	2.38532	NA	NA	NA
		P48304	Lithostathine-1-beta	REG1B_HUMAN		NA	52.6352	NA	NA	NA	NA	15.6627	NA	NA	NA
		P48745	Protein NOV homolog	NOV_HUMAN		NA	116.349	NA	NA	NA	NA	4.48179	NA	NA	NA
		P62328	Thymosin beta-4	TYB4_HUMAN		NA	54.9819	NA	NA	NA	NA	43.1818	NA	NA	NA
		Q01459	Di-N-acetylchitobiase	DIAC_HUMAN		NA	60.6602	NA	NA	NA	NA	3.37662	NA	NA	NA
		Q969P0	Immunoglobulin superfamily member 8	IGSF8_HUMAN		NA	129.022	NA	NA	NA	NA	3.09951	NA	NA	NA
ProteoPrep, ProteoSpin, SpinTrap, Total urine	7	P01871	Ig mu chain C region	IGHM_HUMAN	X	NA	515.091	214.183	216.146	32.472	NA	7.08	5.531	7.301	1.77
		B9A064	Immunoglobulin lambda-like polypeptide 5	IGLL5_HUMAN	XX	NA	30160.4	23284.8	91053.7	51113.5	NA	28.972	26.6355	38.3178	28.972
		P05543	Thyroxine-binding globulin	THBG_HUMAN		NA	453.612	297.035	2476.64	1294.85	NA	11.0843	2.40964	24.5783	12.7711
		P07602	Prosaposin	SAP_HUMAN		NA	596.418	563.051	358.812	2610.77	NA	10.687	5.53435	2.8626	13.9313
		P08185	Corticosteroid-binding globulin	CBG_HUMAN		NA	774.947	240.657	5518.58	1551.08	NA	10.8642	3.95062	24.1975	8.88889
		Q12907	Vesicular integral-membrane protein VIP36	LMAN2_HUMAN		NA	580.377	357.279	1628.51	1189.22	NA	9.55056	5.89888	9.55056	7.02247
		Q9UBR2	Cathepsin Z	CATZ_HUMAN		NA	69.2922	295.614	156.619	489.731	NA	5.61056	5.61056	5.61056	5.61056
ProteoSpin, Seppro IgY14, Total urine	4	P01023	Alpha-2-macroglobulin	A2MG_HUMAN	X	346.02	NA	NA	2009.07	996.958	0.814111	NA	NA	13.5685	7.93758
		P07358	Complement component C8 beta chain	CO8B_HUMAN	XX	177.104	NA	NA	444.66	646.782	5.92217	NA	NA	9.13706	10.1523
		P19827	Inter-alpha-trypsin inhibitor heavy chain H1	ITIH1_HUMAN		205.987	NA	NA	1250.79	826.37	1.31723	NA	NA	7.24479	8.01317
		P35527	Keratin, type I cytoskeletal 9	K1C9_HUMAN		929.648	NA	NA	240.349	435.928	10.5939	NA	NA	2.24719	5.939
ProteoPrep, ProteoSpin, SpinTrap	3	P05160	Coagulation factor XIII B chain	F13B_HUMAN		NA	307.115	173.709	234.853	NA	NA	9.98487	7.71558	4.53858	NA
		P18065	Insulin-like growth factor-binding protein 2	IBP2_HUMAN		NA	297.529	266.764	167.69	NA	NA	3.69231	10.4615	4	NA
		Q9UGM5	Fetuin-B	FETUB_HUMAN		NA	181.388	65.3009	64.542	NA	NA	7.53623	8.11594	8.98551	NA
ProteoPrep, Total urine	3	P07307	Asialoglycoprotein receptor 2	ASGR2_HUMAN		NA	173.707	NA	NA	275.39	NA	12.8617	NA	NA	3.53698
		P81605	Dermcidin	DCD_HUMAN		NA	275.819	NA	NA	1096.92	NA	11.5702	NA	NA	9.09091
		Q07507	Dermatopontin	DERM_HUMAN		NA	32.1075	NA	NA	327.111	NA	8.45771	NA	NA	3.9801
ProteoSpin, Seppro IgY14, SpinTrap	3	P01033	Metalloproteinase inhibitor 1	TIMP1_HUMAN		96.8417	NA	207.009	158.169	NA	5.31401	NA	13.0435	5.31401	NA
		P60022	Beta-defensin 1	DEFB1_HUMAN		132.855	NA	119.376	610.82	NA	33.8235	NA	33.8235	33.8235	NA
		Q9H1P3	Oxysterol-binding protein-related protein 2	OSBL2_HUMAN		319.885	NA	41.1148	1198.6	NA	4.16667	NA	4.16667	4.16667	NA
ProteoSpin, Seppro IgY14, SpinTrap, Total urine	3	P00748	Coagulation factor XII	FA12_HUMAN		2792.57	NA	1173.44	3279.65	1132.39	17.3984	NA	15.6098	12.6829	7.47967
		P49908	Selenoprotein P	SEPP1_HUMAN		391.227	NA	163.687	789.932	247.486	2.62467	NA	2.62467	2.62467	6.03675
		P61626	Lysozyme C	LYSC_HUMAN		2856.75	NA	6439.4	9708.33	5517.15	35.8108	NA	43.9189	35.8108	31.0811
Seppro IgY14, SpinTrap	2	P35908	Keratin, type II cytoskeletal 2 epidermal, Keratin, type II cytoskeletal 1	K22E_HUMAN		282.162	NA	787.445	NA	NA	8.29421	NA	3.12989	NA	NA
		Q16270	Insulin-like growth factor-binding protein 7	IBP7_HUMAN		389.183	NA	316.238	NA	NA	13.1206	NA	25.5319	NA	NA
ProteoPrep, ProteoSpin	1	Q14118	Dystroglycan	DAG1_HUMAN		NA	267.331	NA	367.441	NA	NA	2.34637	NA	2.34637	NA
ProteoPrep, ProteoSpin, Seppro IgY14, Total urine	1	P19823	Inter-alpha-trypsin inhibitor heavy chain H2	ITIH2_HUMAN		627.306	416.555	NA	3210.55	1875.1	4.86258	1.58562	NA	14.7992	9.93658
ProteoPrep, ProteoSpin, Total urine	1	P05452	Tetranectin	TETN_HUMAN		NA	199.688	NA	415.752	99.7599	NA	28.7129	NA	14.8515	4.45545
ProteoSpin, SpinTrap	1	P24593	Insulin-like growth factor-binding protein 5	IBP5_HUMAN		NA	NA	145.905	134.587	NA	NA	NA	5.88235	5.88235	NA
ProteoSpin, SpinTrap, Total urine	1	P23142	Fibulin-1	FBLN1_HUMAN		NA	NA	453.861	442.106	596.676	NA	NA	1.61054	5.41728	5.41728
Seppro IgY14, SpinTrap, Total urine	1	P39060	Collagen alpha-1(XVIII) chain	COIA1_HUMAN		473.642	NA	550.329	NA	457.819	2.7366	NA	2.10946	NA	1.53934
SpinTrap, Total urine	1	P26927	Hepatocyte growth factor-like protein	HGFL_HUMAN		NA	NA	345.408	NA	225.753	NA	NA	2.34483	NA	2.62069
