# Supplementary material for: Comparison of Depletion Strategies for the Enrichment of Low-Abundance Proteins in Urine
Source: PLoS One. 2015 Jul 24;10(7):e0133773. doi: 10.1371/journal.pone.0133773 (PMC4514849; doi:10.1371/journal.pone.0133773)
Supplement: S3 Table — X denotes that the protein was found as one of the 50 most abundant in the respective analysis method. (XLSX) [file pone.0133773.s003.xlsx]

## Sheet: Normal
Protein name	SpinTrap	ProteoSpin	ProteoPrep	Initial urine	Seppro IgY14
Apolipoprotein D	X	X	X	X	X
CD59 glycoprotein	X	X	X	X	X
Fibrinogen alpha chain	X	X	X	X	X
Galectin-3-binding protein	X	X	X	X	X
Ig gamma-1 chain C region	X	X	X	X	X
Insulin-like growth factor-binding protein 7	X	X	X	X	X
Kallikrein-1	X	X	X	X	X
Kininogen-1	X	X	X	X	X
Mannan-binding lectin serine protease 2	X	X	X	X	X
Non-secretory ribonuclease	X	X	X	X	X
Osteopontin	X	X	X	X	X
Polymeric immunoglobulin receptor	X	X	X	X	X
Pro-epidermal growth factor	X	X	X	X	X
Prostaglandin-H2 D-isomerase	X	X	X	X	X
Protein AMBP	X	X	X	X	X
Prothrombin	X	X	X	X	X
Ribonuclease pancreatic	X	X	X	X	X
Uromodulin	X	X	X	X	X
Zinc-alpha-2-glycoprotein	X	X	X	X	X
Cadherin-1	X	X	X		X
CD44 antigen	X		X	X	X
Ig alpha-1 chain C region	X	X	X	X
Keratin, type II cytoskeletal 1	X	X		X	X
Pancreatic alpha-amylase	X	X	X		X
Phosphoinositide-3-kinase-interacting protein 1	X		X	X	X
Prosaposin	X	X	X	X
Protein YIPF3	X		X	X	X
Serotransferrin	X	X	X	X
Serum albumin	X	X		X	X
Prostate-specific antigen		X	X	X	X
Vesicular integral-membrane protein VIP36		X	X	X	X
Alpha-1-acid glycoprotein 1	X		X	X
Alpha-1-acid glycoprotein 2	X		X	X
Cadherin-13	X	X	X
Complement decay-accelerating factor	X	X			X
Hemopexin	X	X	X
Immunoglobulin lambda-like polypeptide 5	X	X		X
Keratin, type I cytoskeletal 10	X	X			X
Syndecan-1	X			X	X
Trefoil factor 2	X		X		X
Tyrosine-protein kinase receptor UFO	X		X		X
Alpha-2-HS-glycoprotein		X	X	X
Beta-defensin 1		X		X	X
Monocyte differentiation antigen CD14		X		X	X
Peptidoglycan recognition protein 1		X		X	X
Basement membrane-specific heparan sulfate proteoglycan core protein			X	X	X
Deoxyribonuclease-1			X	X	X
Endothelial protein C receptor			X	X	X
Pepsin A-3			X	X	X
Vasorin			X	X	X
CD27 antigen	X	X
Macrophage colony-stimulating factor 1	X				X
WAP four-disulfide core domain protein 2	X		X
Clusterin		X		X
Keratin, type I cytoskeletal 9		X			X
Matrix-remodeling-associated protein 8		X	X
Plasma protease C1 inhibitor		X		X
Vitelline membrane outer layer protein 1 homolog		X	X
Alpha-1-antitrypsin			X	X
Beta-2-glycoprotein 1			X	X
Inter-alpha-trypsin inhibitor heavy chain H4			X	X
Cell adhesion molecule 4	X
Leukocyte-associated immunoglobulin-like receptor 1	X
Lysosome-associated membrane glycoprotein 2	X
Mucin-like protein 1	X
Pepsin A-3, Pepsin A-4	X
Protein shisa-5	X
Tumor necrosis factor receptor superfamily member 14	X
Tumor necrosis factor receptor superfamily member 16	X
Bone marrow proteoglycan		X
Collagen alpha-1(VI) chain		X
Complement component C7		X
EGF-containing fibulin-like extracellular matrix protein 1		X
Glutaminyl-peptide cyclotransferase		X
Golgi membrane protein 1		X
Major prion protein		X
			X
Alpha-1B-glycoprotein			X
Secreted and transmembrane protein 1			X
Alpha-amylase 2B				X
Plasma serine protease inhibitor				X
Prostatic acid phosphatase				X
Alpha-amylase 1					X
Endosialin					X
Keratin, type II cytoskeletal 2 epidermal					X
Lysosomal alpha-glucosidase					X
Nidogen-1					X
Prostate stem cell antigen					X
T-cell antigen CD7					X

## Sheet: CKD
Protein name	SpinTrap	ProteoSpin	ProteoPrep	Initial urine	Seppro IgY14
Alpha-1-acid glycoprotein 1	X	X	X	X	X
Alpha-1-antitrypsin	X	X	X	X	X
Alpha-1B-glycoprotein	X	X	X	X	X
Alpha-2-HS-glycoprotein	X	X	X	X	X
Antithrombin-III	X	X	X	X	X
Apolipoprotein A-I	X	X	X	X	X
Apolipoprotein A-IV	X	X	X	X	X
Apolipoprotein D	X	X	X	X	X
Beta-2-glycoprotein 1	X	X	X	X	X
Beta-2-microglobulin	X	X	X	X	X
Complement factor B	X	X	X	X	X
Cystatin-C	X	X	X	X	X
Gelsolin	X	X	X	X	X
Haptoglobin	X	X	X	X	X
Hemopexin	X	X	X	X	X
Ig alpha-1 chain C region	X	X	X	X	X
Ig gamma-1 chain C region	X	X	X	X	X
Inter-alpha-trypsin inhibitor heavy chain H4	X	X	X	X	X
Kininogen-1	X	X	X	X	X
Plasminogen	X	X	X	X	X
Prostaglandin-H2 D-isomerase	X	X	X	X	X
Protein AMBP	X	X	X	X	X
Prothrombin	X	X	X	X	X
Retinol-binding protein 4	X	X	X	X	X
Serotransferrin	X	X	X	X	X
Serum albumin	X	X	X	X	X
Transthyretin	X	X	X	X	X
Vitamin D-binding protein	X	X	X	X	X
Vitronectin	X	X	X	X	X
Zinc-alpha-2-glycoprotein	X	X	X	X	X
Alpha-1-acid glycoprotein 2	X		X	X	X
CD59 glycoprotein	X		X	X	X
Complement factor I	X	X	X		X
Histidine-rich glycoprotein	X	X	X		X
Immunoglobulin lambda-like polypeptide 5	X	X	X	X
Lysozyme C	X	X		X	X
Ribonuclease pancreatic	X	X	X		X
Alpha-1-antichymotrypsin		X	X	X	X
Clusterin		X	X	X	X
Leucine-rich alpha-2-glycoprotein		X	X	X	X
Basement membrane-specific heparan sulfate proteoglycan core protein	X		X	X
Complement factor D	X		X		X
Complement factor H	X	X			X
Cystatin-M	X		X		X
Protein YIPF3	X		X	X
Ceruloplasmin		X		X	X
Uromodulin		X		X	X
Afamin	X		X
Guanylin	X		X
Insulin-like growth factor-binding protein 6	X		X
Phosphoinositide-3-kinase-interacting protein 1	X			X
Polymeric immunoglobulin receptor	X				X
WAP four-disulfide core domain protein 2	X		X
Angiotensinogen		X		X
Complement C3		X		X
Complement C4-B		X		X
Complement component C9		X		X
Fibrinogen beta chain		X		X
Fibrinogen gamma chain		X		X
Pigment epithelium-derived factor		X		X
Transmembrane protein 198		X		X
Complement factor H-related protein 1	X
Osteopontin	X
Corticosteroid-binding globulin		X
Ganglioside GM2 activator			X
Lithostathine-1-alpha			X
Protein shisa-5			X
Coagulation factor XII					X
Complement component C6					X
Keratin, type II cytoskeletal 1					X
Lumican					X
Putative ciliary rootlet coiled-coil protein-like 3 protein					X
